# Supplementary material for: The jacktree genome and population genomics provides insights for the mechanisms of the germination obstacle and the conservation of endangered ornamental plants
Source: Hortic Res. 2024 Jun 18;11(8):uhae166. doi: 10.1093/hr/uhae166 (PMC11300842; doi:10.1093/hr/uhae166)
Supplement: Web_Material_uhae166 [file web_material_uhae166.zip]

Archive with 38 entries (38 files):
- Figure S1. The GenomeScope plot for S. xylocarpa.pdf
- Figure S10. PCA analysis of genomic SNP data from the 20 sequenced samples.pdf
- Figure S11. The population size histories inferred by smc++.pdf
- Figure S12. Schematic diagram of different models of S. xylocarpa demographic history in Fastsimcoal2.pdf
- Figure S13. The regional distribution of ROHs.pdf
- Figure S14 Genome-wide screening of the loci associated with local environmental adaptation.pdf
- Figure S15. Heatmap of the gene associate with cellulose and hemicellulose biosynthesis in S. xylocarpa.pdf
- Figure S16. The distribution of lignin-related genes on chromosomes of S. xylocarpa.pdf
- Figure S17. GO enrichment analysis of deleterious mutations.pdf
- Figure S18. Signatures of selected signals in the genome of S. xylocarpa.pdf
- Figure S19. The phylogenetic tree of MYB gene family in S. xylocarpa genome.pdf
- Figure S2. The Hi-C assisted assembly of S. xylocarpa genome.pdf
- Figure S3. Coalescent-Based Species Tree..pdf
- Figure S4. Summarized alternative topologies recovered by single gene trees.pdf
- Figure S5. Intraspecific synteny of the S. xylocarpa genome.pdf
- Figure S6. Interspecific collinearity between the S. xylocarpa and Actinidia eriantha genome.pdf
- Figure S7. GO enrichment analysis of retained paralogous genes.pdf
- Figure S8. Geographical location of Ningbo (NB) and Nanjing (NJ) populationï1⁄4Othe approval number for the China map is GS(2019)1674.pdf
- Figure S9. SNP-based phylogenetic tree of the 20 sequenced samples.pdf
- Table S1. Statistics of gene function annotation in the S. xylocarpa genome.xlsx
- Table S10. Statistical of Environmental Factor Values for 20 Samples of S. xylocarpa.xlsx
- Table S11. Selection pressure of highly expressed genes.xlsx
- Table S12. List of genes in co-expression network.xlsx
- Table S13. The top 5% of loci under selection pressure.xlsx
- Table S14. The result of CEGMA.xlsx
- Table S15. The result of BUSCO.xlsx
- Table S16. The methods for annotation on non-coding RNA.xlsx
- Table S17. List of lignin biosynthesis genes in the S. xylocarpa genome.xlsx
- Table S18. The location information of 20 resequenced samples.xlsx
- Table S19. Gene count of lignin, cellulose and hemicellulose biosynthesis pathway.xlsx
- Table S2. Statistics of TEs (Transposable elements) in the S. xylocarpa genome.xlsx
- Table S3. Summarized alternative topologies recovered by single gene trees.xlsx
- Table S4. Functional annotation of SNPs in the S. xylocarpa genome.xlsx
- Table S5. CV error values for each ancestry models denoted by K.xlsx
- Table S6. Demographic history analysis by smc++ with all-joint.xlsx
- Table S7. Model evaluation results were obtained from fastsimcoal2.xlsx
- Table S8. Statistics of the deleterious mutations.xlsx
- Table S9. The deleterious mutations of genes associated with lignin biosynthnesis.xlsx
