# Supplementary material for: The jacktree genome and population genomics provides insights for the mechanisms of the germination obstacle and the conservation of endangered ornamental plants
Source: Hortic Res. 2024 Jun 18;11(8):uhae166. doi: 10.1093/hr/uhae166 (PMC11300842; doi:10.1093/hr/uhae166)
Supplement: Web_Material_uhae166 [file web_material_uhae166.zip › Table S1. Statistics of gene function annotation in the S. xylocarpa genome.xlsx]

## Sheet: Sheet1
Table S1. Statistics of gene function annotation in the S. xylocarpa genome
Database	Annotated number	Annotated ratio
GO (Gene Ontology)	31455	76.86
KEGG (Kyoto Encyclopedia of Genes and Genomes)	29199	71.35
KOG (EuKaryotic Orthologous Groups)	20715	50.62
Pfam	32851	80.27
Swissprot	30100	73.55
TrEMBL	39531	96.6
eggNOG	32469	79.34
NR (non-redundant )	38345	93.7
Total	39703	97.02
