# Supplementary material for: The jacktree genome and population genomics provides insights for the mechanisms of the germination obstacle and the conservation of endangered ornamental plants
Source: Hortic Res. 2024 Jun 18;11(8):uhae166. doi: 10.1093/hr/uhae166 (PMC11300842; doi:10.1093/hr/uhae166)
Supplement: Web_Material_uhae166 [file web_material_uhae166.zip › Table S10. Statistical of Environmental Factor Values for 20 Samples of S. xylocarpa.xlsx]

## Sheet: Sheet1
Table S10. Statistical of Environmental Factor Values for 20 Samples of S. xylocarpa.
	Annual Mean Temperature	Mean Diurnal Range (Mean of monthly (max temp - min temp))	Isothermality (BIO2/BIO7) (×100)	Temperature Seasonality (standard deviation ×100)	Max Temperature of Warmest Month	Min Temperature of Coldest Month	Temperature Annual Range (BIO5-BIO6)	Mean Temperature of Wettest Quarter	Mean Temperature of Driest Quarter	Mean Temperature of Warmest Quarter	Mean Temperature of Coldest Quarter	Annual Precipitation	Precipitation of Wettest Month	Precipitation of Driest Month	Precipitation Seasonality (Coefficient of Variation)	Precipitation of Wettest Quarter	Precipitation of Driest Quarter	Precipitation of Warmest Quarter	Precipitation of Coldest Quarter	Soil silt content g/100g (%)			Soil clay content g/100g (%)			Total soil nitrogen g/kg			Soil bulk density kg/dm³			Rock fragment volume fraction cm³/100cm³ (vol%)			Soil pH			Soil cation exchange capacity cmol(c)/kg			Soil organic carbon content g/kg			Soil organic carbon density kg/m³
	bio1	bio2	bio3	bio4	bio5	bio6	bio7	bio8	bio9	bio10	bio11	bio12	bio13	bio14	bio15	bio16	bio17	bio18	bio19	silt_0_5cm	silt_5_15c	silt_15_30	clay_0_5cm	clay_5_15c	clay_15_30	nitrogen_0_5	nitrogen_5_15	nitrogen_15_30	bdod_0_5cm	bdod_5_15c	bdod_15_30	cfvo_0_5cm	cfvo_5_15c	cfvo_15_30	phh2o_0_5c	phh2o_5_15	phh2o_15_3	cec_0_5cm_	cec_5_15cm	cec_15_30c	soc_0_5cm_	soc_5_15cm	soc_15_30c	ocd_0_5cm_	ocd_5_15cm	ocd_15_30c
	bio1	bio2	bio3	bio4	bio5	bio6	bio7	bio8	bio9	bio10	bio11	bio12	bio13	bio14	bio15	bio16	bio17	bio18	bio19	bio20	bio21	bio22	bio23	bio24	bio25	bio26	bio27	bio28	bio29	bio30	bio31	bio32	bio33	bio34	bio35	bio36	bio37	bio38	bio39	bio40	bio41	bio42	bio43	bio44	bio45	bio46
SR0001	16.8542	7.85833	25.187	855.956	32.4	1.2	31.2	24.6	8.46667	27.15	6.15	1216	182	44	44.1843	445	148	441	167	50	50	49.5	29.2	29.6	29.9	2.81	1.73	1.33	1.11	1.15	1.32	8.3	8	8.3	6.3	6.4	6.5	21.9	17.3	17.3	37.6	18.6	14.3	39.9	24.4	19.8
SR0002	16.8708	7.84167	25.2144	855.308	32.4	1.3	31.1	24.6	8.48333	27.15	6.16667	1212	182	44	44.2729	445	148	439	166	0	0	0	0	0	0	0	0	0	0	0	0	0	0	0	0	0	0	0	0	0	0	0	0	0	0	0
SR0003	16.3375	7.60833	24.7024	848.049	31.7	0.9	30.8	24	8.05	26.5167	5.73333	1210	181	42	44.5166	439	144	434	161	45.8	45.1	44.1	37.6	39.1	40.6	3.97	1.59	1.37	1.24	1.28	1.38	14.1	13.7	13.3	5.9	5.9	5.9	20.4	16.4	16	49.3	18.8	11.8	41.1	27	17.2
SR0004	16.2	7.41667	24.3969	843.157	31.3	0.9	30.4	23.7667	8	26.3167	5.66667	1200	179	40	44.7391	435	142	428	158	48.3	47.2	47	35.4	37.2	37.8	4.05	1.57	1.43	1.24	1.29	1.38	13.4	13.5	13.2	6	5.9	5.9	20.9	16.4	16.1	43.5	16.1	11.4	40.2	26.3	17.3
SR0005	16.4833	7.48333	24.4553	846.306	31.7	1.1	30.6	24.1	8.25	26.6333	5.91667	1195	179	41	44.5639	435	143	428	159	52	52.3	52.2	33	32.7	33.1	3.03	1.59	1.41	1.18	1.25	1.34	9	9.3	9.3	6.3	6.3	6.4	21.6	17.6	16.8	32.6	19	14.9	38.8	25.3	19.5
SR0006	16.2333	7.6	24.7557	846.59	31.5	0.8	30.7	23.8667	7.96667	26.4	5.65	1206	180	41	44.7451	437	142	432	158	46.5	45.6	44.9	38	39.8	40.6	3.96	1.5	1.38	1.23	1.28	1.39	11.6	11.1	11	5.9	5.9	5.9	20.5	16.3	15.7	45	17.7	11.4	39.2	27.1	17.2
SR0007	16.2	7.41667	24.3969	843.157	31.3	0.9	30.4	23.7667	8	26.3167	5.66667	1200	179	40	44.7391	435	142	428	158	50.9	50.1	50.2	33.5	34.8	35.1	3.53	1.7	1.41	1.21	1.25	1.36	11.2	11.4	11.6	6	6	6.1	20.8	16.5	15.9	37.6	17.4	13	38.7	26.6	18.3
SR0008	16.2	7.41667	24.3969	843.157	31.3	0.9	30.4	23.7667	8	26.3167	5.66667	1200	179	40	44.7391	435	142	428	158	50.9	50.1	50.2	33.5	34.8	35.1	3.53	1.7	1.41	1.21	1.25	1.36	11.2	11.4	11.6	6	6	6.1	20.8	16.5	15.9	37.6	17.4	13	38.7	26.6	18.3
SR0009	16.2875	7.50833	24.537	845.959	31.5	0.9	30.6	23.9167	8.05	26.45	5.71667	1199	179	41	44.6612	435	142	428	158	50	49	48.6	34.7	36.4	37.2	3.7	1.58	1.42	1.23	1.27	1.39	12.7	13	12.7	5.9	5.9	5.9	20.7	16.8	16.1	41.4	17.9	12.7	39.4	26.4	17.4
SR0010	16.5708	7.625	24.7565	848.848	31.9	1.1	30.8	24.2333	8.3	26.7667	5.96667	1203	180	42	44.2698	438	145	432	161	52.5	52.2	51.8	32.2	32.6	33.4	3.09	1.83	1.48	1.16	1.23	1.38	9.1	9.4	9.8	6.4	6.4	6.5	20.3	16.5	16.2	37	17.7	13.2	42.3	26.7	20.3
SR0011	15.2542	8.24167	25.359	916.576	30.8	-1.7	32.5	26.2333	3.63333	26.2333	3.63333	1022	197	27	58.355	463	102	463	102	43.9	42.5	43.1	33.5	35	34.4	2.75	1.34	1.01	1.3	1.36	1.47	13.9	14.3	15.2	6.4	6.4	6.5	17.7	16.6	16.3	30.9	17.8	9.9	34.2	22.3	16.8
SR0012	15.2542	8.24167	25.359	916.576	30.8	-1.7	32.5	26.2333	3.63333	26.2333	3.63333	1022	197	27	58.355	463	102	463	102	43.9	42.5	43.1	33.5	35	34.4	2.75	1.34	1.01	1.3	1.36	1.47	13.9	14.3	15.2	6.4	6.4	6.5	17.7	16.6	16.3	30.9	17.8	9.9	34.2	22.3	16.8
SR0013	15.2542	8.24167	25.359	916.576	30.8	-1.7	32.5	26.2333	3.63333	26.2333	3.63333	1022	197	27	58.355	463	102	463	102	43.9	42.5	43.1	33.5	35	34.4	2.75	1.34	1.01	1.3	1.36	1.47	13.9	14.3	15.2	6.4	6.4	6.5	17.7	16.6	16.3	30.9	17.8	9.9	34.2	22.3	16.8
SR0014	15.2542	8.24167	25.359	916.576	30.8	-1.7	32.5	26.2333	3.63333	26.2333	3.63333	1022	197	27	58.355	463	102	463	102	43.9	42.5	43.1	33.5	35	34.4	2.75	1.34	1.01	1.3	1.36	1.47	13.9	14.3	15.2	6.4	6.4	6.5	17.7	16.6	16.3	30.9	17.8	9.9	34.2	22.3	16.8
SR0015	15.2542	8.24167	25.359	916.576	30.8	-1.7	32.5	26.2333	3.63333	26.2333	3.63333	1022	197	27	58.355	463	102	463	102	43.9	42.5	43.1	33.5	35	34.4	2.75	1.34	1.01	1.3	1.36	1.47	13.9	14.3	15.2	6.4	6.4	6.5	17.7	16.6	16.3	30.9	17.8	9.9	34.2	22.3	16.8
SR0016	15.2542	8.24167	25.359	916.576	30.8	-1.7	32.5	26.2333	3.63333	26.2333	3.63333	1022	197	27	58.355	463	102	463	102	43.9	42.5	43.1	33.5	35	34.4	2.75	1.34	1.01	1.3	1.36	1.47	13.9	14.3	15.2	6.4	6.4	6.5	17.7	16.6	16.3	30.9	17.8	9.9	34.2	22.3	16.8
SR0017	15.2542	8.24167	25.359	916.576	30.8	-1.7	32.5	26.2333	3.63333	26.2333	3.63333	1022	197	27	58.355	463	102	463	102	43.9	42.5	43.1	33.5	35	34.4	2.75	1.34	1.01	1.3	1.36	1.47	13.9	14.3	15.2	6.4	6.4	6.5	17.7	16.6	16.3	30.9	17.8	9.9	34.2	22.3	16.8
SR0018	15.2542	8.24167	25.359	916.576	30.8	-1.7	32.5	26.2333	3.63333	26.2333	3.63333	1022	197	27	58.355	463	102	463	102	43.9	42.5	43.1	33.5	35	34.4	2.75	1.34	1.01	1.3	1.36	1.47	13.9	14.3	15.2	6.4	6.4	6.5	17.7	16.6	16.3	30.9	17.8	9.9	34.2	22.3	16.8
SR0019	15.2542	8.24167	25.359	916.576	30.8	-1.7	32.5	26.2333	3.63333	26.2333	3.63333	1022	197	27	58.355	463	102	463	102	43.9	42.5	43.1	33.5	35	34.4	2.75	1.34	1.01	1.3	1.36	1.47	13.9	14.3	15.2	6.4	6.4	6.5	17.7	16.6	16.3	30.9	17.8	9.9	34.2	22.3	16.8
SR0020	15.2542	8.24167	25.359	916.576	30.8	-1.7	32.5	26.2333	3.63333	26.2333	3.63333	1022	197	27	58.355	463	102	463	102	43.9	42.5	43.1	33.5	35	34.4	2.75	1.34	1.01	1.3	1.36	1.47	13.9	14.3	15.2	6.4	6.4	6.5	17.7	16.6	16.3	30.9	17.8	9.9	34.2	22.3	16.8
*0_5cm/5_15cm/15_30cm: representing different vertical soil depths
**The location information for sample SR0002 is missing soil layer information, so the value is recorded as 0.
