# Supplementary material for: The jacktree genome and population genomics provides insights for the mechanisms of the germination obstacle and the conservation of endangered ornamental plants
Source: Hortic Res. 2024 Jun 18;11(8):uhae166. doi: 10.1093/hr/uhae166 (PMC11300842; doi:10.1093/hr/uhae166)
Supplement: Web_Material_uhae166 [file web_material_uhae166.zip › Table S11. Selection pressure of highly expressed genes.xlsx]

## Sheet: Sheet1
Table S11. Selection pressure of highly expressed genes.
id1	id2	ka	ks	ka/ks	clade	biosynthesis
aer1s15g00618	Ssp03G020510.1	0.0929	1.4608	0.0635953	PAL	lignin
aer1s15g00618	Ssp04G029420.1	0.0907	1.6138	0.0562028	PAL	lignin
aer1s13g00965	Ssp06G022010.1	0.0591	0.8276	0.0714113	C4H	lignin
aer1s13g00965	Ssp01G016050.1	0.0622	0.8702	0.0714778	C4H	lignin
aer1s16g00405	Ssp09G021480.1	0.198	0.9341	0.211969	4CL	lignin
aer1s16g00382	Ssp11G009220.1	0.0918	0.4797	0.19137	HCT	lignin
aer1s16g00382	Ssp09G021930.1	0.0768	0.4282	0.179355	HCT	lignin
aer1s27g00571	Ssp12G004680.1	0.1334	1.232	0.108279	CCoAMT	lignin
aer1s13g01048	Ssp02G027960.1	0.1882	2.0678	0.0910146	LAC	lignin
aer1s10g00836	Ssp11G003140.1	0.1665	0.755	0.22053	PER	lignin
aer1s1g01176	Ssp03G009680.1	0.0819	0.3678	0.222675	PER	lignin
aer1s26g00393	Ssp09G022220.1	0.0692	0.6134	0.112814	CCR	lignin
aer1s1g00629	Ssp12G005110.1	0.549	1.5826	0.346898	CAD	lignin
aer1s5g00010	Ssp03G010310.1	0.116	0.909	0.127613	F5H	lignin
aer1s13g00833	Ssp01G019120.1	0.136	0.6554	0.207507	CESA	cellulose
aer1s18g01116	Ssp01G008060.1	0.0566	0.4937	0.114645	CESA	cellulose
aer1s14g01065	Ssp05G006800.1	0.1551	0.4108	0.377556	CESA	cellulose
aer1s13g00709	Ssp02G015000.1	0.1666	0.7515	0.22169	CESA	cellulose
aer1s2g00962	Ssp02G025200.1	0.1773	0.9114	0.194536	IRX	hemicellulose
aer1s19g01316	Ssp09G021160.1	0.0936	0.6562	0.142639	IRX	hemicellulose
aer1s12g00999	Ssp05G025850.1	0.0533	0.6871	0.0775724	IRX	hemicellulose
aer1s23g00607	Ssp01G009950.1	0.1151	0.7809	0.147394	IRX	hemicellulose
aer1s1g00635	Ssp06G008570.1	0.1125	0.6894	0.163185	IRX	hemicellulose
aer1s13g01056	Ssp06G026560.1	0.1359	0.5627	0.241514	IRX	hemicellulose
aer1s1g01061	Ssp06G007370.1	0.1221	0.7569	0.161316	PARVUS	hemicellulose
