# Supplementary material for: The jacktree genome and population genomics provides insights for the mechanisms of the germination obstacle and the conservation of endangered ornamental plants
Source: Hortic Res. 2024 Jun 18;11(8):uhae166. doi: 10.1093/hr/uhae166 (PMC11300842; doi:10.1093/hr/uhae166)
Supplement: Web_Material_uhae166 [file web_material_uhae166.zip › Table S12. List of genes in co-expression network.xlsx]

## Sheet: Sheet1
Table S12. List of genes in co-expression network
ID	moduleColor	GS.weight	p.GS.weight	MM.brown	p.MM.brown	MM.violet	p.MM.violet	MM.blue	p.MM.blue	MM.darkorange	p.MM.darkorange	MM.red	p.MM.red	MM.midnightblue	p.MM.midnightblue	MM.greenyellow	p.MM.greenyellow	MM.magenta	p.MM.magenta	MM.black	p.MM.black	MM.pink	p.MM.pink	MM.green	p.MM.green	MM.darkgrey	p.MM.darkgrey	MM.white	p.MM.white	MM.cyan	p.MM.cyan	MM.skyblue	p.MM.skyblue	MM.lightgreen	p.MM.lightgreen	MM.saddlebrown	p.MM.saddlebrown	MM.darkturquoise	p.MM.darkturquoise	MM.steelblue	p.MM.steelblue	MM.orange	p.MM.orange	MM.grey60	p.MM.grey60	MM.lightyellow	p.MM.lightyellow	MM.darkgreen	p.MM.darkgreen
Ssp02G022670.1	black	-0.760377	0.000249404	0.772379	0.000172301	-0.598004	0.008759	0.657516	0.00302209	-0.0320345	0.899585	0.186569	0.458533	-0.443294	0.0653949	-0.0829303	0.743556	-0.19852	0.429708	-0.689222	0.00155634	0.716963	0.000812519	0.0430971	0.86517	0.127737	0.613479	0.0340158	0.893407	0.425287	0.0785	0.058784	0.816775	0.0799443	0.752511	-0.0370539	0.883945	-0.13148	0.603033	0.0838651	0.740759	0.0436682	0.863399	0.401352	0.0987775	-0.155199	0.538604	0.131526	0.602907
Ssp06G017690.1	black	0.754546	0.000296276	-0.72443	0.000673459	0.609793	0.00721048	-0.712762	0.000900756	0.0337223	0.894322	-0.110022	0.663857	0.557851	0.0161436	-0.00775471	0.975637	0.11207	0.657956	0.651719	0.00338479	-0.675089	0.00211213	-0.130299	0.606322	-0.0671341	0.791259	0.0205947	0.935354	-0.493375	0.0374653	-0.068318	0.787657	-0.0948232	0.708208	0.0282054	0.91154	-0.0147053	0.953818	0.0524966	0.836106	-0.120557	0.633715	-0.30342	0.220953	0.109337	0.665833	-0.157447	0.532662
Ssp09G021310.1	black	0.748671	0.000350793	-0.743359	0.000407118	0.457329	0.056366	-0.741571	0.00042771	0.0390131	0.877851	-0.0538752	0.83186	0.417531	0.0847023	-0.00481045	0.984886	0.235353	0.34715	0.760978	0.000244949	-0.717128	0.000809191	0.0887919	0.726068	-0.00103849	0.996737	0.0537626	0.832207	-0.429353	0.075385	0.0450204	0.859209	-0.15144	0.548602	-0.0798841	0.752692	0.126021	0.618291	-0.104418	0.680093	-0.128229	0.612102	-0.468309	0.0499824	0.0802732	0.751523	-0.155609	0.537518
Ssp10G016420.1	black	-0.740053	0.000445869	0.772579	0.000171212	-0.382909	0.116791	0.696412	0.00132394	0.0236471	0.925796	0.102302	0.686263	-0.411322	0.0899188	0.00117214	0.996317	-0.311983	0.207541	-0.78095	0.000130514	0.619033	0.00615838	-0.110889	0.661355	0.131473	0.603053	-0.0984698	0.697478	0.315978	0.201472	-0.123459	0.625506	0.16399	0.515545	0.160037	0.525856	0.0346765	0.891348	0.0956877	0.705659	0.141752	0.574747	0.339313	0.168354	-0.141043	0.576683	0.214021	0.393785
Ssp03G022110.1	black	-0.737804	0.000473955	0.764359	0.000221121	-0.589536	0.0100282	0.665385	0.0025814	-0.0389167	0.878151	0.160441	0.524798	-0.371235	0.129329	-0.109549	0.66522	-0.256019	0.305158	-0.740441	0.000441169	0.626609	0.0053918	-0.0377726	0.881709	0.0831249	0.742973	0.0639774	0.800883	0.346761	0.158611	0.0668773	0.792041	0.188434	0.453971	0.0379138	0.88127	-0.0783843	0.757202	0.0357487	0.888009	0.24017	0.337078	0.381444	0.118315	-0.20515	0.414138	0.146836	0.560961
Ssp10G019310.1	black	-0.735565	0.000503377	0.734682	0.000515398	-0.440812	0.0670969	0.790505	9.44e-05	0.00739275	0.976774	0.0126023	0.960417	-0.525082	0.0252499	0.129961	0.607263	-0.111792	0.658756	-0.691771	0.00147038	0.712836	0.000899126	-0.0867045	0.732281	0.0454073	0.85801	-0.0317724	0.900403	0.413242	0.0882813	-0.00761161	0.976087	0.0792879	0.754484	-0.120662	0.633418	-0.142264	0.573352	0.0318474	0.900169	0.172525	0.493612	0.492872	0.0376902	0.0389232	0.878131	0.138582	0.583416
Ssp07G015950.1	black	0.734567	0.000516974	-0.749164	0.000345918	0.677174	0.00202113	-0.692046	0.00146135	0.0519316	0.837848	-0.14567	0.56411	0.353978	0.149545	0.08854	0.726817	0.190325	0.44937	0.704284	0.00110329	-0.60119	0.00831627	-0.256125	0.304949	-0.0620276	0.806841	0.0241287	0.924288	-0.353458	0.150186	0.00758955	0.976156	-0.216279	0.388694	0.0044426	0.986042	0.232139	0.353965	0.0194939	0.938803	-0.169853	0.500431	-0.201744	0.422099	0.219666	0.381124	-0.274795	0.269778
Ssp12G013760.1	black	-0.731642	0.000558619	0.727697	0.000619206	-0.531972	0.023064	0.650817	0.0034443	-0.0733473	0.772401	0.127758	0.613422	-0.440242	0.0674924	-0.109745	0.664655	-0.256034	0.305128	-0.728558	0.000605542	0.695703	0.0013455	-0.0831067	0.743028	0.00941443	0.970425	0.0821702	0.745833	0.370443	0.130212	-0.0110158	0.965397	0.121984	0.629674	0.159709	0.526717	-0.12711	0.615235	0.0489936	0.846916	0.122756	0.627491	0.335858	0.173008	-0.252423	0.312236	0.119849	0.635725
Ssp03G005510.1	black	0.724757	0.000667856	-0.7536	0.000304542	0.376245	0.123837	-0.735516	0.000504032	-0.0131459	0.958711	-0.0542231	0.830789	0.402689	0.0975538	-0.0553015	0.827471	0.275595	0.268329	0.768525	0.000194484	-0.650192	0.00348604	-0.0136072	0.957264	-0.243031	0.331177	0.256741	0.303747	-0.381222	0.118547	0.119081	0.637905	-0.191785	0.445834	-0.0164071	0.94848	0.119452	0.636853	-0.0683395	0.787592	-0.118908	0.638399	-0.252867	0.311356	0.0256368	0.91957	-0.174252	0.489231
Ssp06G006180.1	black	-0.714638	0.000860413	0.714892	0.000855065	-0.569944	0.0135338	0.742927	0.000412013	-0.109529	0.66528	0.0477681	0.850704	-0.401493	0.0986474	-0.0356268	0.888388	-0.181202	0.471788	-0.725364	0.000657552	0.767655	0.00019981	0.0533973	0.833331	0.0512174	0.840051	-0.0184256	0.942151	0.395033	0.104707	0.0315592	0.901068	0.0425847	0.86676	-0.135141	0.592888	-0.179966	0.474865	0.0285102	0.910588	0.133907	0.596301	0.454029	0.0583993	-0.0782615	0.757571	0.181653	0.470667
Ssp04G017160.1	black	0.710616	0.000948824	-0.707651	0.00101873	0.658524	0.00296243	-0.71659	0.000820047	0.0999115	0.693251	-0.0900445	0.722347	0.4355	0.0708506	0.0503369	0.842768	0.148516	0.556436	0.682686	0.00179603	-0.706325	0.00105138	-0.246516	0.324071	-0.109207	0.666208	0.0340844	0.893193	-0.459245	0.0552104	-0.0226924	0.928784	-0.167726	0.50589	0.174204	0.489351	0.094937	0.707872	0.0243358	0.92364	-0.155031	0.539048	-0.316405	0.20083	0.16212	0.520412	-0.0944759	0.709232
Sspptg000716lG000030.1	black	-0.70732	0.00102681	0.729631	0.000588849	-0.358125	0.144501	0.75207	0.000318309	-0.0216526	0.93204	0.0125416	0.960607	-0.453057	0.0590085	0.0482497	0.849215	-0.283406	0.254441	-0.788169	0.000102312	0.690829	0.00150167	-0.0470471	0.852934	0.100218	0.692354	-0.207889	0.407796	0.459858	0.0548448	-0.0954945	0.706228	0.0687295	0.786406	0.0388544	0.878345	0.00219342	0.993108	0.0779558	0.758491	0.250983	0.315097	0.469202	0.0494885	-0.106979	0.672657	0.14111	0.576497
Ssp05G010440.1	black	-0.705594	0.00106973	0.708645	0.000994829	-0.40748	0.0932609	0.648658	0.00359019	-0.0286451	0.910167	0.0881463	0.727988	-0.448711	0.0617913	-0.0626682	0.804882	-0.302463	0.222485	-0.753384	0.000306453	0.623991	0.0056474	-0.213039	0.396011	0.0219959	0.930965	0.0531787	0.834005	0.331654	0.178787	-0.0888971	0.725755	0.18107	0.472116	0.252794	0.311501	-0.131135	0.603995	0.0655805	0.795992	0.260175	0.297096	0.384469	0.115183	-0.129643	0.608152	0.0585268	0.817564
Ssp10G011640.1	black	-0.700677	0.00120024	0.694136	0.00139417	-0.481997	0.0428078	0.718578	0.000780576	-0.12392	0.624205	0.0265032	0.916861	-0.37174	0.128768	-0.063594	0.802054	-0.256034	0.305127	-0.76276	0.000232134	0.765524	0.000213379	-0.0662026	0.794096	-0.0438407	0.862864	-0.0739196	0.77067	0.50059	0.0343529	0.0589009	0.816417	0.0454902	0.857753	0.0409018	0.871983	-0.0920687	0.716347	0.0598281	0.813575	0.141231	0.576168	0.427511	0.0767852	-0.167434	0.506641	0.170196	0.499552
Ssp09G008530.1	black	-0.699948	0.00122068	0.710861	0.00094322	-0.286734	0.248663	0.765534	0.000213316	-0.0323042	0.898744	-0.0359564	0.887362	-0.407464	0.0932756	0.072198	0.775881	-0.282394	0.256214	-0.795036	8.05e-05	0.704719	0.00109204	-0.244776	0.327609	0.034115	0.893098	-0.167767	0.505784	0.418632	0.0838001	-0.0597655	0.813767	0.146976	0.560583	0.0767736	0.762053	-0.0978396	0.699329	0.0980775	0.69863	0.122035	0.62953	0.37454	0.125688	-0.052373	0.836487	0.201545	0.422567
Ssp08G003840.1	black	-0.69309	0.00142746	0.68583	0.00167718	-0.452665	0.0592561	0.716296	0.000826028	-0.0906031	0.72069	0.0249243	0.921799	-0.48082	0.0433921	-0.00798995	0.974899	-0.208448	0.406508	-0.719906	0.000755088	0.764954	0.000217138	-0.124712	0.621974	0.124735	0.621907	-0.00353812	0.988883	0.396887	0.102941	-0.0083578	0.973743	0.048962	0.847014	-0.0585099	0.817616	-0.084509	0.738834	0.0174615	0.945173	0.128009	0.612717	0.556499	0.0164584	-0.128794	0.610523	0.0787761	0.756023
Ssp07G015830.1	black	0.687385	0.00162085	-0.699319	0.00123854	0.493671	0.0373338	-0.652049	0.00336323	0.0504765	0.842337	-0.091458	0.718156	0.440284	0.0674632	0.0995259	0.694381	0.317792	0.198754	0.767483	0.000200879	-0.543553	0.0197266	0.0639893	0.800847	-0.164598	0.513969	0.00146601	0.995394	-0.237046	0.34359	0.0950235	0.707617	-0.36065	0.141487	-0.128241	0.61207	0.248352	0.320365	-0.00966408	0.969641	-0.271706	0.275416	-0.165431	0.51181	0.125889	0.618662	-0.131195	0.603827
Ssp01G023270.1	black	-0.685469	0.00169048	0.684757	0.00171699	-0.379072	0.120812	0.712566	0.000905065	-0.0852849	0.736516	0.00412284	0.987046	-0.524967	0.0252876	-0.0367768	0.884808	-0.312646	0.206526	-0.79585	7.82e-05	0.690143	0.00152481	-0.220227	0.379878	0.0760281	0.764302	0.00783677	0.97538	0.399048	0.100911	-0.125255	0.620444	0.137676	0.585904	0.0733768	0.772312	-0.104473	0.679933	0.0775272	0.759782	0.172116	0.494653	0.359904	0.142373	-0.173978	0.489925	0.191419	0.44672
Ssp03G011610.1	black	-0.678614	0.00196017	0.703326	0.00112838	-0.475886	0.0459069	0.556209	0.0165264	0.00574993	0.981935	0.183342	0.46648	-0.38038	0.119431	-0.158903	0.528831	-0.356132	0.14691	-0.736414	0.000492039	0.48084	0.0433817	-0.0170546	0.946449	0.0364881	0.885707	-0.00180309	0.994335	0.337852	0.170311	-0.119562	0.636538	0.317822	0.198709	0.209406	0.404304	-0.349585	0.155021	0.245542	0.326048	0.214297	0.393161	0.350503	0.153865	-0.145993	0.563236	0.193294	0.442193
Ssp04G022430.1	black	-0.67787	0.00199148	0.725978	0.000647273	-0.277015	0.26577	0.670594	0.00231986	0.0184085	0.942205	0.0582209	0.818503	-0.470853	0.0485848	0.00459751	0.985555	-0.377804	0.122164	-0.802481	6.14e-05	0.581271	0.0114052	-0.142031	0.573988	0.212532	0.397163	-0.154839	0.539557	0.217971	0.384903	-0.235882	0.346036	0.242331	0.332617	0.155668	0.537361	-0.0268293	0.915841	0.11739	0.642721	0.146478	0.561928	0.356885	0.145997	-0.123855	0.624388	0.167316	0.506945
Ssp05G025030.1	black	-0.677259	0.00201748	0.694643	0.00137826	-0.464184	0.0523131	0.611486	0.00700752	-0.105391	0.677264	0.114365	0.651366	-0.388675	0.110927	-0.16207	0.520543	-0.341364	0.165632	-0.758595	0.000263009	0.700779	0.0011974	-0.0581847	0.818614	0.0902071	0.721865	-0.0537553	0.832229	0.376324	0.123753	-0.0180466	0.943339	-0.0364721	0.885756	0.0933791	0.712471	-0.223439	0.37279	0.132793	0.599388	0.0727216	0.774295	0.356854	0.146034	-0.232896	0.352353	0.291292	0.240886
Ssp03G009210.1	black	0.674962	0.00211781	-0.695051	0.00136556	0.476737	0.0454654	-0.594218	0.0093094	0.0400676	0.874574	-0.143938	0.568801	0.431015	0.0741387	0.111765	0.658832	0.331073	0.179595	0.725566	0.000654155	-0.57943	0.0117317	-0.115812	0.647225	-0.350296	0.154125	0.292471	0.2389	-0.298391	0.229085	-0.0436291	0.86352	-0.146674	0.561397	-0.0878753	0.728794	0.0719242	0.77671	0.0126055	0.960407	-0.226864	0.365313	-0.318461	0.197758	0.223081	0.373576	-0.0900242	0.722408
Ssp09G014260.1	black	0.6737	0.00217462	-0.675802	0.00208064	0.649528	0.0035308	-0.579229	0.0117678	0.109828	0.664415	-0.170568	0.498602	0.31575	0.201814	0.199266	0.42794	0.265119	0.287678	0.685907	0.00167436	-0.598822	0.00864362	-0.20899	0.405261	-0.212951	0.396211	0.00720028	0.977379	-0.304978	0.218473	0.0402762	0.873926	-0.144132	0.568274	-0.0315934	0.900962	0.306969	0.215329	-0.00592321	0.98139	-0.213732	0.394439	-0.145268	0.565197	0.18902	0.452543	-0.15177	0.547722
Ssp11G017390.1	black	0.666232	0.00253728	-0.695765	0.00134359	0.429686	0.0751347	-0.698369	0.00126592	0.0943389	0.709637	-0.0281876	0.911596	0.374427	0.125811	0.103434	0.682959	0.400175	0.0998628	0.85085	7.63e-06	-0.611035	0.00706112	-0.00669777	0.978957	-0.0968946	0.702107	0.147763	0.558463	-0.405195	0.0952911	0.168322	0.504355	-0.361882	0.140033	-0.103505	0.682752	0.176011	0.484785	-0.103618	0.682425	-0.179247	0.476662	-0.299901	0.226622	0.153164	0.544005	-0.223263	0.373177
Ssp06G020040.1	black	-0.66611	0.00254359	0.709003	0.000986337	-0.497773	0.0355435	0.574549	0.0126333	-0.0456015	0.857409	0.166082	0.510129	-0.286531	0.249013	-0.145283	0.565158	-0.331867	0.178491	-0.723895	0.000682702	0.582927	0.0111179	0.156027	0.536413	0.149721	0.553202	-0.0732156	0.7728	0.0928691	0.713979	-0.189069	0.452422	0.129625	0.608201	0.156545	0.535043	-0.245437	0.326263	0.112785	0.655901	0.249373	0.318315	0.289307	0.244254	-0.162243	0.52009	0.080333	0.751343
Ssp04G014870.1	black	-0.663477	0.00268305	0.703248	0.00113043	-0.34624	0.159281	0.66272	0.00272429	-0.0459721	0.856261	0.0544772	0.830007	-0.365436	0.135896	-0.0750842	0.767151	-0.413789	0.0878187	-0.83161	1.89e-05	0.594322	0.00929388	-0.0304008	0.904683	0.028174	0.911638	-0.281874	0.257128	0.401558	0.0985876	-0.0559258	0.825551	0.20873	0.405858	0.0818352	0.746837	-0.067128	0.791278	0.258648	0.300043	0.216705	0.387738	0.29457	0.23539	-0.0921603	0.716076	0.223019	0.373713
Ssp05G031640.1	black	0.661627	0.00278474	-0.69441	0.00138555	0.480715	0.0434445	-0.682108	0.00181861	0.104494	0.679874	-0.0509261	0.840949	0.373418	0.126916	0.139519	0.580849	0.401017	0.099085	0.84625	9.58e-06	-0.59286	0.00951349	-0.0676703	0.789627	-0.110749	0.66176	0.15442	0.540668	-0.313283	0.205554	0.137623	0.586048	-0.281109	0.258477	-0.0313446	0.901738	0.267481	0.283243	-0.145079	0.565708	-0.279905	0.260609	-0.328628	0.183026	0.148405	0.556735	-0.253525	0.310055
Ssp11G006460.1	black	0.66125	0.00280582	-0.6684	0.00242721	0.53513	0.0221131	-0.714499	0.000863343	0.131246	0.603685	-0.00818812	0.974276	0.465021	0.0518336	0.0948704	0.708069	0.274402	0.27049	0.780528	0.000132351	-0.633694	0.00474694	0.0313681	0.901665	0.0973121	0.700879	-0.017009	0.946592	-0.346702	0.158687	-0.0513312	0.8397	-0.308993	0.212162	-0.116067	0.646497	0.180065	0.474619	0.106001	0.675493	-0.238701	0.340131	-0.311468	0.208333	0.112093	0.657891	-0.186144	0.459574
Ssp04G037230.1	black	0.658322	0.00297427	-0.709284	0.000979727	0.243396	0.330428	-0.721759	0.000720714	-0.00902144	0.971659	0.0129577	0.959302	0.433097	0.0725986	-0.0346425	0.891454	0.399195	0.100773	0.848466	8.59e-06	-0.544356	0.0195101	0.130895	0.604661	-0.056	0.825323	0.244245	0.328691	-0.337444	0.170861	0.214128	0.393544	-0.349258	0.155433	-0.167529	0.506396	0.0488884	0.847241	-0.149383	0.55411	-0.26647	0.285137	-0.302371	0.222634	0.134273	0.595288	-0.182268	0.469139
Ssp03G024640.1	black	-0.655156	0.00316568	0.639414	0.00427349	-0.536325	0.0217613	0.692211	0.00145595	-0.178503	0.478525	0.00851754	0.973242	-0.372132	0.128334	-0.127062	0.615372	-0.266825	0.284471	-0.758523	0.000263579	0.720413	0.000745544	-0.100408	0.691799	0.0559978	0.82533	0.119001	0.638134	0.42204	0.0810544	-0.0650398	0.797641	0.149629	0.553448	0.0126252	0.960345	-0.153073	0.544248	-0.0254771	0.92007	0.224404	0.370676	0.413178	0.0883356	-0.239579	0.338304	0.131464	0.603078
Ssp06G004740.1	black	-0.654634	0.00319819	0.661778	0.00277632	-0.606223	0.00765392	0.596269	0.00900793	-0.190752	0.448335	0.120984	0.632506	-0.247951	0.321173	-0.225323	0.368668	-0.274189	0.270878	-0.707947	0.00101156	0.778063	0.000143507	0.0567123	0.823134	0.0319214	0.899938	0.0774641	0.759972	0.428904	0.0757245	0.051076	0.840487	0.0200732	0.936987	0.0805161	0.750794	-0.192225	0.444771	-0.0195399	0.938658	0.0835471	0.74171	0.429075	0.0755957	-0.244411	0.328353	0.0746182	0.768559
Ssp04G027010.1	black	0.653179	0.00329021	-0.686926	0.0016373	0.397679	0.102194	-0.536926	0.021586	0.0599659	0.813153	-0.166386	0.509343	0.511018	0.030211	0.172841	0.492808	0.411667	0.0896225	0.754476	0.000296884	-0.659867	0.0028844	-0.0881255	0.72805	-0.110843	0.661487	0.19401	0.440472	-0.380371	0.11944	0.109038	0.666696	-0.113025	0.655211	-0.112246	0.657451	0.149609	0.553503	-0.303394	0.220995	-0.0466375	0.854202	-0.406101	0.0944825	0.147061	0.560355	-0.046775	0.853776
Ssp07G008670.1	black	-0.651664	0.00338839	0.679614	0.00191876	-0.437503	0.0694175	0.49976	0.0347003	-0.0704602	0.78115	0.196343	0.434888	-0.375403	0.124749	-0.235703	0.346413	-0.417112	0.0850466	-0.740263	0.000443312	0.618365	0.00623	-0.00809511	0.974568	0.150519	0.551065	-0.10797	0.669787	0.468269	0.0500044	-0.0316402	0.900815	-0.0285478	0.91047	0.27199	0.274894	-0.13217	0.601117	0.145325	0.565044	0.224163	0.371203	0.374932	0.125261	-0.312535	0.206697	0.0968815	0.702145
Ssp01G008250.1	black	-0.651511	0.00339844	0.675115	0.00211098	-0.677318	0.00201494	0.669103	0.00239238	-0.172304	0.494174	0.0857082	0.735253	-0.266404	0.285259	-0.172783	0.492956	-0.231788	0.354713	-0.722447	0.000708284	0.695966	0.00133746	0.245715	0.325698	-0.0505377	0.842148	0.0509277	0.840944	0.421752	0.0812837	0.01289	0.959514	0.132792	0.59939	-0.0291188	0.908687	-0.171449	0.496353	-0.0613303	0.808974	0.176982	0.482342	0.38864	0.110962	-0.228257	0.362296	0.204663	0.415271
Ssp06G007220.1	black	0.645743	0.00379527	-0.681632	0.00183738	0.510234	0.030508	-0.611135	0.00704929	0.159695	0.526753	-0.0986178	0.697044	0.263159	0.29139	0.213076	0.395928	0.388944	0.110659	0.794671	8.15e-05	-0.699185	0.00124239	-0.0362938	0.886311	-0.160149	0.525562	0.0629777	0.803937	-0.264332	0.289165	0.07288	0.773816	-0.164132	0.515178	-0.120463	0.633982	0.174846	0.487727	-0.0219688	0.93105	-0.158881	0.528888	-0.38578	0.113845	0.271967	0.274936	-0.0952753	0.706875
Ssp11G012990.1	black	-0.641203	0.00413354	0.66196	0.00276622	-0.266012	0.285996	0.744684	0.000392408	-0.0887711	0.72613	-0.0765638	0.762686	-0.432706	0.072886	-0.00975275	0.969363	-0.396382	0.10342	-0.867195	3.18e-06	0.628007	0.00525925	-0.253559	0.309988	0.0191227	0.939966	-0.191796	0.445807	0.363565	0.138063	-0.109115	0.666475	0.207659	0.408325	0.0928261	0.714106	-0.0906638	0.72051	0.124461	0.622681	0.233591	0.350877	0.33048	0.180424	-0.159446	0.527406	0.31485	0.203174
Ssp07G024700.1	black	-0.638214	0.00436941	0.623716	0.00567479	-0.416599	0.0854708	0.708748	0.000992375	-0.18074	0.472938	-0.0476795	0.850978	-0.434918	0.0712708	-0.0851055	0.737052	-0.301011	0.224825	-0.785622	0.000111606	0.755316	0.000289696	-0.194157	0.440119	0.0136678	0.957073	0.0641754	0.800278	0.428423	0.0760898	-0.118634	0.639177	0.167089	0.50753	0.0711531	0.779048	-0.121624	0.630691	-0.00137064	0.995693	0.0975201	0.700267	0.408403	0.0924497	-0.244986	0.327181	0.155618	0.537494
Ssp03G026540.1	black	0.6374	0.00443559	-0.667626	0.00246605	0.483484	0.0420782	-0.688604	0.00157781	0.140852	0.577204	-0.0208443	0.934572	0.412776	0.0886767	0.136075	0.59031	0.389869	0.109739	0.838608	1.38e-05	-0.624415	0.00560536	-0.14279	0.571922	-0.074032	0.77033	0.168506	0.503883	-0.379985	0.119847	0.142691	0.572191	-0.169074	0.502426	-0.0213945	0.932848	0.126242	0.617672	-0.0728098	0.774028	-0.338875	0.16894	-0.249858	0.317343	0.171652	0.495834	-0.222627	0.374575
Ssp12G020620.1	black	0.635488	0.00459408	-0.694513	0.00138231	0.208998	0.405241	-0.726169	0.0006441	-0.0417757	0.86927	0.0312651	0.901986	0.304609	0.219058	-0.119872	0.635659	0.315986	0.201459	0.77709	0.000148123	-0.506779	0.0318451	0.104137	0.680913	-0.0837063	0.741233	0.288331	0.245921	-0.0890634	0.725261	0.210499	0.401799	-0.221102	0.37794	-0.00968035	0.96959	0.0241503	0.924221	-0.191448	0.446649	-0.229907	0.358741	-0.167157	0.507355	0.0462582	0.855375	-0.306956	0.215348
Ssp11G010850.1	black	-0.634519	0.00467612	0.668898	0.0024025	-0.232065	0.354121	0.757417	0.000272348	-0.0753394	0.76638	-0.0821856	0.745786	-0.290743	0.241815	0.078234	0.757654	-0.302616	0.22224	-0.792469	8.81e-05	0.75472	0.000294776	-0.110658	0.662021	-0.0025069	0.992123	-0.280584	0.259404	0.362515	0.13929	-0.140228	0.578907	0.0808321	0.749845	-0.0340406	0.89333	-0.0476671	0.851016	0.193715	0.441181	0.100936	0.690252	0.480403	0.0436002	-0.0889129	0.725708	0.138432	0.583827
Ssp08G016980.1	black	0.63373	0.00474387	-0.706581	0.00104499	0.319604	0.196063	-0.633017	0.00480568	-0.101345	0.689056	-0.093585	0.711863	0.484736	0.0414717	-0.0215702	0.932298	0.358588	0.143945	0.757263	0.00027359	-0.342428	0.164231	-0.0873836	0.730258	-0.213958	0.393929	0.252489	0.312105	-0.207048	0.409737	0.256068	0.305061	-0.392765	0.106896	-0.0531226	0.834178	0.202813	0.419592	-0.17909	0.477056	-0.325275	0.187801	-0.109363	0.665758	0.105532	0.676856	-0.289663	0.243647
Ssp08G012180.1	black	0.63232	0.00486683	-0.682669	0.00179665	0.23698	0.343728	-0.708887	0.000989096	4.14e-05	0.99987	0.0216792	0.931957	0.440975	0.0669843	-0.0488105	0.847482	0.374019	0.126258	0.814763	3.83e-05	-0.563599	0.0148575	0.0549173	0.828653	-0.171916	0.495162	0.347128	0.158141	-0.291048	0.241298	0.181528	0.470976	-0.285447	0.250887	0.00964553	0.969699	0.227071	0.364865	-0.198371	0.430062	-0.215808	0.389752	-0.234328	0.349315	-0.021166	0.933564	-0.190788	0.448247
Ssp09G001320.1	black	0.628261	0.0052354	-0.691786	0.00146988	0.391372	0.108257	-0.454483	0.0581166	0.0223037	0.930001	-0.233339	0.351411	0.349542	0.155074	0.265476	0.287006	0.514635	0.0288686	0.778827	0.000139969	-0.480253	0.0436755	0.01491	0.953176	-0.298604	0.228736	0.181256	0.471652	-0.335656	0.173283	0.0820306	0.746251	-0.217647	0.385628	-0.282282	0.256412	0.190483	0.448988	-0.187379	0.456547	-0.193176	0.442478	-0.202872	0.419454	0.237912	0.341778	-0.144607	0.566989
Ssp02G024620.1	black	-0.627818	0.00527697	0.689243	0.00155563	-0.302215	0.222884	0.608963	0.00731173	-0.0553684	0.827265	0.0689013	0.785884	-0.287464	0.247407	-0.138381	0.583967	-0.481684	0.0429626	-0.846555	9.44e-06	0.576624	0.0122436	-0.104779	0.679043	0.126069	0.618158	-0.233791	0.350453	0.370493	0.130157	-0.136197	0.589974	0.25065	0.315762	0.242433	0.332405	-0.219502	0.381489	0.165231	0.512329	0.210266	0.402332	0.354048	0.149459	-0.215154	0.391226	0.184796	0.462891
Ssp07G025100.1	black	-0.62763	0.00529472	0.618557	0.00620932	-0.415016	0.0867878	0.667211	0.00248708	-0.19381	0.440954	-0.019815	0.937797	-0.480076	0.043764	-0.141912	0.574312	-0.349518	0.155105	-0.797729	7.3e-05	0.750108	0.000336741	-0.141744	0.574769	-0.0874532	0.730051	-0.043573	0.863694	0.457002	0.0565653	0.000125217	0.999607	0.0977914	0.69947	0.106904	0.672874	-0.137054	0.587615	0.0736109	0.771604	0.0490291	0.846807	0.394893	0.104841	-0.259834	0.297754	0.242846	0.331558
Ssp10G007210.1	black	0.62464	0.00558317	-0.641662	0.00409826	0.418407	0.0839841	-0.731768	0.000556773	0.214452	0.39281	0.0630584	0.80369	0.337427	0.170884	0.113848	0.652848	0.387	0.112608	0.858316	5.18e-06	-0.775679	0.000155042	-0.0274671	0.913848	-0.0575056	0.820698	0.186134	0.4596	-0.392678	0.106981	0.131837	0.602042	-0.200889	0.42411	-0.0557826	0.825992	0.092903	0.713879	0.00146934	0.995383	-0.094393	0.709477	-0.394301	0.10541	0.212925	0.39627	-0.179944	0.474922
Ssp11G014630.1	black	-0.624393	0.00560747	0.710388	0.000954054	-0.341074	0.166014	0.530871	0.0234031	-0.0317709	0.900408	0.168573	0.503713	-0.286315	0.249387	-0.184989	0.462414	-0.465787	0.0513981	-0.788944	9.96e-05	0.585425	0.0106954	-0.0971119	0.701467	0.225045	0.369273	-0.109964	0.664024	0.264061	0.289679	-0.13756	0.586223	0.12608	0.618128	0.106567	0.67385	-0.18746	0.456351	0.261034	0.295448	0.14984	0.552883	0.376968	0.123059	-0.215986	0.389352	0.14598	0.563273
Ssp05G025810.1	black	-0.621722	0.00587674	0.676026	0.00207083	-0.395117	0.104626	0.61319	0.00680801	-0.131599	0.602702	0.0696124	0.783723	-0.311908	0.207657	-0.192409	0.444326	-0.455297	0.0576119	-0.840435	1.26e-05	0.66052	0.00284709	-0.0887434	0.726212	0.09378	0.711287	-0.138607	0.583348	0.37759	0.122392	-0.0344352	0.8921	0.160474	0.524713	0.0295301	0.907402	-0.216012	0.389294	0.21007	0.402781	0.148487	0.556514	0.287786	0.246854	-0.111906	0.658428	0.219348	0.381832
Ssp02G014690.1	black	-0.621456	0.00590412	0.62402	0.0056445	-0.398882	0.101066	0.801173	6.44e-05	-0.147394	0.559455	-0.119815	0.63582	-0.305543	0.217577	0.0915973	0.717743	-0.172724	0.493107	-0.724861	0.000666086	0.804681	5.65e-05	0.221229	0.377659	-0.0488742	0.847285	-0.226191	0.366776	0.407869	0.0929183	-0.207677	0.408284	0.0330589	0.89639	-0.131825	0.602074	-0.0707242	0.780349	0.0138698	0.95644	0.0493469	0.845825	0.425057	0.0786792	0.00369305	0.988396	0.182065	0.469644
Ssp04G017970.1	black	0.619645	0.00609329	-0.699264	0.00124011	0.298758	0.228485	-0.681333	0.00184926	-0.0202739	0.936359	-0.025927	0.918663	0.313664	0.204973	0.000124413	0.999609	0.401544	0.0986006	0.820176	3.07e-05	-0.429594	0.0752037	0.0320037	0.899681	-0.230764	0.356904	0.254512	0.308112	-0.190304	0.449421	0.213754	0.39439	-0.304486	0.219254	-0.00948767	0.970195	0.0496563	0.844869	-0.129171	0.609469	-0.357366	0.145415	-0.146107	0.562929	0.183055	0.46719	-0.332375	0.177787
Ssp02G007240.1	black	-0.618612	0.00620345	0.648219	0.00362051	-0.283868	0.253634	0.684982	0.00170857	-0.141895	0.574357	-0.0351015	0.890024	-0.328927	0.182603	-0.0622029	0.806305	-0.379693	0.120156	-0.815451	3.72e-05	0.786822	0.00010714	-0.176494	0.48357	0.0742736	0.7696	-0.150243	0.551805	0.405751	0.0947942	-0.123192	0.626259	0.105067	0.678208	0.0478073	0.850583	-0.104504	0.679843	0.134741	0.593993	0.00817919	0.974304	0.4961	0.0362655	-0.0715379	0.777881	0.125778	0.618974
Ssp03G026340.1	black	-0.618054	0.00626351	0.635684	0.00457758	-0.632862	0.00481926	0.676204	0.00206307	-0.220785	0.378643	0.0296367	0.90707	-0.212627	0.396948	-0.164594	0.513979	-0.230581	0.357296	-0.723169	0.000695434	0.748035	0.000357169	0.161627	0.521698	-0.1185	0.639559	0.057583	0.82046	0.334802	0.174448	0.0264533	0.917017	0.216566	0.38805	-0.118354	0.639974	-0.169961	0.500154	0.0291377	0.908628	0.092151	0.716104	0.417935	0.0843702	-0.259532	0.298335	0.120772	0.633105
Ssp12G001050.1	black	0.617789	0.00629226	-0.631843	0.004909	0.566112	0.0143214	-0.747805	0.000359505	0.141117	0.576479	0.0377838	0.881674	0.421705	0.0813214	0.0543645	0.830354	0.253458	0.310189	0.772959	0.000169154	-0.572057	0.0131145	-0.21127	0.400037	-0.000965304	0.996967	0.0859155	0.734634	-0.34412	0.162022	0.0944691	0.709252	-0.317826	0.198703	0.0988614	0.696329	0.0606895	0.810936	0.0675365	0.790034	-0.406924	0.0937523	-0.339133	0.168594	0.222196	0.375526	-0.191112	0.447463
Ssp09G026050.1	black	-0.617331	0.00634212	0.698057	0.00127502	-0.233629	0.350795	0.677099	0.00202436	-0.00779239	0.975519	0.011468	0.963978	-0.289147	0.244527	0.00612052	0.98077	-0.411301	0.0899366	-0.821583	2.9e-05	0.58321	0.0110694	0.0490182	0.84684	0.0628179	0.804425	-0.32548	0.187507	0.290804	0.241712	-0.27961	0.261133	0.13166	0.602534	0.100707	0.690922	-0.0776884	0.759297	0.226343	0.366445	0.239778	0.337891	0.328542	0.183147	-0.106683	0.673515	0.215955	0.389422
Ssp12G024230.1	black	-0.617159	0.00636103	0.639455	0.00427018	-0.543259	0.0198061	0.556246	0.0165177	-0.206359	0.411333	0.12144	0.631213	-0.339248	0.16844	-0.279148	0.261955	-0.387083	0.112524	-0.762148	0.000236469	0.746023	0.000377994	0.00491244	0.984566	0.212262	0.397777	-0.00602535	0.981069	0.350255	0.154177	0.0126599	0.960236	0.0937647	0.711332	-0.0391891	0.877304	-0.235395	0.347062	0.108086	0.66945	0.0729912	0.773479	0.443566	0.06521	-0.230674	0.357095	0.0764311	0.763086
Sspptg001238lG000040.1	black	-0.61665	0.00641695	0.669606	0.00236774	-0.310714	0.209495	0.585948	0.0106087	-0.0486605	0.847945	0.0815379	0.747728	-0.283226	0.254757	-0.116445	0.645417	-0.394768	0.104961	-0.771591	0.000176654	0.586149	0.0105754	-0.231041	0.356309	0.0272338	0.914577	-0.0358734	0.88762	0.340351	0.166972	-0.0717456	0.777251	0.0377266	0.881852	0.07747	0.759955	-0.197646	0.431783	0.260065	0.297309	0.178761	0.477879	0.222061	0.375823	-0.018139	0.943049	0.296356	0.232428
Ssp06G024200.1	black	0.614907	0.00661161	-0.653662	0.00325944	0.157586	0.532296	-0.647702	0.00365645	0.0357035	0.888149	0.0135374	0.957482	0.393116	0.106556	0.00762711	0.976038	0.449295	0.0614113	0.827252	2.28e-05	-0.624918	0.00555583	0.134013	0.596007	-0.184041	0.464753	0.324275	0.189241	-0.370536	0.130109	0.273392	0.272329	-0.167628	0.506141	-0.199002	0.428566	0.0443741	0.861211	-0.187073	0.457297	-0.142869	0.571707	-0.304082	0.219897	0.0150383	0.952773	-0.122487	0.628249
Ssp06G009180.1	black	-0.614174	0.00669488	0.598747	0.00865409	-0.413362	0.0881799	0.719772	0.00075763	-0.216016	0.389286	-0.0816426	0.747414	-0.427714	0.07663	-0.0808829	0.749693	-0.301862	0.223452	-0.787473	0.000104782	0.789391	9.81e-05	-0.0878105	0.728987	0.0529803	0.834616	0.00452929	0.985769	0.368947	0.131892	-0.192174	0.444895	0.0826973	0.744253	0.0374983	0.882562	-0.0985511	0.69724	-0.0332024	0.895943	0.119408	0.636978	0.47218	0.0478672	-0.273116	0.272834	0.151396	0.548719
Ssp03G025300.1	black	-0.61353	0.0067688	0.626631	0.00538967	-0.595025	0.00918987	0.501428	0.0340046	-0.156563	0.534996	0.172504	0.493667	-0.435987	0.0705004	-0.319439	0.196308	-0.363357	0.138305	-0.720778	0.00073874	0.565356	0.0144811	-0.105757	0.676203	0.0642141	0.800161	0.170964	0.49759	0.331257	0.179339	0.114184	0.651885	0.154057	0.541633	0.0729887	0.773486	-0.31581	0.201724	0.0783748	0.75723	0.117711	0.641806	0.265361	0.287222	-0.300107	0.226288	0.318696	0.197408
Ssp04G010640.1	black	0.613098	0.00681865	-0.632591	0.00484296	0.194985	0.438135	-0.754977	0.000292579	0.0442094	0.861721	0.117431	0.642603	0.384167	0.115494	-0.112516	0.656673	0.327352	0.184833	0.804108	5.78e-05	-0.610793	0.00709003	0.0895331	0.723866	-0.0630413	0.803742	0.28803	0.246436	-0.162515	0.519381	0.297789	0.230071	-0.262321	0.292986	-0.0713823	0.778353	0.0884517	0.72708	-0.121045	0.632331	-0.279176	0.261905	-0.301158	0.224588	-0.0951821	0.707149	-0.0886503	0.726489
Ssp09G004880.1	black	0.612727	0.00686182	-0.698515	0.00126168	0.182789	0.467848	-0.588067	0.0102627	-0.050981	0.84078	-0.0833883	0.742185	0.328566	0.183113	0.0195379	0.938665	0.444658	0.0644727	0.787245	0.000105604	-0.495172	0.0366706	0.0951247	0.707319	-0.202005	0.421487	0.306309	0.216367	-0.269879	0.278784	0.20954	0.403998	-0.205909	0.412376	-0.196334	0.434907	0.0548125	0.828975	-0.203988	0.416845	-0.246376	0.324355	-0.17133	0.496655	0.0954743	0.706288	-0.116131	0.646314
Ssp07G010460.1	black	0.611822	0.00696788	-0.620704	0.00598217	0.615398	0.00655632	-0.665854	0.0025569	0.21687	0.387367	-0.025309	0.920595	0.26539	0.287167	0.20224	0.420935	0.293283	0.237538	0.762128	0.000236612	-0.673032	0.00220522	-0.106202	0.674909	0.000243274	0.999236	-0.077328	0.760382	-0.454603	0.0580423	0.0486535	0.847967	-0.133885	0.596362	0.0254483	0.92016	0.179191	0.476803	0.0449442	0.859444	-0.175988	0.484845	-0.386146	0.113472	0.285384	0.250997	-0.335718	0.173199
Ssp07G033900.1	black	-0.609155	0.00728821	0.619257	0.00613452	-0.320705	0.194441	0.789426	9.8e-05	-0.166272	0.509637	-0.142252	0.573385	-0.367177	0.133901	0.0511126	0.840374	-0.262209	0.293201	-0.787445	0.000104883	0.812852	4.13e-05	0.0540525	0.831314	-0.134869	0.593639	-0.179909	0.475009	0.506595	0.0319175	-0.210806	0.401097	0.0788431	0.755821	0.071493	0.778017	-0.0193258	0.939329	-0.0392743	0.87704	0.0831312	0.742954	0.400245	0.0997978	-0.0757929	0.765011	0.133723	0.596809
Ssp02G005740.1	black	-0.609016	0.00730525	0.623816	0.00566483	-0.329798	0.181379	0.699635	0.00122953	-0.164436	0.514389	-0.0662056	0.794087	-0.374146	0.126118	-0.091243	0.718793	-0.390302	0.10931	-0.841114	1.22e-05	0.705143	0.00108118	-0.175359	0.486432	-0.0578753	0.819563	-0.0115235	0.963803	0.365895	0.135368	-0.216737	0.387666	0.153479	0.543169	0.217154	0.38673	-0.0874308	0.730118	0.0157921	0.950409	0.188309	0.454275	0.451305	0.0601189	-0.145625	0.564232	0.198493	0.429773
Ssp04G022680.1	black	0.608681	0.00734639	-0.661787	0.00277583	0.32587	0.186948	-0.710536	0.00095066	0.106698	0.67347	0.0405924	0.872944	0.431302	0.0739251	0.0785214	0.756789	0.456099	0.0571181	0.890523	7.32e-07	-0.57665	0.0122386	0.0303472	0.904851	-0.0899608	0.722596	0.241308	0.334724	-0.243488	0.330241	0.211562	0.399372	-0.297585	0.230406	-0.0183294	0.942452	0.132702	0.599638	-0.165049	0.512799	-0.28764	0.247104	-0.315703	0.201886	0.234508	0.348934	-0.285484	0.250823
Ssp11G003050.1	black	-0.607928	0.00743946	0.617954	0.00627433	-0.420054	0.0826463	0.600188	0.00845358	-0.188627	0.4535	0.0335062	0.894996	-0.42273	0.0805065	-0.221648	0.376733	-0.41408	0.0875736	-0.808269	4.93e-05	0.694132	0.00139427	-0.234791	0.348336	0.0677104	0.789505	0.0436724	0.863386	0.344797	0.161142	-0.0274359	0.913945	0.134559	0.594496	0.140029	0.579453	-0.247807	0.321463	0.0634479	0.8025	0.16201	0.520698	0.423493	0.0799037	-0.261781	0.294017	0.167575	0.506279
Ssp05G014350.1	black	-0.604581	0.00786517	0.643213	0.00398086	-0.251379	0.314309	0.71074	0.000945977	-0.140419	0.578386	-0.0716903	0.777419	-0.382902	0.116798	-0.0494142	0.845617	-0.437267	0.0695851	-0.868184	3.01e-06	0.740713	0.000437897	-0.0189694	0.940447	0.0640766	0.80058	-0.316745	0.20032	0.431202	0.0739993	-0.227457	0.364026	0.121252	0.631745	0.0833749	0.742225	-0.126479	0.617005	0.152409	0.546017	0.16384	0.515935	0.376675	0.123375	-0.10759	0.670886	0.129235	0.60929
Ssp08G007600.1	black	-0.603803	0.00796696	0.611249	0.0070357	-0.304438	0.219329	0.697578	0.00128912	-0.163274	0.517405	-0.0797271	0.753163	-0.415541	0.0863494	-0.101752	0.687867	-0.433869	0.0720337	-0.869175	2.84e-06	0.655137	0.00316687	-0.180676	0.473096	-0.0179039	0.943786	-0.136809	0.588289	0.348419	0.156496	-0.18387	0.465175	0.174302	0.489104	0.190282	0.449474	-0.139124	0.581932	0.0894626	0.724075	0.242333	0.332611	0.408933	0.0919866	-0.245831	0.325462	0.275021	0.269368
Ssp06G004260.1	black	-0.60312	0.00805711	0.624175	0.00562909	-0.600516	0.0084085	0.518911	0.0273415	-0.22645	0.366213	0.1475	0.559172	-0.2209	0.378389	-0.325505	0.18747	-0.358158	0.144461	-0.7229	0.000700193	0.742558	0.000416237	0.0681365	0.788209	0.0438199	0.862929	0.130102	0.606872	0.405177	0.095307	-0.018919	0.940605	0.0713197	0.778543	0.115671	0.647628	-0.237784	0.342046	0.0398547	0.875236	0.0572828	0.821382	0.418775	0.0836836	-0.253732	0.309648	0.0706304	0.780633
Ssp08G004010.1	black	-0.602354	0.00815918	0.669501	0.00237288	-0.330105	0.180949	0.800448	6.62e-05	0.0494915	0.845378	-0.092655	0.714612	-0.291221	0.241007	0.161535	0.521938	-0.217501	0.385954	-0.755452	0.000288539	0.359578	0.142761	-0.0269391	0.915498	-0.0223037	0.930001	-0.132013	0.601553	0.188086	0.45482	-0.193107	0.442643	0.405756	0.0947898	-0.0327125	0.89747	-0.0838894	0.740686	-0.0568752	0.822634	0.43756	0.0693772	0.172882	0.492706	-0.170655	0.498379	0.458335	0.055757
Ssp09G018180.1	black	-0.601724	0.0082439	0.596963	0.00890758	-0.450554	0.0605996	0.673906	0.00216525	-0.202235	0.420946	-0.0378718	0.881401	-0.32962	0.181629	-0.133789	0.596627	-0.295683	0.233543	-0.763714	0.000225513	0.746096	0.000377217	-0.103615	0.682431	-0.175098	0.487089	0.0837323	0.741156	0.487513	0.0401497	-0.0689145	0.785843	0.0480898	0.84971	0.127369	0.61451	-0.215014	0.391541	0.0132078	0.958517	0.150491	0.551141	0.51826	0.0275699	-0.154965	0.539223	0.222964	0.373834
Ssp01G017190.1	black	0.601434	0.00828314	-0.618001	0.00626933	0.250076	0.316907	-0.752245	0.000316715	0.140707	0.5776	0.120529	0.633794	0.274938	0.269518	-0.0683703	0.787498	0.263129	0.291448	0.756199	0.000282295	-0.846381	9.52e-06	0.0709273	0.779733	-0.064124	0.800435	0.211937	0.398517	-0.480681	0.0434612	0.184997	0.462396	-0.0679264	0.788848	-7.49e-05	0.999765	0.083693	0.741273	-0.00438277	0.98623	0.00371391	0.988331	-0.463329	0.0528061	-0.0265616	0.916678	-0.0212595	0.933271
Ssp08G015610.1	black	0.597378	0.0088481	-0.651458	0.0034019	0.197028	0.433253	-0.805745	5.43e-05	-0.0560281	0.825237	0.132543	0.60008	0.386722	0.112889	-0.197446	0.432259	0.281954	0.256987	0.794684	8.15e-05	-0.408669	0.0922173	0.108505	0.668238	-0.0781574	0.757884	0.297785	0.230078	-0.270597	0.277456	0.226695	0.365681	-0.359492	0.142864	0.0665978	0.792892	0.029228	0.908346	-0.0709021	0.779809	-0.369515	0.131253	-0.323034	0.191039	0.0494307	0.845566	-0.431719	0.0736154
Ssp06G008250.1	black	0.59713	0.00888366	-0.654054	0.0032346	0.290918	0.241519	-0.767526	0.00020061	0.138121	0.58468	0.110101	0.663627	0.354039	0.14947	0.0345707	0.891678	0.430197	0.0747505	0.903612	2.76e-07	-0.657084	0.00304795	0.0768865	0.761713	-0.0235562	0.92608	0.2175	0.385955	-0.407717	0.0930524	0.211119	0.400382	-0.269371	0.279724	-0.0502087	0.843164	0.0914808	0.718088	-0.0422584	0.867772	-0.233262	0.351575	-0.319239	0.196604	0.175149	0.486962	-0.285688	0.25047
Ssp05G024200.1	black	-0.5961	0.00903242	0.679461	0.00192504	-0.23983	0.337784	0.629177	0.00515034	-0.0137245	0.956895	0.0369289	0.884334	-0.376537	0.123523	-0.064137	0.800396	-0.478179	0.0447245	-0.84371	1.08e-05	0.507994	0.0313701	-0.002418	0.992403	0.190389	0.449215	-0.340528	0.166738	0.2092	0.404778	-0.239438	0.338598	0.166259	0.50967	0.0767447	0.76214	-0.177319	0.481494	0.240147	0.337125	0.279987	0.260464	0.328947	0.182577	-0.154909	0.539372	0.303272	0.22119
Ssp02G025350.1	black	-0.594849	0.00921585	0.603692	0.00798157	-0.398484	0.101438	0.786274	0.000109159	-0.239633	0.338193	-0.153452	0.54324	-0.34303	0.163442	-0.0846823	0.738316	-0.366167	0.135055	-0.880119	1.46e-06	0.747356	0.000364092	-0.125207	0.620582	-0.031381	0.901624	-0.119711	0.636115	0.439829	0.0677799	-0.067472	0.79023	0.251825	0.313422	0.0287709	0.909774	-0.228162	0.362502	-0.0767888	0.762007	0.228619	0.361516	0.416435	0.0856065	-0.187519	0.456206	0.242912	0.331421
Ssp04G038280.1	black	0.594724	0.00923433	-0.641927	0.00407802	0.0964813	0.703322	-0.708058	0.00100889	-0.0242554	0.923892	0.078904	0.755638	0.44988	0.061033	-0.110309	0.663027	0.389446	0.110158	0.810535	4.52e-05	-0.527364	0.0245086	0.18375	0.465471	-0.128587	0.6111	0.346471	0.158984	-0.459331	0.0551591	0.255495	0.306181	-0.205233	0.413946	-0.0549663	0.828502	0.0215309	0.932421	-0.204116	0.416547	-0.191414	0.44673	-0.157549	0.532394	-0.025474	0.920079	-0.296389	0.232374
Ssp09G000360.1	black	-0.594292	0.00929844	0.604723	0.00784673	-0.409685	0.0913323	0.751148	0.000326862	-0.210516	0.401761	-0.111019	0.660982	-0.279876	0.26066	-0.0472284	0.852373	-0.278478	0.263149	-0.78725	0.000105587	0.793518	8.49e-05	0.0562826	0.824455	-0.218005	0.384826	-0.0793079	0.754423	0.444845	0.0643474	-0.156928	0.534031	0.132739	0.599536	0.0874316	0.730115	-0.114279	0.651614	-0.0103686	0.967429	0.0764573	0.763007	0.543893	0.0196346	-0.222316	0.375261	0.187816	0.455479
Ssp10G017940.1	black	-0.592855	0.00951419	0.622251	0.00582267	-0.325411	0.187605	0.814285	3.9e-05	0.00814003	0.974427	-0.143664	0.569545	-0.315434	0.202292	0.169395	0.501602	-0.222221	0.37547	-0.764184	0.000222304	0.36731	0.133749	0.00229092	0.992802	-0.0226614	0.928881	-0.255438	0.306293	0.179327	0.476462	-0.130876	0.604714	0.39323	0.106445	-0.0421876	0.867991	-0.00405616	0.987256	-0.0624698	0.805489	0.512826	0.029534	0.176343	0.48395	-0.0153875	0.951678	0.418134	0.0842073
Ssp08G012530.1	black	0.590183	0.00992629	-0.635532	0.00459037	0.48354	0.042051	-0.627992	0.00526067	0.0662769	0.79387	-0.0476312	0.851127	0.232677	0.352819	0.121936	0.629809	0.360556	0.141599	0.769489	0.000188719	-0.415869	0.0860765	-0.165244	0.512295	-0.153018	0.544394	0.137603	0.586105	-0.214651	0.392361	0.190197	0.44968	-0.440136	0.0675663	-0.182957	0.467432	0.286561	0.248962	0.0853468	0.736331	-0.386047	0.113572	-0.219558	0.381365	0.16061	0.524355	-0.231581	0.355156
Ssp05G026900.1	black	-0.590102	0.00993894	0.641103	0.00414125	-0.255399	0.30637	0.674919	0.00211971	-0.131516	0.602933	-0.0388778	0.878272	-0.341116	0.165959	-0.0686531	0.786638	-0.411533	0.0897375	-0.82854	2.16e-05	0.75025	0.000335376	-0.139774	0.580151	0.0846763	0.738334	-0.219989	0.380407	0.457236	0.0564228	-0.118065	0.640797	0.0293814	0.907867	0.00296006	0.990699	-0.107633	0.670762	0.169441	0.501485	0.139504	0.580889	0.52499	0.0252802	-0.164509	0.514198	0.145721	0.563972
Ssp08G010160.1	black	-0.5899	0.00997081	0.618893	0.00617332	-0.321645	0.193064	0.617718	0.00629996	-0.165569	0.511454	-0.00260299	0.991821	-0.466257	0.0511317	-0.195648	0.436546	-0.499564	0.0347831	-0.872367	2.35e-06	0.63676	0.00448808	-0.230445	0.357587	0.120497	0.633884	-0.117689	0.641868	0.342635	0.16396	-0.0964091	0.703535	0.21158	0.39933	0.13093	0.604565	-0.201314	0.423109	0.13585	0.590931	0.179879	0.475085	0.353199	0.150506	-0.269555	0.279384	0.243342	0.33054
Ssp03G026640.1	black	0.589515	0.0100314	-0.613729	0.0067458	0.675644	0.00208758	-0.616303	0.0064553	0.228321	0.362159	-0.0692257	0.784898	0.284287	0.252903	0.276547	0.266612	0.33936	0.168292	0.769811	0.000186829	-0.614994	0.0066018	-0.234828	0.348257	-0.0318153	0.900269	0.000525742	0.998348	-0.375376	0.124778	-0.0152188	0.952207	-0.271655	0.275508	0.0563122	0.824364	0.313168	0.205729	0.015889	0.950105	-0.261313	0.294912	-0.331794	0.178593	0.285002	0.25166	-0.225959	0.367281
Ssp11G012860.1	black	-0.58906	0.0101037	0.594219	0.00930932	-0.317717	0.198866	0.735515	0.000504052	-0.178901	0.477527	-0.125466	0.619851	-0.46313	0.0529214	-0.0464286	0.854848	-0.378815	0.121086	-0.847499	9.01e-06	0.665766	0.00256149	-0.153327	0.543573	0.0978428	0.699319	-0.11521	0.648947	0.214264	0.393236	-0.206657	0.410642	0.229804	0.358964	0.0897862	0.723114	-0.118412	0.63981	-0.0632988	0.802956	0.23047	0.357534	0.285879	0.250139	-0.114389	0.6513	0.221745	0.376519
Ssp06G017060.1	black	0.587899	0.0102898	-0.628629	0.00520111	0.178214	0.479249	-0.575011	0.0125457	0.00675434	0.97878	-0.0379729	0.881086	0.308043	0.213645	0.0443155	0.861393	0.452535	0.0593378	0.78035	0.000133132	-0.506774	0.031847	0.0259609	0.918557	-0.175655	0.485683	0.358648	0.143873	-0.291214	0.241017	0.30496	0.218501	-0.163531	0.516738	-0.165607	0.511356	0.171588	0.495997	-0.326364	0.186241	-0.156965	0.533933	-0.120619	0.633538	0.0185777	0.941674	-0.239419	0.338637
Ssp06G023800.1	black	0.587583	0.0103409	-0.65392	0.0032431	0.355766	0.147356	-0.67838	0.00196999	0.138289	0.58422	0.0179828	0.943539	0.13084	0.604816	0.0885772	0.726706	0.392227	0.107421	0.816036	3.64e-05	-0.689678	0.00154066	-0.150082	0.552236	-0.0585148	0.817601	0.257151	0.30295	-0.289198	0.244439	0.244268	0.328646	-0.0971442	0.701373	-0.101922	0.687372	0.166982	0.507804	-0.0605371	0.811403	-0.168162	0.504767	-0.384879	0.114763	0.183051	0.4672	-0.210284	0.402293
Ssp04G007270.1	black	-0.586954	0.0104433	0.593903	0.00935635	-0.155887	0.536781	0.669431	0.0023763	-0.0793753	0.754221	-0.086584	0.73264	-0.516044	0.0283583	0.00344313	0.989182	-0.378732	0.121174	-0.79643	7.65e-05	0.634284	0.00469622	-0.408641	0.0922419	0.0429355	0.865671	-0.108291	0.668857	0.397725	0.102151	-0.140313	0.578677	0.126446	0.617098	0.16187	0.521063	-0.092757	0.71431	0.111878	0.658508	0.179434	0.476196	0.405479	0.0950374	-0.171992	0.49497	0.195799	0.436185
Ssp03G022610.1	black	-0.58584	0.0106265	0.59631	0.00900194	-0.435224	0.0710493	0.499671	0.0347379	-0.211809	0.39881	0.103576	0.682545	-0.330592	0.180268	-0.328247	0.183565	-0.493145	0.0375681	-0.801513	6.36e-05	0.675856	0.00207825	-0.0640792	0.800572	0.0411016	0.871363	-0.0658322	0.795225	0.378737	0.121168	-0.0574052	0.821007	0.102958	0.684349	0.254586	0.307966	-0.217176	0.386682	0.179506	0.476015	0.114556	0.650821	0.366446	0.134736	-0.314523	0.203669	0.132368	0.600566
Ssp06G020450.1	black	-0.585837	0.010627	0.603134	0.00805523	-0.542972	0.0198842	0.613513	0.00677071	-0.267338	0.283511	0.0290464	0.908913	-0.342029	0.164756	-0.281567	0.257668	-0.401658	0.0984967	-0.811403	4.37e-05	0.751651	0.000322178	0.0400133	0.874743	0.051734	0.838457	0.0468297	0.853607	0.39677	0.103052	-0.111577	0.659373	0.0852949	0.736486	-9.08e-05	0.999715	-0.308118	0.213527	0.0702684	0.781732	0.168798	0.503134	0.40281	0.0974439	-0.325486	0.187498	0.183029	0.467253
Ssp03G026730.1	black	-0.585267	0.0107218	0.650481	0.00346668	-0.367382	0.133667	0.617317	0.00634365	-0.0163582	0.948633	0.0481754	0.849445	-0.164555	0.514079	-0.0740476	0.770283	-0.379464	0.120398	-0.770317	0.000183882	0.397988	0.101903	0.0646523	0.798823	-0.0156938	0.950717	-0.185779	0.460472	0.220019	0.380342	-0.181932	0.469972	0.462777	0.0531265	0.100707	0.690924	-0.2791	0.262039	0.206558	0.410871	0.222536	0.374775	0.0491115	0.846552	-0.0846579	0.738389	0.334055	0.175472
Ssp08G001170.1	black	-0.584352	0.0108752	0.594863	0.00921375	-0.367778	0.133217	0.654013	0.00323719	-0.194493	0.439313	-0.0471126	0.852731	-0.408792	0.0921098	-0.168513	0.503866	-0.437179	0.0696478	-0.85104	7.56e-06	0.65776	0.00300755	-0.174651	0.488221	0.0094128	0.97043	-0.0051525	0.983811	0.380851	0.118936	-0.176194	0.484326	0.239883	0.337674	0.220844	0.378511	-0.132765	0.599464	-0.000951456	0.99701	0.271448	0.27589	0.409345	0.0916279	-0.238832	0.339859	0.139316	0.581405
Ssp04G032550.1	black	-0.583041	0.0110983	0.651684	0.00338708	-0.346423	0.159045	0.628831	0.00518238	-0.105778	0.676141	0.0284403	0.910807	-0.206488	0.411032	-0.13715	0.587351	-0.451569	0.0599505	-0.83156	1.89e-05	0.603129	0.0080559	0.0894051	0.724246	0.0640794	0.800572	-0.359416	0.142955	0.397599	0.102269	-0.0676319	0.789744	0.169535	0.501244	0.0149185	0.953149	-0.242612	0.332038	0.238785	0.339956	0.188773	0.453145	0.38576	0.113865	-0.13737	0.586746	0.282965	0.255212
Ssp02G030980.1	black	-0.582838	0.0111333	0.585805	0.0106323	-0.534542	0.0222879	0.767956	0.000197951	-0.251598	0.313872	-0.11734	0.642864	-0.124937	0.62134	-0.0812938	0.74846	-0.261026	0.295462	-0.787331	0.000105295	0.732837	0.000541276	0.189504	0.451364	-0.0576681	0.820199	-0.107603	0.670849	0.39762	0.10225	-0.126961	0.615654	0.222659	0.374504	-0.0609758	0.810059	-0.146702	0.561322	-0.0942257	0.709971	0.27594	0.267706	0.380695	0.1191	-0.157296	0.53306	0.157307	0.533032
Ssp07G024970.1	black	0.582401	0.0112086	-0.66997	0.00234999	0.193705	0.441205	-0.654825	0.00318625	-0.0131563	0.958678	0.00191051	0.993997	0.288338	0.245909	0.000111148	0.999651	0.454573	0.0580607	0.834587	1.65e-05	-0.465516	0.0515516	0.069139	0.785161	-0.146273	0.562482	0.334903	0.17431	-0.301901	0.223389	0.219981	0.380426	-0.335121	0.174012	-0.14191	0.574316	-0.00663294	0.979161	-0.146479	0.561925	-0.304335	0.219495	-0.310753	0.209435	0.129857	0.607553	-0.206901	0.410076
Sspptg001373lG000010.1	black	-0.582094	0.0112618	0.587971	0.0102781	-0.250208	0.316643	0.627583	0.0052992	-0.177984	0.479825	-0.0517113	0.838527	-0.452124	0.0595981	-0.131223	0.603749	-0.452662	0.0592574	-0.833129	1.77e-05	0.722014	0.000716085	-0.201515	0.422637	0.0952554	0.706933	-0.173002	0.4924	0.336704	0.17186	-0.171581	0.496017	0.0829849	0.743392	0.258388	0.300546	-0.183837	0.465255	0.0423402	0.867518	0.138821	0.582762	0.36225	0.139601	-0.175999	0.484816	0.12031	0.634416
Ssp05G012800.1	black	0.581858	0.0113028	-0.664413	0.00263275	0.234408	0.349145	-0.591003	0.00979827	0.0249876	0.921601	-0.0503359	0.842771	0.343618	0.162675	0.115781	0.647314	0.529637	0.0237874	0.859638	4.83e-06	-0.463157	0.0529059	0.0389881	0.877929	-0.173835	0.490286	0.3194	0.196366	-0.245613	0.325905	0.232991	0.35215	-0.275868	0.267836	-0.20813	0.407239	0.157979	0.53126	-0.197796	0.431426	-0.278312	0.263446	-0.211336	0.399887	0.143984	0.568676	-0.279281	0.261717
Ssp08G004320.1	black	0.581849	0.0113043	-0.61416	0.00669644	0.427508	0.0767872	-0.603759	0.00797272	0.154886	0.539433	-0.0321811	0.899128	0.405668	0.0948683	0.21953	0.381428	0.488873	0.0395141	0.854895	6.2e-06	-0.539971	0.0207154	-0.0697758	0.783227	-0.16852	0.503849	0.223947	0.371675	-0.320057	0.195395	0.14425	0.567955	-0.294873	0.234886	-0.0664666	0.793292	0.308118	0.213527	-0.146914	0.560751	-0.315701	0.201889	-0.216163	0.388956	0.188212	0.454513	-0.241482	0.334365
Ssp02G025060.1	black	0.580517	0.0115381	-0.623527	0.00569371	0.37374	0.126563	-0.784968	0.000114103	0.184229	0.464288	0.137947	0.585158	0.344718	0.161244	0.0623075	0.805985	0.400162	0.0998745	0.901434	3.27e-07	-0.642768	0.00401424	0.0702584	0.781762	0.0200116	0.93718	0.145308	0.565089	-0.326591	0.185916	0.146749	0.561197	-0.310451	0.209901	0.0484508	0.848594	0.198757	0.429147	-0.0189914	0.940378	-0.346171	0.159368	-0.390073	0.109537	0.0968737	0.702168	-0.289009	0.244762
Ssp10G015690.1	black	-0.579865	0.011654	0.599742	0.00851516	-0.257174	0.302905	0.677284	0.00201643	-0.196532	0.434437	-0.0897835	0.723122	-0.295152	0.234423	-0.102701	0.685098	-0.427113	0.0770897	-0.847349	9.08e-06	0.764686	0.000218924	-0.18249	0.46859	-0.101989	0.687175	-0.142769	0.571979	0.366612	0.134546	-0.175281	0.486627	0.147355	0.559562	0.207344	0.409053	-0.145923	0.563427	0.11714	0.643432	0.0763301	0.763391	0.398095	0.101803	-0.158337	0.53032	0.139409	0.581151
Ssp10G001990.1	black	0.578922	0.011823	-0.672734	0.00221895	0.209546	0.403983	-0.682573	0.00180041	0.0084856	0.973342	0.0238902	0.925035	0.320922	0.194123	-0.00424588	0.98666	0.435625	0.0707603	0.840202	1.28e-05	-0.498881	0.0350714	0.0675262	0.790066	-0.131479	0.603037	0.304375	0.21943	-0.25791	0.301473	0.206061	0.412023	-0.287159	0.247931	-0.0605021	0.81151	0.100781	0.690707	-0.122395	0.628512	-0.155912	0.536716	-0.284138	0.253163	0.0676348	0.789735	-0.396122	0.103667
Ssp06G006390.1	black	-0.577846	0.0120185	0.612312	0.00691019	-0.300285	0.226	0.693329	0.0014198	-0.161629	0.521692	-0.076212	0.763747	-0.421865	0.0811936	-0.118302	0.640121	-0.473456	0.0471855	-0.892669	6.29e-07	0.639157	0.0042939	-0.106789	0.673207	0.0392891	0.876993	-0.234652	0.348629	0.406756	0.0939011	-0.148947	0.555278	0.217077	0.386902	0.0698236	0.783082	-0.187216	0.456947	0.140544	0.578044	0.243047	0.331145	0.478901	0.0443572	-0.204649	0.415304	0.292541	0.238782
Ssp08G021490.1	black	-0.576786	0.0122135	0.574594	0.0126248	-0.326457	0.186108	0.766276	0.000208507	-0.238256	0.341059	-0.165943	0.510488	-0.396535	0.103275	-0.0190881	0.940074	-0.296183	0.232715	-0.806162	5.35e-05	0.848836	8.44e-06	-0.18279	0.467845	-0.00264765	0.991681	-0.067331	0.79066	0.391893	0.107747	-0.104487	0.679893	0.0318603	0.900129	-0.0985168	0.697341	-0.0764826	0.762931	-0.00575104	0.981931	0.189882	0.450446	0.510498	0.0304077	-0.0903332	0.721491	0.0675835	0.789891
Ssp07G024040.1	black	0.575447	0.0124634	-0.612511	0.00688702	0.277142	0.265541	-0.68087	0.00186777	0.117688	0.64187	0.0613369	0.808954	0.48156	0.0430237	0.075659	0.765415	0.438617	0.0686296	0.854689	6.27e-06	-0.608813	0.00733009	0.149177	0.554661	-0.145347	0.564985	0.164925	0.513121	-0.311774	0.207862	0.214653	0.392358	-0.304551	0.21915	0.00362421	0.988613	0.243532	0.330151	-0.152001	0.547105	-0.128848	0.610372	-0.482926	0.0423508	0.062612	0.805054	-0.286261	0.249479
Ssp01G016160.1	black	-0.575326	0.0124863	0.576877	0.0121966	-0.291727	0.240152	0.568564	0.0138135	-0.13931	0.58142	0.0147919	0.953546	-0.578875	0.0118316	-0.155901	0.536744	-0.416787	0.0853156	-0.774325	0.000161939	0.651454	0.00340215	-0.259689	0.298033	0.120791	0.633053	-0.0112351	0.964709	0.342251	0.164463	-0.150334	0.55156	-0.012981	0.959228	0.0812072	0.74872	-0.161263	0.522649	0.194469	0.439371	0.174817	0.487799	0.437669	0.0692999	-0.20135	0.423024	0.203222	0.418636
Ssp06G021490.1	black	-0.574275	0.0126855	0.655558	0.00314083	-0.172028	0.494878	0.613754	0.00674302	0.0108212	0.966008	0.0191378	0.939919	-0.394772	0.104958	-0.036124	0.88684	-0.454038	0.058394	-0.815721	3.68e-05	0.46724	0.0505787	-0.317832	0.198695	0.189797	0.450651	-0.182098	0.46956	0.223326	0.373038	-0.129911	0.607404	0.20025	0.425616	0.0215835	0.932256	-0.111256	0.660298	0.244523	0.328125	0.270544	0.277555	0.347671	0.157448	-0.143402	0.570257	0.3234	0.190507
Ssp08G006330.1	black	0.57395	0.0127477	-0.619676	0.00609005	0.170427	0.498962	-0.690858	0.00150069	0.0732566	0.772676	0.087523	0.729843	0.389763	0.109844	0.0130557	0.958994	0.480709	0.0434472	0.877595	1.71e-06	-0.541396	0.0203175	0.115119	0.649209	-0.141699	0.574891	0.346444	0.159019	-0.224733	0.369954	0.30636	0.216287	-0.318289	0.198014	-0.127979	0.612801	0.0620578	0.806749	-0.177089	0.482071	-0.260715	0.296059	-0.309487	0.211395	0.183398	0.466342	-0.235959	0.345873
Ssp05G028990.1	black	-0.573592	0.0128165	0.565093	0.0145369	-0.419801	0.0828512	0.646864	0.00371528	-0.243402	0.330417	-0.0539626	0.831591	-0.361148	0.140898	-0.151201	0.549241	-0.300543	0.225582	-0.748546	0.000352036	0.815982	3.65e-05	-0.171911	0.495174	-0.107199	0.672018	0.0679514	0.788772	0.407273	0.093444	-0.013686	0.957016	0.0769501	0.761521	0.0702786	0.781701	-0.281814	0.257234	0.0145492	0.954308	0.120776	0.633093	0.558652	0.0159591	-0.181112	0.472012	0.0122223	0.96161
Ssp07G030710.1	black	-0.570365	0.0134493	0.596579	0.00896297	-0.27418	0.270895	0.68268	0.00179624	-0.202713	0.419826	-0.0922717	0.715746	-0.248462	0.320144	-0.114123	0.65206	-0.451567	0.0599521	-0.866824	3.25e-06	0.752413	0.00031518	-0.0678438	0.789099	-0.0313113	0.901842	-0.238627	0.340285	0.361044	0.141021	-0.224605	0.370235	0.111818	0.658681	0.118197	0.640422	-0.211053	0.400534	0.189232	0.452027	0.233359	0.351369	0.465975	0.0512912	-0.156226	0.535886	0.0916165	0.717686
Ssp09G001450.1	black	-0.570099	0.0135028	0.620919	0.00595972	-0.438005	0.0690612	0.680643	0.00187688	-0.214362	0.393015	-0.0435783	0.863678	-0.230889	0.356636	-0.202767	0.419698	-0.447874	0.0623376	-0.881131	1.37e-06	0.638751	0.0043263	-0.0915265	0.717953	-0.0215312	0.93242	-0.0426049	0.866697	0.357923	0.144744	-0.0875566	0.729743	0.26807	0.282143	0.0532638	0.833742	-0.259624	0.298159	0.0427406	0.866276	0.310017	0.210573	0.359581	0.142757	-0.265694	0.286595	0.270477	0.277679
Ssp05G023730.1	black	0.569538	0.0136156	-0.608128	0.00741464	0.402132	0.0980621	-0.795941	7.79e-05	0.0805145	0.750798	0.138589	0.583397	0.335083	0.174063	-0.0508032	0.841329	0.274973	0.269454	0.804657	5.66e-05	-0.422009	0.0810789	0.0306783	0.903817	0.00718168	0.977437	0.167491	0.506493	-0.223447	0.372772	0.0516746	0.83864	-0.450871	0.060396	0.106829	0.67309	0.134804	0.593819	0.0929213	0.713825	-0.449957	0.0609834	-0.203723	0.417463	0.146144	0.562829	-0.435129	0.0711187
Ssp05G027890.1	black	-0.567077	0.0141199	0.612259	0.00691643	-0.176182	0.484354	0.711181	0.000935971	-0.139651	0.580486	-0.121251	0.631748	-0.278679	0.26279	-0.0335245	0.894939	-0.451963	0.0597001	-0.87617	1.87e-06	0.690582	0.00150996	-0.250621	0.315819	0.0641178	0.800454	-0.301044	0.224771	0.387605	0.111999	-0.100286	0.692155	0.141825	0.574549	0.120759	0.633141	-0.13132	0.603478	0.0685258	0.787025	0.250911	0.31524	0.381037	0.118741	-0.0234576	0.926389	0.1683	0.504413
Ssp01G008390.1	black	0.564295	0.0147075	-0.575829	0.0123917	0.498563	0.0352065	-0.72877	0.000602214	0.274633	0.270072	0.101976	0.687214	0.278612	0.262909	0.118299	0.640132	0.27966	0.261044	0.779574	0.00013658	-0.802357	6.17e-05	-0.00292601	0.990806	-0.0170436	0.946484	0.0402922	0.873877	-0.353613	0.149995	-0.0299534	0.906081	-0.096385	0.703606	0.109106	0.666501	0.085296	0.736483	0.153587	0.542881	-0.152978	0.544501	-0.570567	0.0134091	0.130263	0.606422	-0.165213	0.512376
Ssp12G014700.1	black	-0.563926	0.0147868	0.621086	0.0059424	-0.293201	0.237675	0.781277	0.000129112	0.0138104	0.956626	-0.131502	0.602973	-0.290395	0.242405	0.134511	0.594629	-0.262011	0.293578	-0.77481	0.000159439	0.337589	0.170666	-0.0540323	0.831376	-0.081487	0.747881	-0.188118	0.454742	0.142511	0.57268	-0.158366	0.530244	0.390908	0.108713	0.038286	0.880112	-0.0550653	0.828198	-0.0688077	0.786168	0.557248	0.0162833	0.205878	0.412447	-0.115057	0.649386	0.415718	0.086202
Ssp05G015950.1	black	-0.561691	0.015275	0.582074	0.0112652	-0.456332	0.0569748	0.765035	0.000216602	-0.238456	0.340642	-0.12819	0.612212	-0.284216	0.253027	-0.0498949	0.844132	-0.290754	0.241797	-0.796163	7.73e-05	0.769326	0.00018968	0.274101	0.271038	0.0181226	0.943101	-0.233897	0.350228	0.423813	0.0796526	-0.204566	0.415497	0.115985	0.646731	-0.187397	0.456504	-0.11671	0.644661	0.0106076	0.966679	0.188767	0.453158	0.435777	0.070651	-0.178234	0.479197	0.184889	0.46266
Ssp12G006710.1	black	0.561149	0.0153952	-0.639186	0.00429159	0.185384	0.461443	-0.681095	0.00185873	-0.00352885	0.988912	0.0492451	0.846139	0.257078	0.303091	-0.0553868	0.827209	0.384832	0.114811	0.793498	8.5e-05	-0.483546	0.042048	0.11095	0.661179	-0.265012	0.28788	0.289787	0.243437	-0.365097	0.136287	0.237777	0.342059	-0.333858	0.175742	0.0174332	0.945262	0.139793	0.580099	-0.0906872	0.72044	-0.337453	0.170849	-0.0868866	0.731739	0.000764362	0.997598	-0.141416	0.575663
Ssp11G003570.1	black	-0.560651	0.0155064	0.613992	0.0067157	-0.0843213	0.739395	0.73814	0.000469667	-0.070219	0.781882	-0.149305	0.554318	-0.269378	0.279712	0.108617	0.667913	-0.367871	0.133111	-0.813552	4.02e-05	0.683098	0.00178006	-0.212224	0.397864	0.0235017	0.926251	-0.349311	0.155367	0.272297	0.27433	-0.207738	0.408144	0.180674	0.473101	-0.0144014	0.954771	-0.0183817	0.942288	0.204386	0.415917	0.0985566	0.697224	0.377492	0.122497	-0.00124514	0.996088	0.148988	0.555169
Ssp06G005090.1	black	0.560464	0.0155483	-0.577188	0.0121392	0.396335	0.103465	-0.733714	0.000528844	0.290098	0.242908	0.13558	0.591677	0.368453	0.132451	0.156033	0.536396	0.406561	0.0940736	0.877836	1.69e-06	-0.81339	4.04e-05	0.0976841	0.699786	0.00674137	0.97882	0.0581855	0.818611	-0.506978	0.031767	0.124099	0.6237	-0.162805	0.518627	-0.0175586	0.944869	0.231326	0.355699	0.0573915	0.821049	-0.154693	0.539945	-0.428924	0.07571	0.186117	0.459642	-0.183854	0.465213
Ssp07G022370.1	black	0.560373	0.0155687	-0.628041	0.00525604	0.389472	0.110133	-0.488465	0.0397041	0.182988	0.467354	-0.128914	0.610187	0.244687	0.327789	0.320585	0.194618	0.539548	0.0208345	0.819304	3.19e-05	-0.689676	0.00154074	-0.0501134	0.843458	-0.185182	0.46194	0.154028	0.541708	-0.364291	0.137219	0.157085	0.533616	-0.0870083	0.731376	-0.155976	0.536546	0.234615	0.348707	-0.213289	0.395444	-0.0790786	0.755113	-0.415497	0.0863857	0.246243	0.324625	-0.0894145	0.724218
Ssp03G026530.1	black	0.55911	0.0158545	-0.585693	0.0106509	0.668728	0.0024109	-0.595885	0.0090637	0.282244	0.256477	-0.0531564	0.834073	0.267346	0.283496	0.320388	0.194907	0.362894	0.138845	0.774913	0.00015891	-0.6646	0.00262282	-0.215066	0.391425	-0.0288623	0.909488	-0.0387543	0.878656	-0.342771	0.163781	-0.00240915	0.99243	-0.239381	0.338717	0.0616081	0.808125	0.335243	0.173845	0.0335752	0.894781	-0.169599	0.50108	-0.322192	0.192264	0.296243	0.232616	-0.237455	0.342733
Ssp04G028720.1	black	-0.558588	0.0159739	0.585546	0.0106753	-0.471566	0.0481985	0.716091	0.0008302	-0.241828	0.33365	-0.0911685	0.719014	-0.217836	0.385205	-0.143032	0.571263	-0.350888	0.153382	-0.82383	2.64e-05	0.680278	0.00189167	-0.0834142	0.742107	0.0932152	0.712956	-0.0216897	0.931924	0.425256	0.0785245	-0.0180757	0.943248	0.244453	0.328268	-0.0235517	0.926094	-0.0892961	0.72457	-0.177925	0.479973	0.275963	0.267665	0.358217	0.14439	-0.197386	0.432401	0.217917	0.385023
Ssp09G003300.1	black	0.557739	0.0161693	-0.613663	0.00675342	0.220962	0.378251	-0.765719	0.000212107	-0.0438136	0.862948	0.129361	0.608939	0.411825	0.089488	-0.165454	0.51175	0.284919	0.251805	0.770639	0.000182033	-0.315404	0.202337	0.0405033	0.873221	-0.0334405	0.895201	0.295885	0.233208	-0.0871035	0.731092	0.223021	0.373707	-0.383586	0.116091	0.0737474	0.771191	0.0490397	0.846774	-0.0681179	0.788265	-0.381433	0.118327	-0.159203	0.528043	0.136506	0.589123	-0.547423	0.0187002
Ssp06G025040.1	black	-0.55453	0.0169257	0.610154	0.00716686	-0.239215	0.339061	0.657827	0.00300354	-0.0991435	0.695502	-0.0546387	0.82951	-0.199931	0.426369	-0.0415783	0.869883	-0.396705	0.103114	-0.798908	7e-05	0.628892	0.00517664	-0.102682	0.685153	0.104498	0.679861	-0.37111	0.129468	0.22421	0.371099	-0.0230007	0.927819	0.130478	0.605823	0.00572023	0.982028	-0.254504	0.308127	0.151222	0.549184	0.230277	0.357948	0.569839	0.0135549	-0.0551872	0.827823	0.189476	0.451433
Sspptg000962lG000060.1	black	0.554143	0.0170188	-0.62979	0.00509398	0.289783	0.243444	-0.643494	0.00395988	0.0311136	0.902459	0.00973123	0.96943	0.458842	0.0554521	0.0519143	0.837901	0.43835	0.0688177	0.825073	2.51e-05	-0.419053	0.0834575	-0.0828893	0.743679	-0.0217758	0.931654	0.250261	0.316538	-0.177524	0.480979	0.275221	0.269005	-0.378413	0.121513	-0.0729404	0.773633	0.152039	0.547003	-0.181125	0.471978	-0.346553	0.158879	-0.278152	0.263731	0.184264	0.464202	-0.282242	0.256482
Ssp03G026590.1	black	0.55299	0.0172984	-0.56946	0.0136314	0.612471	0.00689158	-0.648007	0.00363518	0.314341	0.203945	0.0215233	0.932445	0.286539	0.249	0.281084	0.258522	0.373065	0.127303	0.810842	4.47e-05	-0.725654	0.000652678	-0.172788	0.492943	-0.00763893	0.976001	0.0373943	0.882886	-0.431304	0.0739234	-0.0039983	0.987437	-0.218213	0.384363	0.0716017	0.777688	0.308583	0.212802	0.0550119	0.828362	-0.207642	0.408364	-0.305717	0.217301	0.272639	0.273705	-0.188065	0.454871
Ssp02G024420.1	black	-0.552823	0.0173393	0.580227	0.0115894	-0.323869	0.189828	0.743737	0.00040287	-0.225745	0.367746	-0.151215	0.549203	-0.423992	0.0795116	-0.111514	0.659554	-0.44831	0.0620526	-0.909225	1.74e-07	0.671445	0.00227931	-0.162391	0.519705	-0.018011	0.943451	-0.192449	0.44423	0.368354	0.132563	-0.0757881	0.765026	0.237303	0.343052	-0.0604687	0.811612	-0.218518	0.383682	0.0952108	0.707065	0.248335	0.320399	0.413186	0.088329	-0.179404	0.47627	0.355917	0.147172
Ssp02G012680.1	black	0.552172	0.0174989	-0.600727	0.00837945	0.442886	0.0656719	-0.50715	0.0316996	0.13173	0.60234	-0.11874	0.638875	0.517361	0.0278878	0.244039	0.329113	0.440007	0.0676558	0.754736	0.000294641	-0.531305	0.0232689	-0.0773077	0.760443	-0.158178	0.530738	0.045799	0.856797	-0.27251	0.273942	0.155463	0.537904	-0.164343	0.51463	0.0533964	0.833334	0.00155454	0.995116	-0.236342	0.345067	-0.183317	0.466541	-0.271746	0.275341	0.457154	0.0564727	-0.208617	0.406119
Sspptg001540lG000040.1	black	0.550335	0.0179562	-0.612999	0.00683018	0.2576	0.302076	-0.751497	0.000323599	0.0525006	0.836094	0.126723	0.616323	0.353627	0.149978	-0.0319232	0.899932	0.399017	0.100939	0.858913	5.02e-06	-0.412961	0.0885195	0.0825681	0.74464	-0.0557154	0.826198	0.265162	0.287598	-0.266102	0.285827	0.196535	0.43443	-0.379942	0.119892	0.0208275	0.934624	0.108326	0.668757	-0.0529613	0.834674	-0.426871	0.0772759	-0.19948	0.427436	0.140652	0.57775	-0.454318	0.0582195
Ssp04G002980.1	black	0.547093	0.0187862	-0.586987	0.0104378	0.191217	0.447207	-0.711208	0.00093534	0.131221	0.603755	0.13028	0.606374	0.337875	0.17028	-0.00960074	0.96984	0.414507	0.087214	0.835636	1.58e-05	-0.68396	0.00174705	-0.0168198	0.947186	-0.174151	0.489486	0.386878	0.112731	-0.361078	0.140981	0.313532	0.205175	-0.273914	0.271378	-0.0323108	0.898723	0.187367	0.456577	-0.0982439	0.698141	-0.183546	0.465976	-0.387643	0.111961	0.0920491	0.716405	-0.0308574	0.903258
Ssp02G017450.1	black	-0.546145	0.0190343	0.592616	0.0095505	-0.524605	0.0254068	0.425064	0.0786738	-0.192086	0.445107	0.179434	0.476196	-0.274618	0.270098	-0.41864	0.0837943	-0.520897	0.0266541	-0.7814	0.000128584	0.517588	0.0278071	0.0216108	0.932171	0.0731953	0.772861	0.00641932	0.979832	0.219591	0.381291	-0.029454	0.90764	0.169182	0.502149	0.215508	0.390429	-0.30262	0.222234	0.178079	0.479587	0.25586	0.305468	0.324216	0.189326	-0.459724	0.0549241	0.224417	0.370647
Ssp03G009910.1	black	-0.545865	0.0191083	0.581026	0.0114483	-0.342058	0.164717	0.729008	0.000598486	-0.248232	0.320607	-0.138685	0.583132	-0.25728	0.302698	-0.113474	0.653922	-0.435028	0.0711915	-0.883561	1.17e-06	0.742493	0.000416981	0.0192825	0.939465	0.0984951	0.697404	-0.249695	0.317669	0.300815	0.225141	-0.210306	0.402242	0.175948	0.484946	0.00151708	0.995233	-0.218098	0.384619	0.00332337	0.989558	0.334628	0.174686	0.40472	0.095717	-0.175226	0.486768	0.0868087	0.731971
Ssp02G027760.1	black	0.545429	0.0192236	-0.605826	0.00770456	0.147529	0.559094	-0.765041	0.000216564	0.0618376	0.807423	0.16988	0.50036	0.394151	0.105555	-0.071637	0.777581	0.432606	0.0729595	0.884064	1.13e-06	-0.485894	0.0409165	0.145575	0.564366	-0.0590582	0.815935	0.338295	0.169717	-0.224118	0.3713	0.269341	0.279782	-0.348014	0.157011	-0.00674382	0.978813	0.0355712	0.888561	-0.10992	0.664149	-0.338476	0.169474	-0.222517	0.374817	0.104214	0.680687	-0.380003	0.119828
Ssp03G024410.1	black	-0.545263	0.0192678	0.565263	0.0145009	-0.128495	0.611358	0.657726	0.00300959	-0.122536	0.628113	-0.108983	0.666854	-0.369884	0.130839	-0.0148202	0.953457	-0.404079	0.0962938	-0.799625	6.82e-05	0.700386	0.00120836	-0.232238	0.353754	-0.0926751	0.714553	-0.207413	0.408893	0.519691	0.0270701	-0.223491	0.372676	0.0958374	0.705218	0.0928172	0.714132	-0.112366	0.657105	0.28172	0.2574	-0.0337004	0.89439	0.430652	0.0744097	-0.0747907	0.768037	0.274531	0.270256
Ssp11G021130.1	black	0.54383	0.0196515	-0.590893	0.00981549	0.388533	0.111068	-0.716981	0.000812156	0.152368	0.546126	0.100169	0.692497	0.400601	0.0994692	0.0961144	0.704403	0.415325	0.0865296	0.866014	3.4e-06	-0.472577	0.0476546	0.0487305	0.847729	-0.00219529	0.993102	0.188046	0.454919	-0.238228	0.341118	0.0505104	0.842232	-0.400899	0.0991937	0.0568236	0.822793	0.151396	0.54872	-0.0224649	0.929496	-0.388477	0.111124	-0.202737	0.419769	0.246405	0.324298	-0.414694	0.0870574
Ssp11G028390.1	black	-0.541635	0.0202512	0.572184	0.0130896	-0.434463	0.0716009	0.752088	0.000318151	-0.26085	0.2958	-0.139921	0.579749	-0.141338	0.575878	-0.0805613	0.750658	-0.32285	0.191305	-0.809787	4.65e-05	0.768843	0.000192565	0.164345	0.514625	0.114345	0.651424	-0.259203	0.298971	0.404764	0.0956776	-0.115026	0.649474	0.116142	0.646282	-0.104662	0.679384	-0.118184	0.640458	-0.12948	0.608605	0.227169	0.364652	0.466691	0.0508873	-0.248	0.321073	0.17236	0.494031
Ssp08G022830.1	black	-0.541434	0.0203068	0.572636	0.0130013	-0.188025	0.454969	0.783717	0.000119016	-0.207025	0.409791	-0.220852	0.378495	-0.366306	0.134895	-0.00115348	0.996376	-0.426539	0.0775312	-0.901036	3.38e-07	0.732483	0.000546377	-0.194771	0.438647	-0.00820206	0.974232	-0.255353	0.30646	0.331797	0.178589	-0.206302	0.411465	0.191731	0.445963	0.0357524	0.887997	-0.0952066	0.707077	0.00883056	0.972259	0.114632	0.650604	0.40145	0.0986874	-0.0389544	0.878034	0.326017	0.186737
Ssp01G020140.1	black	-0.541383	0.0203211	0.568867	0.0137516	-0.465827	0.0513753	0.585223	0.0107291	-0.194511	0.43927	0.00907236	0.971499	-0.366049	0.135191	-0.253161	0.310776	-0.465719	0.0514362	-0.83279	1.79e-05	0.513154	0.0294125	0.0621615	0.806432	-0.0113551	0.964332	-0.0981429	0.698438	0.260441	0.296586	-0.111941	0.658327	0.247618	0.321843	0.142481	0.572761	-0.297188	0.231057	0.0685397	0.786983	0.467674	0.0503359	0.250079	0.316901	-0.1517	0.547909	0.212262	0.397778
Ssp07G026340.1	black	-0.541124	0.0203927	0.561756	0.0152606	-0.372181	0.128279	0.504906	0.0325887	-0.16639	0.509332	0.0628455	0.804341	-0.407397	0.0933347	-0.276909	0.26596	-0.499924	0.0346316	-0.801723	6.31e-05	0.558182	0.016067	-0.0758991	0.764691	0.0713906	0.778328	-0.0809982	0.749347	0.261768	0.294043	-0.16302	0.518067	0.160299	0.525171	0.171021	0.497445	-0.291357	0.240776	0.248404	0.32026	0.28716	0.247929	0.513907	0.0291349	-0.289644	0.243681	0.162637	0.519065
Ssp03G027510.1	black	-0.541045	0.0204149	0.540552	0.0205524	-0.409328	0.0916427	0.623845	0.00566191	-0.298739	0.228515	-0.0693286	0.784585	-0.428868	0.0757518	-0.25793	0.301436	-0.454902	0.0578563	-0.849798	8.04e-06	0.741169	0.00043245	-0.169415	0.501552	-0.00742282	0.97668	0.0264494	0.917029	0.398334	0.101579	-0.103476	0.682839	0.191441	0.446664	0.138947	0.582415	-0.234916	0.348072	-0.00510853	0.98395	0.129893	0.607453	0.399434	0.100551	-0.311895	0.207677	0.180615	0.473249
Ssp02G002520.1	black	-0.54022	0.0206455	0.575139	0.0125214	-0.356729	0.146185	0.738416	0.000466166	-0.242863	0.331523	-0.141202	0.576248	-0.310405	0.209972	-0.0932558	0.712836	-0.392908	0.106757	-0.858234	5.21e-06	0.74375	0.000402731	0.0404894	0.873264	-0.0159808	0.949817	-0.121554	0.630891	0.445736	0.0637509	-0.291072	0.241259	0.117912	0.641234	-0.0871769	0.730874	-0.0743298	0.76943	0.0900814	0.722238	0.318241	0.198085	0.405414	0.0950956	-0.331356	0.179201	0.141671	0.574967
Ssp12G000530.1	black	-0.539435	0.0208665	0.581136	0.0114289	-0.378444	0.12148	0.483361	0.0421384	-0.190861	0.448071	0.0914767	0.718101	-0.327551	0.18455	-0.341615	0.1653	-0.580947	0.0114621	-0.847841	8.86e-06	0.56413	0.0147428	-0.0114408	0.964063	0.146605	0.561585	-0.141323	0.575917	0.300537	0.225591	-0.195014	0.438065	0.169808	0.500544	0.201014	0.423817	-0.247586	0.321908	0.248862	0.31934	0.20116	0.423473	0.327619	0.184454	-0.31038	0.210011	0.242827	0.331597
Ssp05G015740.1	black	-0.538439	0.02115	0.579916	0.0116449	-0.226257	0.366633	0.583998	0.0109352	-0.162401	0.519678	-0.018578	0.941673	-0.202442	0.420461	-0.124861	0.621553	-0.43262	0.0729496	-0.777993	0.000143837	0.765743	0.000211952	-0.0158947	0.950087	0.0958186	0.705274	-0.231713	0.354873	0.450202	0.0608259	-0.287548	0.247264	-0.0295169	0.907444	0.0897644	0.723179	-0.239377	0.338724	0.252339	0.312402	0.0446406	0.860385	0.49727	0.0357593	-0.13609	0.59027	0.0726884	0.774396
Ssp04G003340.1	black	0.538204	0.0212172	-0.583093	0.0110894	0.339012	0.168756	-0.695681	0.00134616	0.151199	0.549245	0.101214	0.68944	0.354714	0.148641	0.110079	0.663692	0.466792	0.0508301	0.886288	9.78e-07	-0.470605	0.0487195	0.0354704	0.888875	-0.052487	0.836136	0.256864	0.303507	-0.237454	0.342735	0.129175	0.609458	-0.398138	0.101762	-0.0785727	0.756635	0.187706	0.455748	-0.00436539	0.986284	-0.41966	0.0829652	-0.192286	0.444623	0.174867	0.487675	-0.353963	0.149564
Ssp09G001420.1	black	0.535205	0.0220909	-0.533083	0.0227259	0.381089	0.118686	-0.618549	0.00621021	0.23154	0.355243	0.0677546	0.789371	0.332675	0.177372	0.169694	0.500837	0.357417	0.145353	0.770059	0.000185378	-0.701515	0.0011771	0.209625	0.403802	0.104156	0.680857	-0.0991406	0.69551	-0.303859	0.220252	0.0998172	0.693528	-0.142781	0.571946	-0.179157	0.476888	0.201702	0.422198	0.0194959	0.938797	-0.290749	0.241805	-0.582218	0.0112402	0.13414	0.595655	-0.0201938	0.93661
Ssp07G006390.1	black	0.534271	0.0223688	-0.535152	0.0221065	0.5123	0.0297296	-0.748413	0.000353372	0.28651	0.249049	0.147837	0.558263	0.32583	0.187005	0.117206	0.643246	0.306836	0.215538	0.80374	5.86e-05	-0.709033	0.00098563	-0.20926	0.404639	-0.018503	0.941908	0.20408	0.41663	-0.516001	0.0283735	0.055847	0.825794	-0.221024	0.378113	0.150303	0.551642	0.193624	0.441401	0.118603	0.639264	-0.218546	0.383619	-0.348842	0.15596	0.242475	0.332319	-0.277365	0.265142
Ssp01G010410.1	black	-0.533865	0.0224902	0.553592	0.017152	-0.34928	0.155405	0.700092	0.00121662	-0.297617	0.230353	-0.141566	0.575256	-0.281939	0.257014	-0.193498	0.441704	-0.480827	0.0433884	-0.906956	2.1e-07	0.751541	0.000323192	-0.0760575	0.764213	-0.0172371	0.945877	-0.186958	0.457579	0.395255	0.104495	-0.152125	0.546774	0.192889	0.44317	0.0539387	0.831664	-0.309545	0.211305	0.0667408	0.792457	0.171089	0.497271	0.369418	0.131363	-0.233445	0.351185	0.27127	0.276217
Ssp04G010240.1	black	-0.533	0.0227509	0.598589	0.00867626	-0.107662	0.670677	0.589399	0.0100498	-0.0276258	0.913352	-0.0257282	0.919284	-0.429607	0.0751938	-0.0600537	0.812883	-0.51885	0.0273629	-0.838707	1.37e-05	0.467792	0.0502704	-0.197448	0.432254	0.0994465	0.694614	-0.338295	0.169716	0.333624	0.176064	-0.22465	0.370137	0.255643	0.305892	0.169115	0.50232	-0.10274	0.684983	0.284074	0.253274	0.2544	0.308332	0.347447	0.157733	-0.272608	0.273761	0.259342	0.298703
Ssp03G026680.1	black	0.532788	0.0228152	-0.56188	0.0152332	0.607755	0.00746107	-0.657783	0.00300619	0.295738	0.233451	0.0375802	0.882308	0.266637	0.284823	0.268513	0.281318	0.37994	0.119894	0.820052	3.09e-05	-0.64371	0.00394379	-0.176945	0.482435	0.0143993	0.954778	0.0349785	0.890407	-0.365294	0.136059	0.0142704	0.955182	-0.29003	0.243024	0.100855	0.690489	0.308489	0.212948	0.0481319	0.849579	-0.241152	0.335046	-0.33454	0.174806	0.286079	0.249794	-0.308468	0.212981
Ssp06G020690.1	black	0.531242	0.0232883	-0.611924	0.00695582	0.253374	0.310354	-0.576521	0.0122626	0.137849	0.585429	-0.0105574	0.966836	0.294314	0.235816	0.192956	0.443007	0.567177	0.0140991	0.880232	1.45e-06	-0.568508	0.0138248	0.0430992	0.865163	-0.172499	0.493679	0.303654	0.220579	-0.312058	0.207426	0.192778	0.443437	-0.277799	0.264364	-0.0552758	0.82755	0.149146	0.554745	-0.255406	0.306356	-0.201354	0.423015	-0.210389	0.402052	0.196249	0.435112	-0.192298	0.444596
Ssp09G019270.1	black	0.530648	0.0234722	-0.569814	0.0135599	0.371404	0.129142	-0.623014	0.00574522	0.159108	0.528292	0.0393201	0.876897	0.362712	0.139059	0.179351	0.476401	0.490286	0.0388624	0.856947	5.57e-06	-0.459176	0.0552519	-0.0186661	0.941397	-0.181187	0.471825	0.238367	0.340828	-0.271211	0.276325	0.168644	0.50353	-0.378525	0.121394	-0.123553	0.625241	0.171518	0.496176	0.00620109	0.980517	-0.386796	0.112814	-0.18765	0.455885	0.337498	0.170788	-0.296649	0.231946
Ssp04G015290.1	black	0.529769	0.023746	-0.612748	0.00685929	0.233236	0.35163	-0.574933	0.0125604	0.0895703	0.723755	-0.0115119	0.96384	0.366593	0.134567	0.175733	0.485486	0.574091	0.0127208	0.884496	1.1e-06	-0.469576	0.0492826	0.0882032	0.727819	-0.146436	0.562041	0.279214	0.261838	-0.304479	0.219264	0.201142	0.423515	-0.286668	0.248778	-0.184035	0.464767	0.146999	0.560522	-0.17239	0.493956	-0.332161	0.178084	-0.295761	0.233413	0.215439	0.390584	-0.270242	0.278113
Ssp02G000480.1	black	0.52966	0.0237804	-0.612561	0.00688112	0.0608043	0.810585	-0.662407	0.00274148	0.0184117	0.942195	0.090849	0.719961	0.327943	0.183995	-0.0272195	0.914621	0.499727	0.0347142	0.861697	4.32e-06	-0.478068	0.0447812	0.197167	0.432923	-0.174013	0.489836	0.389347	0.110257	-0.286491	0.249083	0.281951	0.256993	-0.283268	0.254682	-0.123966	0.624074	0.0436189	0.863552	-0.169059	0.502465	-0.29579	0.233364	-0.204069	0.416656	0.0919835	0.7166	-0.254037	0.309046
Ssp03G003280.1	black	-0.528845	0.0240368	0.578893	0.0118282	-0.41325	0.0882747	0.676766	0.00203866	-0.278727	0.262704	-0.0844872	0.738899	-0.25384	0.309435	-0.220387	0.379525	-0.468293	0.0499914	-0.886636	9.56e-07	0.711028	0.000939434	-0.0663651	0.793601	0.0627884	0.804515	-0.115789	0.64729	0.335881	0.172977	-0.0857876	0.735016	0.24113	0.335092	-0.111677	0.659087	-0.226597	0.365893	0.0954922	0.706235	0.190201	0.449671	0.408638	0.0922442	-0.352138	0.151822	0.25882	0.299711
Ssp04G006890.1	black	0.526926	0.0246496	-0.506062	0.0321281	0.425482	0.0783486	-0.730855	0.000570299	0.339957	0.167497	0.18283	0.467747	0.432562	0.0729922	0.146487	0.561903	0.367085	0.134005	0.83862	1.38e-05	-0.815298	3.75e-05	-0.026077	0.918194	-0.0543908	0.830273	0.152145	0.54672	-0.512809	0.0295403	0.098566	0.697196	-0.171504	0.496213	0.0328177	0.897142	0.172743	0.493058	0.147126	0.560179	-0.160253	0.52529	-0.402903	0.0973594	0.154809	0.539638	-0.1317	0.602423
Sspptg000714lG000020.1	black	0.526032	0.0249392	-0.563984	0.0147744	0.150349	0.551519	-0.702748	0.00114374	0.14187	0.574425	0.159676	0.526802	0.213757	0.394384	-0.00831483	0.973878	0.425887	0.0780346	0.835325	1.6e-05	-0.652074	0.00336155	0.0925485	0.714927	-0.13398	0.596097	0.412071	0.0892775	-0.252307	0.312466	0.201238	0.423288	-0.264235	0.289348	-0.213426	0.395134	0.116985	0.643877	0.0779027	0.758651	-0.102567	0.685487	-0.416124	0.0858643	-0.0381962	0.880392	-0.184002	0.464848
Ssp08G012110.1	black	0.525243	0.0251971	-0.589622	0.0100146	0.297942	0.22982	-0.638792	0.00432298	0.181319	0.471496	0.0556514	0.826395	0.152776	0.545039	0.139321	0.581389	0.469984	0.0490586	0.841866	1.18e-05	-0.651661	0.00338857	0.0225338	0.929281	-0.213496	0.394974	0.279397	0.261511	-0.450111	0.0608845	0.140669	0.577704	-0.356705	0.146215	-0.0994735	0.694535	0.0835408	0.741729	0.036394	0.885999	-0.117401	0.642689	-0.351152	0.153052	0.235449	0.346946	-0.09511	0.707362
Ssp05G014520.1	black	-0.525053	0.0252593	0.564598	0.0146425	-0.465307	0.0516704	0.522106	0.0262423	-0.270013	0.278537	0.0579321	0.819389	-0.0920054	0.716535	-0.30975	0.210986	-0.432925	0.0727247	-0.759691	0.00025457	0.767725	0.000199378	0.1149	0.649834	0.115466	0.648214	-0.00699497	0.978024	0.447118	0.0628347	-0.212744	0.396682	0.0355178	0.888727	0.119675	0.63622	-0.196914	0.433525	0.0567599	0.822988	0.0252012	0.920933	0.444076	0.0648648	-0.331923	0.178414	0.0861765	0.733856
Ssp09G026460.1	black	-0.523514	0.0257689	0.584728	0.010812	-0.357717	0.144992	0.546178	0.0190257	-0.167133	0.507417	0.0304124	0.904647	-0.201637	0.42235	-0.268659	0.281048	-0.536941	0.0215819	-0.850561	7.74e-06	0.519253	0.0272223	-0.0764534	0.763019	0.0765796	0.762638	-0.114773	0.650199	0.353753	0.149822	-0.149085	0.554909	0.383895	0.115773	0.24079	0.335794	-0.276896	0.265983	0.0871665	0.730905	0.147669	0.558716	0.328377	0.183381	-0.236681	0.344357	0.30031	0.22596
Ssp03G026670.1	black	0.522635	0.0260637	-0.575502	0.0124531	0.554305	0.0169797	-0.555301	0.0167415	0.276152	0.267323	-0.0480202	0.849925	0.219788	0.380854	0.352597	0.151253	0.488095	0.0398771	0.832318	1.83e-05	-0.629023	0.00516459	-0.240332	0.336743	-0.0521822	0.837076	0.139601	0.580624	-0.307971	0.213758	0.0725489	0.774818	-0.177388	0.48132	-0.0701344	0.782138	0.289365	0.244156	-0.0306122	0.904024	-0.270727	0.277218	-0.341326	0.165682	0.348709	0.156129	-0.223821	0.371951
Ssp08G006060.1	black	-0.522456	0.0261243	0.524333	0.0254967	-0.151593	0.548193	0.738621	0.00046358	-0.221307	0.377486	-0.225619	0.368022	-0.432414	0.0731014	0.00318575	0.98999	-0.406275	0.0943275	-0.850863	7.62e-06	0.754565	0.000296117	-0.147138	0.560148	-0.0255562	0.919822	-0.234777	0.348365	0.293457	0.237247	-0.333907	0.175673	0.0812213	0.748678	0.1176	0.642123	-0.0497734	0.844507	0.0325421	0.898002	0.103191	0.683667	0.359588	0.142749	-0.0902604	0.721707	0.231082	0.356221
Ssp01G024280.1	black	-0.52185	0.0263294	0.525673	0.0250563	-0.377571	0.122412	0.678849	0.0019504	-0.226122	0.366926	-0.115	0.649549	-0.189206	0.45209	-0.0299144	0.906202	-0.24693	0.323235	-0.695358	0.00135607	0.778447	0.000141719	0.34879	0.156025	-0.101522	0.68854	-0.29934	0.227535	0.332692	0.177348	-0.242728	0.331799	-0.0164575	0.948322	-0.00673473	0.978841	-0.118943	0.6383	0.0315771	0.901012	0.0462414	0.855428	0.390328	0.109285	-0.132833	0.599276	0.123962	0.624086
Ssp12G021830.1	black	-0.521072	0.0265943	0.575434	0.0124658	-0.308679	0.212652	0.493091	0.0375923	-0.0988684	0.696309	0.070584	0.780774	-0.255345	0.306477	-0.243652	0.329906	-0.538629	0.0210957	-0.81189	4.29e-05	0.42108	0.0818211	-0.0346583	0.891405	0.0874455	0.730074	-0.323017	0.191063	0.171266	0.49682	-0.0412025	0.871049	0.220525	0.379217	0.169597	0.501086	-0.356353	0.146641	0.288355	0.245879	0.324418	0.189034	0.324037	0.189585	-0.146714	0.56129	0.330844	0.179915
Ssp02G013930.1	black	-0.520227	0.0268846	0.576853	0.0122011	-0.253404	0.310294	0.527004	0.0246246	-0.0864063	0.73317	0.0300914	0.905649	-0.274805	0.26976	-0.14736	0.559549	-0.443382	0.0653352	-0.758006	0.000267643	0.477087	0.0452844	-0.183412	0.466306	0.049582	0.845099	-0.1287	0.610786	0.0637267	0.801649	-0.0736021	0.771631	0.0173815	0.945424	0.232391	0.353426	-0.110225	0.66327	0.0648595	0.798191	0.253578	0.309951	0.230132	0.358258	-0.0113558	0.96433	0.379731	0.120115
Ssp01G002080.1	black	-0.519996	0.0269643	0.566904	0.0141557	-0.388582	0.111019	0.604174	0.00791823	-0.209797	0.403407	-0.0310137	0.90277	-0.440502	0.0673115	-0.240177	0.337064	-0.485252	0.0412234	-0.857771	5.34e-06	0.55107	0.0177722	-0.160989	0.523365	-0.0300513	0.905775	0.0202232	0.936517	0.212747	0.396674	-0.114682	0.650458	0.256091	0.305016	0.0587498	0.81688	-0.190041	0.450058	0.102343	0.68614	0.280647	0.259295	0.367715	0.133288	-0.386465	0.113149	0.349816	0.154729
Ssp07G023880.1	black	0.519199	0.0272412	-0.610897	0.00707763	0.101784	0.687774	-0.522936	0.0259625	-0.0358474	0.887701	-0.0485099	0.848411	0.291403	0.240699	0.0582591	0.818385	0.533934	0.0224695	0.796408	7.66e-05	-0.36899	0.131844	0.0385639	0.879248	-0.272796	0.273417	0.448695	0.0618016	-0.221725	0.376564	0.2763	0.267056	-0.233677	0.350694	-0.192479	0.444159	0.00361712	0.988635	-0.26225	0.293122	-0.314472	0.203746	-0.215719	0.389954	0.117749	0.641698	-0.219559	0.381363
Ssp12G025840.1	black	-0.517058	0.0279953	0.542313	0.0200643	-0.138431	0.583831	0.734733	0.000514698	-0.223133	0.373461	-0.208671	0.405994	-0.264162	0.289487	0.012358	0.961184	-0.38269	0.117018	-0.827277	2.28e-05	0.856504	5.7e-06	-0.164608	0.513942	-0.00124043	0.996102	-0.284572	0.252407	0.478209	0.0447091	-0.213279	0.395467	0.0535878	0.832745	-0.00067406	0.997882	-0.047623	0.851153	0.0845984	0.738566	0.0239441	0.924866	0.513685	0.0292164	-0.0542868	0.830593	0.0689039	0.785876
Ssp03G026570.1	black	-0.516897	0.0280529	0.5416	0.0202609	-0.364053	0.137495	0.648611	0.00359348	-0.197228	0.432779	-0.0921509	0.716104	-0.304034	0.219973	-0.15608	0.536271	-0.433895	0.0720149	-0.834247	1.68e-05	0.546901	0.018836	0.0669531	0.79181	-0.150272	0.551726	-0.219151	0.38227	0.347221	0.158023	-0.124762	0.621833	0.138639	0.583259	0.246571	0.323961	-0.171894	0.495218	-0.0302925	0.905022	0.423894	0.079589	0.369164	0.131648	-0.201351	0.423022	0.330012	0.181079
Ssp04G008560.1	black	0.516727	0.0281135	-0.557212	0.0162916	0.265211	0.287505	-0.614529	0.00665447	0.194364	0.439622	0.066635	0.792779	0.22341	0.372855	0.104398	0.680153	0.415692	0.0862237	0.781374	0.000128696	-0.71024	0.000957455	-0.0854312	0.736079	-0.153061	0.54428	0.326227	0.186437	-0.164387	0.514517	0.223436	0.372797	-0.035203	0.889708	-0.100331	0.692022	0.159072	0.528387	-0.025201	0.920933	-0.115106	0.649246	-0.29897	0.228139	0.0749278	0.767623	-0.114631	0.650605
Ssp01G019330.1	black	-0.51645	0.0282124	0.505622	0.0323029	-0.271743	0.275348	0.618392	0.00622712	-0.246237	0.324638	-0.112765	0.655958	-0.487024	0.0403803	-0.165013	0.512893	-0.446421	0.0632959	-0.824273	2.59e-05	0.692755	0.00143825	-0.26163	0.294306	0.0302575	0.905131	0.0113849	0.964238	0.306017	0.216828	-0.247729	0.32162	0.226418	0.366282	0.167095	0.507513	-0.142097	0.573806	0.0490523	0.846735	0.101634	0.688212	0.445173	0.0641273	-0.208613	0.406128	0.144617	0.566961
Ssp01G019590.1	black	0.515064	0.0287123	-0.597426	0.00884131	0.00386619	0.987852	-0.601719	0.00824458	-0.0168458	0.947104	0.0574663	0.820819	0.332375	0.177787	-0.0373665	0.882973	0.488355	0.0397555	0.804955	5.6e-05	-0.47095	0.0485318	0.163336	0.517244	-0.196342	0.434889	0.4585	0.0556577	-0.297653	0.230293	0.27612	0.267382	-0.240372	0.33666	-0.247996	0.321081	0.0917118	0.717404	-0.133363	0.597806	-0.0995597	0.694282	-0.20017	0.425804	0.0267525	0.916081	-0.288254	0.246052
Ssp11G025110.1	black	0.513246	0.0293783	-0.575024	0.0125432	0.361628	0.140332	-0.456146	0.0570889	0.157086	0.533614	-0.117432	0.642602	0.453009	0.0590391	0.289656	0.24366	0.529517	0.0238253	0.781326	0.0001289	-0.566352	0.014271	-0.088075	0.7282	-0.253224	0.310649	0.214707	0.392236	-0.22271	0.374392	0.148647	0.556086	-0.0858819	0.734734	0.0221413	0.930509	0.0681124	0.788282	-0.294567	0.235395	-0.213254	0.395524	-0.362324	0.139513	0.377552	0.122433	-0.103432	0.682966
Ssp10G016460.1	black	0.512984	0.0294753	-0.588439	0.0102028	0.0980152	0.698813	-0.706474	0.00104765	0.111722	0.658957	0.153173	0.543982	0.275704	0.268132	-0.0365268	0.885586	0.430343	0.074641	0.840704	1.25e-05	-0.658834	0.00294427	0.127184	0.61503	-0.0286045	0.910293	0.3136	0.205071	-0.336288	0.172425	0.28377	0.253806	-0.191587	0.446313	-0.0996827	0.693922	0.0401344	0.874367	-0.0638443	0.801289	-0.166017	0.510295	-0.278143	0.263747	0.0580803	0.818934	-0.140208	0.578963
Ssp06G004660.1	black	-0.512361	0.029707	0.586734	0.0104792	-0.0616208	0.808086	0.69471	0.00137616	0.0479969	0.849997	-0.134983	0.593324	-0.270876	0.276942	0.123955	0.624108	-0.39695	0.102882	-0.80152	6.36e-05	0.305132	0.218229	-0.278898	0.262401	0.0561886	0.824743	-0.34777	0.157322	0.114637	0.650589	-0.187518	0.456209	0.437301	0.069561	0.12258	0.627988	-0.0965282	0.703185	0.0910935	0.719236	0.349019	0.155735	0.175767	0.485401	-0.0777095	0.759233	0.450264	0.0607857
Ssp06G028180.1	black	0.512297	0.0297308	-0.579025	0.0118045	0.0874565	0.730041	-0.624047	0.00564178	0.11001	0.66389	0.0892938	0.724577	0.282903	0.25532	0.0728741	0.773833	0.557374	0.016254	0.885373	1.04e-06	-0.579958	0.0116373	0.141833	0.574526	-0.141659	0.575001	0.397287	0.102563	-0.270552	0.27754	0.318377	0.197884	-0.242077	0.333139	-0.140727	0.577543	0.110199	0.663346	-0.260787	0.29592	-0.16307	0.517936	-0.336273	0.172445	0.09703	0.701708	-0.224179	0.371167
Ssp06G019800.1	black	-0.509562	0.0307648	0.55192	0.0175612	-0.374065	0.126207	0.715853	0.000835083	-0.251256	0.314553	-0.1494	0.554063	-0.245122	0.326903	-0.163288	0.517369	-0.473232	0.0473045	-0.907863	1.95e-07	0.603239	0.00804133	0.00599419	0.981167	-0.023648	0.925793	-0.172425	0.493866	0.4117	0.0895946	-0.198936	0.428722	0.405068	0.0954051	0.040085	0.87452	-0.290499	0.242229	-0.000395582	0.998757	0.291442	0.240632	0.258484	0.300361	-0.190761	0.448313	0.314254	0.204077
Ssp07G008840.1	black	-0.508265	0.0312648	0.579673	0.0116881	-0.0222903	0.930043	0.651031	0.00343008	-0.00313253	0.990158	-0.113654	0.653405	-0.323066	0.190992	0.0547759	0.829088	-0.486056	0.0408391	-0.837829	1.43e-05	0.421761	0.0812765	-0.165807	0.51084	0.0785735	0.756632	-0.491983	0.0380901	0.169049	0.502491	-0.259728	0.297958	0.234081	0.349838	0.129367	0.608922	-0.0611821	0.809428	0.259207	0.298963	0.331344	0.179218	0.2782	0.263645	-0.153521	0.543056	0.341562	0.165371
Ssp02G027980.1	black	0.507111	0.0317149	-0.599111	0.00860312	0.236151	0.34547	-0.591811	0.00967363	0.0602979	0.812135	0.0113641	0.964304	0.36431	0.137197	0.129256	0.609231	0.530756	0.0234387	0.859964	4.75e-06	-0.378261	0.121675	0.0837967	0.740963	-0.125323	0.620254	0.26623	0.285587	-0.188188	0.45457	0.188488	0.45384	-0.378534	0.121385	-0.0431413	0.865033	0.255124	0.306909	-0.211332	0.399896	-0.32578	0.187076	-0.162129	0.520388	0.138437	0.583815	-0.405957	0.094611
Ssp05G020430.1	black	0.506977	0.0317675	-0.562982	0.0149916	0.24997	0.317119	-0.602172	0.00818366	0.228754	0.361224	0.0643936	0.799612	0.36723	0.13384	0.232043	0.35417	0.599354	0.0085691	0.92403	4.39e-08	-0.659081	0.00292987	0.0650422	0.797634	-0.148007	0.557807	0.313026	0.205946	-0.326117	0.186594	0.207223	0.409334	-0.221967	0.37603	-0.100753	0.690787	0.25156	0.313948	-0.182745	0.467958	-0.23668	0.344358	-0.410977	0.0902153	0.197932	0.431103	-0.157041	0.533734
Ssp09G020680.1	black	-0.504471	0.0327631	0.558006	0.0161077	-0.333931	0.175641	0.7309	0.000569626	-0.239638	0.338182	-0.170719	0.498216	-0.192726	0.443563	-0.117857	0.641391	-0.440952	0.0670002	-0.891518	6.83e-07	0.622192	0.0058286	-0.0909856	0.719556	-0.0779701	0.758448	-0.114543	0.650858	0.310715	0.209493	-0.166632	0.508709	0.38911	0.110493	0.110616	0.662141	-0.180803	0.472779	-0.107173	0.672095	0.290218	0.242704	0.307474	0.214535	-0.152147	0.546714	0.256934	0.303371
Ssp01G007820.1	black	0.503993	0.0329557	-0.567518	0.0140284	0.263489	0.290763	-0.71524	0.000847782	0.200618	0.424749	0.155215	0.53856	0.331389	0.179156	0.116234	0.646019	0.516477	0.028203	0.931066	2.06e-08	-0.58294	0.0111157	0.0452818	0.858399	-0.0159463	0.949925	0.298304	0.229227	-0.3176	0.199041	0.208304	0.406839	-0.358872	0.143605	0.00511099	0.983942	0.280829	0.258971	-0.114117	0.652079	-0.289264	0.244327	-0.330187	0.180833	0.146397	0.562145	-0.344269	0.161828
Ssp03G013240.1	black	0.502747	0.0334623	-0.538324	0.0211828	0.343926	0.162274	-0.632552	0.00484642	0.248375	0.320318	0.081004	0.749329	0.280781	0.259057	0.169838	0.500468	0.443085	0.0655369	0.823453	2.68e-05	-0.72941	0.000592261	-0.0898206	0.723012	-0.207612	0.408434	0.277924	0.264139	-0.389391	0.110213	0.192246	0.444721	-0.120252	0.634581	0.146762	0.561161	0.360255	0.141956	-0.149189	0.554629	-0.235669	0.346483	-0.356388	0.1466	0.0746864	0.768352	-0.0646487	0.798834
Ssp09G009650.1	black	-0.502594	0.033525	0.562419	0.0151147	-0.129375	0.6089	0.557462	0.0162335	-0.127811	0.613273	-0.0364987	0.885673	-0.457716	0.0561315	-0.167372	0.506802	-0.599734	0.00851632	-0.882853	1.23e-06	0.54486	0.0193751	-0.205536	0.413242	0.220089	0.380185	-0.307811	0.214008	0.326297	0.186336	-0.248391	0.320287	0.21926	0.382028	0.168247	0.50455	-0.126584	0.616712	0.215156	0.391221	0.153332	0.543559	0.308437	0.213029	-0.211969	0.398444	0.275222	0.269003
Ssp06G027090.1	black	0.50162	0.0339252	-0.582787	0.011142	0.413013	0.0884756	-0.620824	0.00596962	0.16256	0.519265	0.0150534	0.952726	0.359719	0.142593	0.169249	0.501977	0.40851	0.0923565	0.802756	6.07e-05	-0.540582	0.0205439	-0.0197733	0.937927	-0.0223204	0.929949	-0.0164946	0.948205	-0.287421	0.247481	0.199028	0.428505	-0.276209	0.267221	0.23613	0.345514	0.245067	0.327016	-0.223435	0.372799	-0.28026	0.25998	-0.286408	0.249225	0.256547	0.304126	-0.283928	0.253528
Ssp09G015150.1	black	-0.500424	0.0344223	0.547582	0.018659	-0.369179	0.131631	0.598696	0.00866129	-0.197887	0.431211	-0.0382833	0.880121	-0.381756	0.117989	-0.226721	0.365623	-0.496049	0.0362876	-0.850476	7.77e-06	0.511669	0.0299656	-0.157875	0.531536	0.213984	0.39387	-0.141374	0.575778	0.365772	0.135509	-0.0198763	0.937604	0.331577	0.178895	-0.0917296	0.717351	-0.237813	0.341986	0.0851466	0.736929	0.250721	0.315618	0.271946	0.274975	-0.308398	0.213089	0.377275	0.12273
Ssp02G018250.1	black	0.500116	0.0345511	-0.510163	0.0305353	0.555159	0.0167752	-0.70504	0.00108382	0.298618	0.228714	0.131696	0.602435	0.328699	0.182926	0.184303	0.464105	0.321481	0.193303	0.80159	6.34e-05	-0.623183	0.00572818	-0.0971064	0.701484	0.120771	0.633107	0.0493927	0.845683	-0.360606	0.14154	-0.0421823	0.868008	-0.325717	0.187167	0.182656	0.468178	0.372901	0.127485	0.0538348	0.831984	-0.35073	0.15358	-0.321327	0.193529	0.13808	0.584795	-0.269489	0.279506
Ssp01G006950.1	black	-0.499191	0.0349404	0.533168	0.0227001	-0.174194	0.489376	0.639312	0.00428159	-0.146306	0.562392	-0.123481	0.625444	-0.515149	0.0286814	-0.0869029	0.73169	-0.486913	0.0404324	-0.856253	5.78e-06	0.540123	0.0206724	-0.267026	0.284095	0.0751343	0.766999	-0.169753	0.500686	0.228511	0.361747	-0.188095	0.454799	0.207346	0.409048	0.142075	0.573867	-0.107648	0.670718	0.0371469	0.883656	0.254861	0.307425	0.389102	0.110501	-0.00741986	0.976689	0.334711	0.174573
Ssp08G004730.1	black	0.498126	0.0353924	-0.582399	0.011209	0.205214	0.413988	-0.51726	0.0279236	0.111842	0.658611	-0.0330352	0.896464	0.355293	0.147933	0.208054	0.407414	0.590711	0.00984374	0.854219	6.42e-06	-0.52718	0.0245678	0.0219013	0.931261	-0.224356	0.370779	0.365578	0.135732	-0.341177	0.165879	0.19647	0.434584	-0.232635	0.352909	-0.0546314	0.829532	0.291209	0.241027	-0.314643	0.203487	-0.183489	0.466115	-0.256305	0.304598	0.0782716	0.757541	-0.208073	0.407371
Ssp11G030250.1	black	-0.49759	0.0356218	0.514401	0.0289538	-0.23323	0.351643	0.632697	0.00483369	-0.251867	0.313337	-0.138514	0.583602	-0.154341	0.540877	-0.146459	0.561979	-0.427394	0.0768742	-0.818152	3.34e-05	0.727333	0.000625059	-0.304755	0.218826	-0.183824	0.465288	-0.123081	0.626574	0.317845	0.198675	-0.0284986	0.910624	0.106047	0.675359	0.147577	0.558963	-0.268006	0.282264	0.133393	0.597724	0.195528	0.436834	0.401921	0.0982551	-0.143923	0.568842	0.143263	0.570634
Ssp11G000490.1	black	0.497296	0.0357482	-0.564349	0.0146958	0.259275	0.298831	-0.64692	0.00371131	0.186981	0.457522	0.0997554	0.693709	0.357814	0.144875	0.167754	0.505816	0.523819	0.0256674	0.899738	3.73e-07	-0.565169	0.0145208	0.250226	0.316607	-0.102311	0.686235	0.109823	0.664429	-0.323902	0.18978	0.142464	0.572808	-0.288174	0.246189	-0.0872015	0.730801	0.242924	0.331397	-0.00664476	0.979124	-0.343047	0.16342	-0.359637	0.142691	0.138386	0.583954	-0.272336	0.27426
Ssp01G003240.1	black	-0.497024	0.0358654	0.53035	0.0235647	-0.357647	0.145076	0.620521	0.00600123	-0.327989	0.183929	-0.0976242	0.699962	-0.261187	0.295153	-0.283358	0.254525	-0.542217	0.020091	-0.905908	2.29e-07	0.73316	0.000536666	-0.0560459	0.825182	-0.101878	0.6875	-0.167144	0.507388	0.322869	0.191278	-0.111594	0.659326	0.188409	0.454033	0.0817054	0.747226	-0.17817	0.479359	0.158962	0.528676	0.206595	0.410786	0.398128	0.101772	-0.325782	0.187074	0.178752	0.4779
Ssp06G000370.1	black	-0.496641	0.0360306	0.515376	0.0285993	-0.323204	0.190791	0.513258	0.0293739	-0.212116	0.398109	-0.00188291	0.994084	-0.512924	0.0294975	-0.284003	0.253399	-0.541274	0.0203511	-0.834429	1.67e-05	0.523406	0.0258051	-0.170545	0.49866	0.0280132	0.912141	-0.109616	0.665026	0.203911	0.417026	-0.0820037	0.746332	0.254055	0.309012	0.0744436	0.769086	-0.228449	0.361881	0.261597	0.294369	0.141938	0.57424	0.24843	0.320208	-0.234412	0.349136	0.355089	0.148182
Ssp11G017260.1	black	0.496153	0.0362425	-0.598819	0.00864397	0.290201	0.242734	-0.424912	0.0787921	0.0220522	0.930789	-0.150707	0.550561	0.299911	0.226606	0.246969	0.323155	0.541951	0.020164	0.761668	0.00023992	-0.316447	0.200767	-0.0155881	0.951048	-0.218461	0.383809	0.2354	0.347051	-0.316898	0.20009	0.103567	0.682572	-0.247905	0.321266	-0.280523	0.259514	0.206669	0.410613	-0.0862305	0.733695	-0.187465	0.456337	-0.0601048	0.812727	0.246021	0.325076	-0.432603	0.0729617
Ssp09G007170.1	black	0.495886	0.0363587	-0.585713	0.0106475	0.0748773	0.767776	-0.489325	0.0393047	0.00336664	0.989422	-0.0436145	0.863566	0.30848	0.212961	0.111758	0.658855	0.573432	0.0128473	0.806413	5.3e-05	-0.415885	0.086063	0.151721	0.547852	-0.344001	0.162176	0.435972	0.0705106	-0.295573	0.233724	0.211998	0.398379	-0.236151	0.345468	-0.210072	0.402778	0.14366	0.569557	-0.230491	0.357487	-0.290267	0.242622	-0.207442	0.408827	0.126401	0.617225	-0.131494	0.602994
Ssp08G004000.1	black	-0.49539	0.0365753	0.502893	0.0334026	-0.444168	0.0648032	0.694215	0.00139168	-0.328761	0.182838	-0.163125	0.517794	-0.335113	0.174023	-0.219881	0.380646	-0.419618	0.0829994	-0.866477	3.31e-06	0.658926	0.00293891	-0.124869	0.62153	-0.148641	0.556101	-0.057383	0.821075	0.354525	0.148873	0.0524533	0.83624	0.24977	0.317518	0.0181243	0.943096	-0.234644	0.348647	-0.0857457	0.735141	0.285235	0.251256	0.369074	0.131749	-0.274321	0.270637	0.360732	0.14139
Ssp09G012830.1	black	-0.494013	0.0371815	0.506372	0.0320056	-0.429427	0.0753295	0.529134	0.0239456	-0.33984	0.167651	-0.0190111	0.940316	-0.355216	0.148027	-0.377467	0.122523	-0.539142	0.0209495	-0.852293	7.09e-06	0.703001	0.001137	-0.0910995	0.719218	0.0585604	0.817461	-0.0957777	0.705394	0.359944	0.142325	-0.00226983	0.992868	0.0884189	0.727177	0.114176	0.651909	-0.263703	0.290358	0.0703755	0.781407	0.236577	0.344575	0.333714	0.17594	-0.421645	0.081369	0.16858	0.503694
Ssp12G006800.1	black	0.493927	0.03722	-0.566454	0.0142497	0.278241	0.263573	-0.584706	0.0108156	0.210079	0.402762	0.0454058	0.858015	0.256464	0.304289	0.233751	0.350537	0.573453	0.0128433	0.894077	5.69e-07	-0.608715	0.00734218	-0.030424	0.904611	-0.0271705	0.914775	0.294457	0.235578	-0.294948	0.23476	0.198617	0.429478	-0.282257	0.256455	-0.222638	0.374551	0.305174	0.218162	-0.0948372	0.708166	-0.198002	0.430939	-0.311619	0.208101	0.120511	0.633846	-0.199068	0.42841
Ssp10G006720.1	black	0.493919	0.0372236	-0.497559	0.0356351	0.557	0.0163412	-0.747776	0.000359799	0.309134	0.211943	0.179891	0.475055	0.300079	0.226333	0.134052	0.595899	0.281006	0.258659	0.790105	9.57e-05	-0.609106	0.00729413	-0.137461	0.586495	0.0904638	0.721103	0.0761443	0.763951	-0.308432	0.213037	-0.0160167	0.949704	-0.306072	0.21674	0.14644	0.56203	0.176461	0.483651	0.221247	0.377621	-0.332644	0.177414	-0.307416	0.214626	0.318207	0.198137	-0.3692	0.131608
Ssp12G026850.1	black	-0.492129	0.0380239	0.500166	0.0345302	-0.446906	0.062975	0.700488	0.00120552	-0.316909	0.200074	-0.16045	0.524776	-0.258327	0.300664	-0.157879	0.531526	-0.352443	0.151444	-0.811551	4.34e-05	0.720612	0.000741828	0.0333814	0.895385	-0.0825351	0.744739	-0.163285	0.517377	0.388999	0.110604	0.0337568	0.894214	0.255403	0.306362	-0.206005	0.412152	-0.328865	0.182691	0.0393152	0.876913	0.218633	0.383425	0.239385	0.338708	0.00297795	0.990643	0.184798	0.462886
Ssp03G023430.1	black	-0.491753	0.038194	0.512528	0.0296448	-0.363556	0.138073	0.673423	0.00218728	-0.361492	0.140492	-0.158052	0.53107	-0.264049	0.289701	-0.241821	0.333665	-0.476031	0.0458313	-0.891128	7.02e-07	0.811588	4.34e-05	-0.174606	0.488335	-0.0632132	0.803217	-0.0684249	0.787332	0.470068	0.0490126	-0.057203	0.821627	0.198719	0.429237	-0.0207456	0.934881	-0.269489	0.279507	0.0442153	0.861703	0.162194	0.52022	0.377831	0.122134	-0.230086	0.358356	0.138061	0.584846
Ssp02G009290.1	black	0.491462	0.038326	-0.531717	0.0231421	0.492651	0.0377893	-0.476751	0.0454579	0.262153	0.293307	-0.071626	0.777614	0.218009	0.384818	0.350639	0.153695	0.452717	0.059223	0.755624	0.000287094	-0.63709	0.00446096	0.0616083	0.808124	-0.0898468	0.722934	-0.0513281	0.839709	-0.273343	0.272418	-0.026133	0.918019	-0.412448	0.0889561	0.00344138	0.989187	0.264396	0.289044	-0.116825	0.644333	-0.100415	0.691776	-0.396599	0.103214	0.233652	0.350746	0.0645347	0.799182
Ssp05G029560.1	black	0.491015	0.0385292	-0.561094	0.0154076	0.239083	0.339335	-0.421359	0.0815981	0.0779866	0.758399	-0.115458	0.648237	0.352825	0.150969	0.246042	0.325033	0.542781	0.0199362	0.76441	0.000220782	-0.469586	0.0492768	-0.00675793	0.978768	0.00422099	0.986738	0.202866	0.419467	-0.247363	0.322359	0.247394	0.322297	-0.137481	0.586439	-0.0648542	0.798207	0.281779	0.257296	-0.573518	0.0128306	-0.207457	0.408793	-0.326805	0.185612	0.198747	0.429169	-0.179365	0.476368
Ssp01G000920.1	black	-0.489683	0.0391393	0.504942	0.0325742	-0.295246	0.234267	0.600876	0.00835907	-0.245764	0.325597	-0.081741	0.747119	-0.1914	0.446765	-0.0788708	0.755738	-0.285895	0.250112	-0.671858	0.00225982	0.888653	8.33e-07	0.165797	0.510863	0.0178278	0.944025	-0.227585	0.363751	0.509729	0.0307009	-0.1938	0.440978	-0.123867	0.624355	-0.0269282	0.915532	-0.0915686	0.717828	0.0647163	0.798628	-0.0552948	0.827492	0.528651	0.0240983	-0.092525	0.714997	-0.0924877	0.715107
Ssp12G009000.1	black	-0.487007	0.0403883	0.457941	0.0559954	-0.420556	0.0822421	0.584947	0.0107752	-0.357504	0.145248	-0.101323	0.689121	-0.300817	0.225139	-0.277329	0.265207	-0.393311	0.106366	-0.775394	0.000156473	0.787929	0.000103158	-0.163731	0.516219	-0.126805	0.616091	0.0240023	0.924684	0.536881	0.0215992	0.0268443	0.915795	0.0802045	0.751729	0.076806	0.761955	-0.282966	0.255212	0.0270982	0.915001	0.0644672	0.799388	0.464564	0.0520949	-0.226072	0.367036	0.175753	0.485436
Ssp03G003860.1	black	-0.486678	0.0405436	0.570682	0.0133862	-0.241794	0.333721	0.474898	0.0464232	-0.0486035	0.848122	0.0667236	0.792509	-0.306286	0.216404	-0.20534	0.413696	-0.531109	0.0233294	-0.790854	9.32e-05	0.334562	0.174776	-0.249642	0.317776	0.164959	0.513032	-0.141212	0.576219	0.0493704	0.845752	-0.0544043	0.830231	0.313751	0.204841	0.225224	0.368882	-0.189649	0.451013	0.113719	0.653219	0.369382	0.131403	0.369354	0.131434	-0.171665	0.495803	0.291795	0.240038
Ssp05G013270.1	black	0.485919	0.0409046	-0.586871	0.0104568	0.23515	0.347578	-0.610059	0.00717831	0.0565837	0.82353	0.0347854	0.891009	0.34071	0.166496	0.0879022	0.728714	0.495602	0.0364824	0.836661	1.51e-05	-0.389411	0.110194	-0.0497237	0.844661	-0.149069	0.554951	0.321208	0.193703	-0.172036	0.494856	0.247033	0.323026	-0.321839	0.192779	-0.0311338	0.902396	0.183464	0.466177	-0.126654	0.616516	-0.334278	0.175165	-0.354885	0.148432	0.150578	0.550908	-0.398639	0.101293
Ssp07G005960.1	black	-0.485722	0.0409985	0.527341	0.024516	-0.332693	0.177347	0.780134	0.000134083	-0.126451	0.617085	-0.210659	0.401433	-0.295186	0.234365	0.056177	0.824779	-0.277301	0.265255	-0.781807	0.000126856	0.417311	0.0848831	-0.0554807	0.82692	0.0403151	0.873805	-0.190732	0.448383	0.283743	0.253853	-0.0839979	0.740362	0.377791	0.122177	-0.189296	0.451871	-0.105861	0.6759	-0.132833	0.599275	0.405393	0.0951139	0.212593	0.397024	-0.277107	0.265605	0.525945	0.0249676
Ssp08G006560.1	black	0.482086	0.042764	-0.564014	0.0147678	0.185159	0.461997	-0.643248	0.00397823	0.160701	0.524117	0.110259	0.663172	0.319839	0.195718	0.139708	0.580331	0.580142	0.0116046	0.925342	3.83e-08	-0.511291	0.0301077	0.123158	0.626355	-0.0951492	0.707246	0.328391	0.183361	-0.279411	0.261487	0.217394	0.386194	-0.326686	0.185781	-0.0682558	0.787846	0.117447	0.642557	-0.156614	0.534859	-0.331485	0.179022	-0.278155	0.263726	0.259463	0.298469	-0.31808	0.198325
Ssp09G005650.1	black	0.48205	0.0427817	-0.560516	0.0155366	-0.0501783	0.843257	-0.571708	0.013183	0.0235582	0.926074	0.0804204	0.751081	0.314723	0.203365	-0.0191309	0.93994	0.504101	0.0329123	0.795712	7.85e-05	-0.531605	0.0231765	0.227501	0.363932	-0.113158	0.654829	0.417747	0.0845244	-0.2938	0.236673	0.291133	0.241155	-0.124111	0.623665	-0.310807	0.209351	-0.0215925	0.932228	-0.143889	0.568934	-0.145898	0.563495	-0.25407	0.308981	0.0716878	0.777427	-0.150598	0.550854
Ssp02G021570.1	black	-0.474602	0.046579	0.494291	0.0370586	-0.224028	0.371498	0.492508	0.0378535	-0.274621	0.270093	-0.0327481	0.89736	-0.410592	0.0905469	-0.304889	0.218613	-0.57275	0.0129792	-0.837014	1.48e-05	0.716131	0.000829391	-0.292412	0.238999	0.135067	0.593093	-0.119516	0.636671	0.36819	0.132748	-0.102956	0.684352	0.05081	0.841308	0.231994	0.354274	-0.200405	0.42525	0.108996	0.666818	0.0569898	0.822282	0.426357	0.0776711	-0.280823	0.258983	0.137369	0.586748
Sspptg002121lG000040.1	black	-0.474192	0.046795	0.489448	0.0392479	-0.378189	0.121752	0.594849	0.00921582	-0.353263	0.150427	-0.0976609	0.699854	-0.273035	0.272982	-0.268419	0.281494	-0.446421	0.0632961	-0.813877	3.96e-05	0.839201	1.34e-05	-0.0371609	0.883612	0.00534787	0.983198	-0.156836	0.534273	0.395284	0.104467	-0.0194571	0.938918	-0.0367322	0.884947	-0.0208716	0.934486	-0.274803	0.269762	0.0684376	0.787293	0.18307	0.467152	0.636047	0.00454729	-0.277449	0.264992	0.0506819	0.841703
Ssp07G010160.1	black	0.474136	0.046825	-0.562886	0.0150125	0.150532	0.551031	-0.54933	0.0182104	0.139324	0.581382	0.0342908	0.89255	0.318685	0.197426	0.202619	0.420045	0.631929	0.00490135	0.903264	2.84e-07	-0.517452	0.0278556	0.105121	0.678049	-0.15592	0.536695	0.337938	0.170196	-0.300125	0.226259	0.260762	0.29597	-0.239106	0.339289	-0.201356	0.423012	0.213207	0.39563	-0.200093	0.425986	-0.246341	0.324427	-0.334518	0.174837	0.145347	0.564984	-0.272837	0.273342
Ssp06G027660.1	black	-0.47147	0.0482503	0.508489	0.0311778	-0.177235	0.481705	0.725706	0.000651812	-0.286782	0.24858	-0.23246	0.353281	-0.221237	0.377641	-0.0579865	0.819222	-0.416241	0.0857676	-0.853566	6.64e-06	0.858318	5.18e-06	-0.17741	0.481265	-0.0202518	0.936428	-0.149489	0.553826	0.46555	0.0515327	-0.272886	0.273253	0.020251	0.93643	-0.0547188	0.829263	-0.123853	0.624393	0.0645852	0.799028	0.130927	0.604572	0.54024	0.0206397	-0.0535522	0.832854	0.0960196	0.704682
Ssp06G013000.1	black	0.471357	0.0483114	-0.581179	0.0114213	0.204659	0.41528	-0.444185	0.0647913	0.0552275	0.827698	-0.0983539	0.697819	0.278302	0.263463	0.234116	0.349763	0.609108	0.00729387	0.815334	3.74e-05	-0.376535	0.123525	0.0212723	0.933231	-0.374189	0.126072	0.309293	0.211696	-0.227508	0.363916	0.258266	0.300784	-0.280701	0.259198	-0.113597	0.653569	0.205727	0.412797	-0.246264	0.324583	-0.234784	0.34835	-0.133858	0.596435	0.238224	0.341127	-0.275445	0.2686
Ssp02G006880.1	black	-0.471345	0.048318	0.521068	0.0265958	-0.103527	0.682689	0.729416	0.000592165	-0.202798	0.419626	-0.239114	0.339272	-0.302439	0.222524	-0.0441268	0.861977	-0.527287	0.0245336	-0.932968	1.66e-08	0.616574	0.00642537	-0.2388	0.339925	0.00754604	0.976293	-0.38312	0.116573	0.384049	0.115614	-0.179223	0.476723	0.251572	0.313924	0.0442217	0.861683	-0.105793	0.676099	0.107872	0.670068	0.328833	0.182737	0.410559	0.0905752	-0.129164	0.609489	0.28901	0.244761
Ssp11G025120.1	black	0.469734	0.049196	-0.510747	0.0303132	0.246466	0.324173	-0.476341	0.0456706	0.229364	0.359909	-0.0120292	0.962216	0.467171	0.0506171	0.270473	0.277685	0.553315	0.0172193	0.802778	6.07e-05	-0.663259	0.00269488	0.0347754	0.89104	-0.211548	0.399404	0.231646	0.355017	-0.2425	0.332268	0.212785	0.396589	-0.0631342	0.803458	-0.0120174	0.962253	0.126672	0.616463	-0.28141	0.257946	0.00117653	0.996303	-0.312745	0.206374	0.307708	0.214169	-0.166307	0.509547
Ssp01G020930.1	black	-0.469436	0.0493593	0.536595	0.0216825	-0.160812	0.523826	0.656561	0.00307953	-0.216921	0.387252	-0.157618	0.532211	-0.23273	0.352705	-0.151698	0.547912	-0.567222	0.0140898	-0.927018	3.21e-08	0.619764	0.00608077	-0.242303	0.332673	-0.0161915	0.949156	-0.283421	0.254414	0.394946	0.10479	-0.141128	0.576449	0.274034	0.271159	0.120974	0.632533	-0.19512	0.437809	0.127003	0.615536	0.236373	0.345003	0.431311	0.0739185	-0.190965	0.447818	0.290074	0.242949
Ssp12G013600.1	black	0.468767	0.0497286	-0.552668	0.0173772	0.161034	0.523246	-0.72166	0.000722516	0.141284	0.576024	0.187397	0.456503	0.33832	0.169682	0.0194868	0.938825	0.482732	0.042446	0.89341	5.97e-07	-0.533065	0.0227315	0.0933313	0.712613	-0.0792909	0.754475	0.346864	0.158479	-0.351109	0.153105	0.204625	0.41536	-0.295001	0.234673	0.0126695	0.960206	0.113964	0.652516	-0.00846955	0.973392	-0.339206	0.168497	-0.345551	0.160167	0.0847237	0.738192	-0.340132	0.167264
Ssp07G020140.1	black	-0.468349	0.0499604	0.486775	0.0404979	-0.357791	0.144902	0.560575	0.0155236	-0.377904	0.122057	-0.0801812	0.751799	-0.341019	0.166087	-0.334065	0.175457	-0.525286	0.0251829	-0.853498	6.67e-06	0.832224	1.84e-05	-0.114768	0.650212	0.0771909	0.760796	-0.110339	0.66294	0.416759	0.0853386	-0.0608464	0.810456	0.0267519	0.916083	0.00835588	0.973749	-0.284994	0.251674	0.0891852	0.724899	0.0566495	0.823327	0.4214	0.0815652	-0.299578	0.227148	0.128699	0.610788
Ssp11G007110.1	black	-0.468243	0.050019	0.479773	0.0439165	-0.536519	0.0217045	0.626838	0.00536987	-0.370289	0.130385	-0.106071	0.67529	-0.224565	0.370322	-0.297431	0.230659	-0.390615	0.109002	-0.805779	5.42e-05	0.688653	0.00157608	-0.032968	0.896674	-0.111004	0.661025	0.105606	0.676641	0.390085	0.109525	0.00550284	0.982711	0.220371	0.379561	0.0107048	0.966373	-0.154555	0.54031	-0.147582	0.55895	0.235188	0.347498	0.408107	0.0927092	-0.360753	0.141366	0.251548	0.313972
Ssp11G013600.1	black	-0.46683	0.050809	0.466332	0.0510893	-0.379885	0.119953	0.565562	0.0144375	-0.377391	0.122605	-0.096112	0.70441	-0.326966	0.185383	-0.337247	0.171126	-0.504057	0.0329301	-0.84624	9.58e-06	0.786036	0.000110048	-0.171173	0.497056	-0.0572648	0.821437	-0.000828056	0.997398	0.464825	0.0519457	-0.0710778	0.779276	0.0968072	0.702364	0.0979026	0.699144	-0.294834	0.23495	0.0758546	0.764825	0.107538	0.671037	0.50264	0.033506	-0.300788	0.225186	0.164508	0.514203
Ssp09G026040.1	black	-0.466381	0.0510616	0.537321	0.0214715	-0.506749	0.0318568	0.512135	0.0297912	-0.242025	0.333245	0.0474804	0.851594	-0.231481	0.35537	-0.354666	0.1487	-0.526393	0.024822	-0.825894	2.42e-05	0.481289	0.0431585	0.200942	0.423985	0.0960237	0.70467	-0.176223	0.484251	0.2395	0.33847	-0.0565757	0.823554	0.3103	0.210134	-0.0744502	0.769066	-0.281945	0.257003	0.164885	0.513225	0.341229	0.16581	0.243749	0.329705	-0.340292	0.167051	0.286361	0.249306
Ssp02G009780.1	black	-0.466293	0.0511112	0.511836	0.0299031	-0.342577	0.164036	0.741992	0.000422784	-0.230306	0.357885	-0.205354	0.413664	-0.266931	0.284272	-0.0855372	0.735763	-0.421968	0.0811122	-0.872416	2.35e-06	0.545491	0.0192071	0.0983932	0.697703	0.0264907	0.9169	-0.256626	0.303972	0.337713	0.170498	-0.242516	0.332236	0.352778	0.151027	-0.0629378	0.804059	-0.266814	0.284492	-0.0528782	0.834931	0.367689	0.133318	0.387864	0.111739	-0.193041	0.442803	0.390789	0.10883
Ssp11G002350.1	black	-0.465055	0.0518145	0.519693	0.0270693	-0.515904	0.0284086	0.419297	0.0832593	-0.317671	0.198934	0.11134	0.660057	-0.295807	0.233336	-0.46165	0.053785	-0.517097	0.0279815	-0.769666	0.000187675	0.71054	0.000950571	0.0689418	0.785761	0.163205	0.517586	0.0864368	0.733079	0.433248	0.0724876	-0.0957756	0.7054	0.0437463	0.863157	0.0454361	0.857921	-0.355269	0.147962	0.0801157	0.751996	0.119101	0.637848	0.418161	0.0841855	-0.38554	0.114089	0.0631708	0.803347
Ssp03G015760.1	black	-0.464085	0.0523699	0.486006	0.0408629	-0.140287	0.578746	0.607076	0.00754611	-0.284281	0.252914	-0.159245	0.527933	-0.318312	0.197979	-0.173426	0.491324	-0.526921	0.0246511	-0.865227	3.56e-06	0.774632	0.000160352	-0.354745	0.148604	0.0522213	0.836955	-0.227362	0.364232	0.40017	0.0998675	-0.079533	0.753747	0.151143	0.549397	0.0599675	0.813148	-0.174854	0.487706	0.160968	0.523418	0.0734056	0.772225	0.401598	0.0985516	-0.152791	0.544999	0.0680649	0.788427
Ssp11G031020.1	black	-0.463132	0.0529203	0.499505	0.0348076	-0.268608	0.281142	0.626666	0.00538632	-0.281428	0.257915	-0.139236	0.581622	-0.364056	0.137492	-0.219391	0.381736	-0.514338	0.0289771	-0.883228	1.2e-06	0.666927	0.00250156	-0.313058	0.205897	0.00762437	0.976047	-0.049473	0.845435	0.394747	0.104982	-0.0942063	0.710028	0.157394	0.532803	-0.0153627	0.951756	-0.210045	0.40284	0.116197	0.646126	0.359102	0.143329	0.452888	0.0591153	-0.299624	0.227073	0.177249	0.481669
Ssp09G023670.1	black	-0.461616	0.053805	0.54946	0.0181774	-0.30888	0.212338	0.562302	0.0151404	-0.191891	0.445577	-0.021629	0.932114	-0.161677	0.521568	-0.224259	0.370991	-0.516584	0.0281646	-0.829503	2.07e-05	0.563095	0.0149668	0.00489458	0.984622	0.278415	0.263261	-0.249895	0.317269	0.293727	0.236795	-0.135466	0.59199	0.116352	0.645682	-0.0573697	0.821115	-0.303727	0.220462	0.0696545	0.783595	0.135887	0.590828	0.33257	0.177518	-0.0699501	0.782698	0.440565	0.0672678
Ssp04G030200.1	black	-0.461265	0.0540114	0.484072	0.0417928	-0.448188	0.0621325	0.725676	0.000652316	-0.343202	0.163218	-0.195429	0.43707	-0.268115	0.28206	-0.127925	0.612953	-0.342222	0.164501	-0.80581	5.42e-05	0.766696	0.000205824	0.317942	0.19853	-0.0292958	0.908134	-0.239554	0.338357	0.393942	0.105756	-0.201565	0.422521	0.153917	0.542003	-0.195525	0.436842	-0.139842	0.579965	-0.0631432	0.803431	0.202113	0.421233	0.401599	0.0985506	-0.232861	0.352427	0.168552	0.503767
Ssp02G010330.1	black	-0.461004	0.0541651	0.525497	0.0251137	0.0382125	0.880341	0.716843	0.000814921	0.00078788	0.997524	-0.227914	0.363037	-0.291083	0.241239	0.163439	0.516977	-0.408739	0.0921563	-0.814514	3.87e-05	0.372076	0.128396	-0.320977	0.194041	-0.00601381	0.981106	-0.415095	0.0867213	0.202009	0.421477	-0.210588	0.401596	0.303066	0.221519	0.0134666	0.957705	-0.0430856	0.865206	0.176839	0.482701	0.399668	0.100334	0.188364	0.454142	0.0882618	0.727644	0.404924	0.0955342
Ssp06G002900.1	black	0.459214	0.055229	-0.531498	0.0232095	0.0323788	0.898511	-0.729976	0.000583575	0.0442162	0.8617	0.229075	0.360531	0.340591	0.166654	-0.108111	0.669378	0.449149	0.0615064	0.858033	5.26e-06	-0.378732	0.121174	0.168948	0.502749	-0.0195534	0.938616	0.421323	0.0816269	-0.159934	0.526127	0.295527	0.233801	-0.391516	0.108115	-0.0554588	0.826987	0.0715826	0.777746	-0.0904349	0.721189	-0.409885	0.0911581	-0.186904	0.457712	0.0505552	0.842094	-0.400934	0.0991616
Ssp03G015740.1	black	-0.458822	0.0554644	0.524461	0.0254545	-0.262097	0.293413	0.404997	0.0954686	-0.102088	0.686886	0.0942668	0.70985	-0.288756	0.245193	-0.304614	0.219051	-0.607681	0.00747022	-0.796234	7.71e-05	0.337184	0.171212	0.0249344	0.921767	0.157235	0.533222	-0.323357	0.19057	0.347408	0.157783	-0.150559	0.550957	0.312643	0.20653	0.270125	0.278329	-0.282968	0.255208	0.253157	0.310782	0.20753	0.408623	0.0782675	0.757553	-0.293796	0.23668	0.374339	0.125907
Ssp05G001750.1	black	0.457607	0.0561977	-0.518839	0.0273668	0.269943	0.278665	-0.611355	0.00702313	0.276316	0.267028	0.112244	0.657456	0.367953	0.133018	0.26122	0.29509	0.61729	0.00634664	0.943545	4.34e-09	-0.623721	0.00567425	0.04448	0.860883	-0.10433	0.680349	0.253041	0.311012	-0.377435	0.122558	0.245981	0.325157	-0.31081	0.209347	-0.0294636	0.90761	0.273526	0.272085	-0.163078	0.517917	-0.259443	0.298507	-0.347067	0.158219	0.238636	0.340266	-0.229256	0.360142
Ssp05G030600.1	black	0.457496	0.056265	-0.517116	0.0279746	0.193374	0.442002	-0.724584	0.000670817	0.252861	0.311367	0.230932	0.356543	0.298038	0.229662	0.106176	0.674986	0.527048	0.0246104	0.936579	1.08e-08	-0.632029	0.0048925	0.0805921	0.750566	0.0857957	0.734992	0.336652	0.171931	-0.398391	0.101525	0.189573	0.451197	-0.290367	0.242452	-0.129539	0.608443	0.156161	0.536058	0.0260814	0.91818	-0.251107	0.31485	-0.360067	0.142179	0.220262	0.379802	-0.349168	0.155547
Ssp07G031040.1	black	0.455736	0.0573414	-0.524834	0.0253314	-0.0424641	0.867134	-0.651717	0.0033849	0.0904334	0.721193	0.187533	0.456171	0.387696	0.111907	-0.0155935	0.951032	0.542465	0.0200227	0.87966	1.51e-06	-0.521662	0.0263931	0.280376	0.259774	-0.042692	0.866426	0.383804	0.115867	-0.332274	0.177927	0.330152	0.180882	-0.261619	0.294327	-0.204643	0.415319	0.0274315	0.913959	-0.152198	0.54658	-0.231501	0.355326	-0.283103	0.25497	0.0714301	0.778208	-0.25468	0.307781
Ssp09G009210.1	black	-0.454508	0.0581008	0.522088	0.0262487	-0.0746668	0.768412	0.268541	0.281267	-0.0293607	0.907931	0.182969	0.467403	-0.145794	0.563775	-0.257312	0.302635	-0.530376	0.0235566	-0.641763	0.00409056	0.497905	0.035487	-0.248563	0.319942	0.11796	0.641096	-0.190284	0.44947	0.329373	0.181976	-0.142845	0.571773	-0.139024	0.582205	0.4159	0.0860504	-0.271483	0.275826	0.397273	0.102576	0.0456312	0.857317	0.287433	0.24746	-0.167524	0.50641	0.082033	0.746244
Ssp02G013300.1	black	-0.453905	0.0584771	0.486979	0.0404015	-0.365715	0.135574	0.700692	0.00119984	-0.348558	0.156319	-0.19512	0.437811	-0.215732	0.389923	-0.174332	0.489027	-0.44691	0.0629726	-0.86614	3.38e-06	0.755999	0.000283955	0.207756	0.408102	-0.000771988	0.997574	-0.275761	0.268029	0.381893	0.117847	-0.256387	0.304437	0.0433142	0.864497	-0.0705936	0.780745	-0.114834	0.650023	-0.0153091	0.951924	0.222794	0.374208	0.42256	0.0806413	-0.271255	0.276245	0.295416	0.233983
Ssp06G025650.1	black	0.452616	0.0592865	-0.531637	0.0231667	0.24086	0.33565	-0.364433	0.137055	0.173715	0.49059	-0.121263	0.631715	0.341481	0.165478	0.389979	0.10963	0.675129	0.00211035	0.82881	2.13e-05	-0.521588	0.0264184	0.117402	0.642687	-0.29314	0.237778	0.242858	0.331533	-0.36395	0.137615	0.107612	0.670823	-0.208532	0.406313	-0.191966	0.445396	0.280685	0.259227	-0.285272	0.251191	-0.151875	0.547441	-0.263127	0.291451	0.219594	0.381284	-0.0919636	0.716658
Ssp02G011630.1	black	0.452571	0.0593154	-0.454988	0.0578029	0.456753	0.0567175	-0.598438	0.00869764	0.399729	0.100277	0.119877	0.635645	0.338517	0.169419	0.333845	0.17576	0.481544	0.0430321	0.851733	7.3e-06	-0.732857	0.000540996	0.121008	0.632438	-0.0588679	0.816518	-0.013584	0.957336	-0.430015	0.0748867	0.023912	0.924966	-0.279223	0.261821	0.0727382	0.774245	0.292586	0.238706	0.0203636	0.936078	-0.167708	0.505935	-0.312491	0.206764	0.238667	0.340201	-0.151687	0.547942
Ssp06G023240.1	black	-0.451225	0.06017	0.516338	0.0282527	-0.292594	0.238693	0.589017	0.0101105	-0.252461	0.312159	-0.0815752	0.747616	-0.442593	0.0658724	-0.224045	0.371461	-0.544497	0.0194721	-0.867826	3.07e-06	0.632291	0.00486936	0.129114	0.609627	0.0922523	0.715804	-0.319122	0.196778	0.329691	0.18153	-0.215446	0.390567	0.159007	0.528559	-0.023808	0.925292	-0.15174	0.547802	0.135958	0.590632	0.208785	0.405732	0.367833	0.133153	-0.341776	0.165088	0.228206	0.362406
Ssp04G013940.1	black	-0.45095	0.0603458	0.513761	0.0291885	-0.188372	0.454123	0.593657	0.00939325	-0.135959	0.59063	-0.108761	0.667497	-0.237159	0.343354	-0.116835	0.644304	-0.4792	0.0442057	-0.820432	3.04e-05	0.434017	0.0719259	-0.21394	0.393969	-0.0963505	0.703708	-0.0517275	0.838477	0.199514	0.427355	-0.280325	0.259864	0.223741	0.372127	0.329179	0.182249	-0.0662594	0.793923	-0.0330137	0.896531	0.443636	0.0651624	0.254234	0.308658	-0.226108	0.366956	0.304818	0.218726
Ssp02G011260.1	black	-0.450529	0.0606155	0.526634	0.0247439	-0.010238	0.967839	0.56908	0.0137083	-0.0935588	0.71194	-0.107141	0.672188	-0.271095	0.276539	-0.0597315	0.813871	-0.549906	0.0180643	-0.838915	1.36e-05	0.495558	0.0365016	-0.298679	0.228613	0.135896	0.590803	-0.269643	0.27922	0.130904	0.604637	-0.34711	0.158165	0.287859	0.246729	0.222257	0.375391	-0.0619815	0.806982	0.174051	0.489738	0.263178	0.291353	0.22087	0.378455	-0.124849	0.621589	0.115992	0.646712
Ssp09G000540.1	black	-0.44916	0.0614993	0.536324	0.0217618	-0.191126	0.447427	0.543768	0.0196684	-0.168708	0.503364	-0.0474284	0.851755	-0.20907	0.405077	-0.224657	0.37012	-0.618454	0.00622035	-0.890647	7.26e-07	0.477584	0.0450293	-0.124191	0.62344	0.0977346	0.699637	-0.343926	0.162273	0.301555	0.223947	-0.136779	0.58837	0.418101	0.0842343	0.080583	0.750593	-0.199059	0.428431	0.261187	0.295155	0.19766	0.431751	0.215819	0.389728	-0.240305	0.336797	0.284098	0.253233
Ssp06G007900.1	black	-0.446748	0.0630796	0.478606	0.0445069	-0.369588	0.131171	0.672212	0.00224325	-0.331518	0.178976	-0.187977	0.455087	-0.317892	0.198606	-0.199293	0.427877	-0.437425	0.0694727	-0.857107	5.53e-06	0.684567	0.00172411	-0.0471678	0.852561	-0.174287	0.489141	-0.0143046	0.955075	0.221564	0.37692	-0.18566	0.460763	0.368277	0.13265	0.105606	0.67664	-0.286768	0.248604	-0.098687	0.696841	0.215316	0.39086	0.43763	0.0693271	-0.233714	0.350615	0.154076	0.541581
Ssp02G014360.1	black	-0.446277	0.0633916	0.485247	0.041226	-0.407463	0.0932766	0.673903	0.00216542	-0.394937	0.104799	-0.179206	0.476764	-0.27229	0.274344	-0.270143	0.278296	-0.492097	0.0380384	-0.900749	3.45e-07	0.771084	0.000179498	0.0311149	0.902455	-0.133897	0.596328	-0.0992741	0.695119	0.405354	0.0951494	-0.134355	0.59506	0.239893	0.337652	-0.016291	0.948844	-0.213649	0.394629	-0.0155027	0.951316	0.169686	0.500858	0.464038	0.0523972	-0.357732	0.144974	0.219925	0.380549
Ssp02G012550.1	black	0.446007	0.0635711	-0.494454	0.0369868	0.247435	0.322214	-0.67781	0.00199403	0.315293	0.202504	0.195105	0.437847	0.386709	0.112903	0.198093	0.430722	0.564133	0.0147423	0.941626	5.64e-09	-0.705181	0.0010802	0.0707637	0.780229	-0.0553125	0.827437	0.252238	0.312603	-0.43912	0.0682761	0.244542	0.328085	-0.225323	0.368667	0.0958533	0.705171	0.203528	0.41792	-0.152235	0.546481	-0.263974	0.289844	-0.412557	0.088863	0.271211	0.276325	-0.223753	0.372102
Ssp04G027320.1	black	-0.44462	0.0644986	0.48077	0.0434167	-0.109413	0.665615	0.576122	0.0123369	-0.243825	0.32955	-0.135406	0.592157	-0.29417	0.236057	-0.136846	0.588188	-0.52068	0.0267287	-0.82498	2.52e-05	0.750191	0.000335941	-0.0571469	0.8218	0.127687	0.613618	-0.365498	0.135825	0.252212	0.312654	-0.329763	0.181428	0.0901779	0.721951	0.0927637	0.714291	-0.207488	0.408719	0.21019	0.402506	-0.0064246	0.979815	0.476162	0.0457635	-0.154262	0.541087	0.0756307	0.765501
Ssp09G004460.1	black	-0.44393	0.0649634	0.522294	0.0261787	-0.198444	0.429888	0.6675	0.00247241	-0.194646	0.438947	-0.1676	0.506213	-0.357213	0.1456	-0.0926532	0.714618	-0.47566	0.0460247	-0.862042	4.24e-06	0.572845	0.0129607	-0.174845	0.48773	0.0547198	0.82926	-0.0924907	0.715098	0.222901	0.373973	-0.276821	0.266119	0.28377	0.253806	0.0973893	0.700652	-0.0856439	0.735444	-0.106225	0.674842	0.217782	0.385325	0.424085	0.0794387	-0.17275	0.493039	0.309571	0.211264
Ssp05G023670.1	black	-0.441052	0.0669308	0.50152	0.0339665	-0.0986723	0.696884	0.478785	0.0444162	-0.212645	0.396907	-0.0389427	0.87807	-0.178401	0.478779	-0.24755	0.32198	-0.621006	0.00595073	-0.843791	1.08e-05	0.668383	0.00242807	-0.105819	0.676023	0.0787127	0.756214	-0.36154	0.140435	0.422931	0.0803477	-0.269413	0.279647	0.0226952	0.928775	0.268454	0.281429	-0.230951	0.356502	0.29427	0.23589	0.0896465	0.723529	0.343456	0.162886	-0.222701	0.374413	0.128941	0.610112
Ssp01G024720.1	black	0.440962	0.0669932	-0.498326	0.0353074	0.165754	0.510976	-0.585033	0.0107609	0.190828	0.448149	0.116477	0.645327	0.201454	0.422781	0.11926	0.637398	0.487097	0.0403456	0.810343	4.55e-05	-0.576867	0.0121986	0.150908	0.550023	-0.206666	0.410621	0.301026	0.2248	-0.0824419	0.745018	0.214325	0.393098	-0.191377	0.44682	0.0619699	0.807018	0.251696	0.313679	-0.193314	0.442145	-0.29222	0.239322	-0.232941	0.352257	0.226159	0.366845	-0.125365	0.620135
Sspptg001346lG000010.1	black	-0.440859	0.0670647	0.485995	0.0408682	-0.160362	0.525005	0.609783	0.00721164	-0.153192	0.54393	-0.146743	0.561212	-0.351883	0.152139	-0.104795	0.678996	-0.525325	0.0251701	-0.853424	6.69e-06	0.451113	0.0602414	-0.0143942	0.954794	0.0235883	0.925979	-0.503912	0.0329886	0.203386	0.418252	-0.118443	0.639721	0.302658	0.222173	0.179315	0.476493	-0.310042	0.210534	0.0793251	0.754372	0.330709	0.180104	0.356841	0.146049	-0.0400103	0.874752	0.348517	0.156372
Ssp09G015380.1	black	-0.440139	0.0675643	0.439148	0.0682563	-0.39707	0.102768	0.68047	0.00188386	-0.352331	0.151582	-0.214535	0.392623	-0.272801	0.273409	-0.198774	0.429106	-0.430902	0.074223	-0.847061	9.21e-06	0.630496	0.00502979	-0.0264153	0.917136	0.0659967	0.794723	-0.144043	0.568516	0.40943	0.091554	-0.0969101	0.702061	0.33054	0.18034	0.0899386	0.722662	-0.139878	0.579867	-0.280288	0.25993	0.300996	0.224849	0.283669	0.253981	-0.311728	0.207934	0.250999	0.315064
Ssp07G025910.1	black	0.439314	0.0681401	-0.541048	0.0204139	0.0972486	0.701066	-0.543175	0.0198291	0.110701	0.661898	0.0542922	0.830576	0.254597	0.307943	0.120115	0.634968	0.563591	0.0148593	0.832195	1.84e-05	-0.50438	0.0327999	0.13248	0.600255	-0.302016	0.223204	0.320994	0.194017	-0.263637	0.290483	0.281967	0.256964	-0.330963	0.179749	-0.146775	0.561125	0.0476297	0.851132	-0.0537196	0.832339	-0.161827	0.521176	-0.223446	0.372775	0.163257	0.51745	-0.130909	0.604623
Ssp12G021980.1	black	-0.438612	0.0686328	0.49045	0.0387873	-0.201397	0.422914	0.594284	0.00929954	-0.290296	0.242572	-0.142632	0.572351	-0.291302	0.240869	-0.252362	0.312356	-0.59678	0.00893397	-0.918492	7.57e-08	0.663268	0.00269439	-0.255862	0.305464	-0.00661459	0.979218	-0.161407	0.522272	0.244615	0.327936	-0.180183	0.474326	0.18214	0.469458	0.148462	0.556583	-0.297824	0.230013	0.122955	0.626928	0.229333	0.359975	0.521097	0.0265857	-0.179717	0.475487	0.250331	0.316398
Ssp12G012210.1	black	-0.438304	0.0688502	0.504523	0.0327421	-0.167754	0.505818	0.630721	0.0050094	-0.204576	0.415475	-0.161498	0.522034	-0.193863	0.440826	-0.147375	0.559507	-0.565411	0.0144694	-0.901027	3.38e-07	0.519365	0.0271834	-0.0735583	0.771763	0.0457053	0.857087	-0.384635	0.115013	0.188308	0.454278	-0.231525	0.355274	0.18405	0.46473	0.206962	0.409937	-0.2093	0.404547	0.036265	0.886401	0.441954	0.0663097	0.388168	0.111434	-0.254914	0.307321	0.318482	0.197727
Ssp07G028030.1	black	-0.435877	0.070579	0.458373	0.0557343	-0.231509	0.35531	0.687409	0.00161998	-0.339571	0.16801	-0.238044	0.341502	-0.0478936	0.850316	-0.120498	0.633881	-0.424923	0.0787836	-0.833758	1.72e-05	0.803559	5.9e-05	-0.148505	0.556467	-0.0246791	0.922566	-0.144237	0.567991	0.468436	0.0499122	-0.225643	0.36797	0.177223	0.481736	0.0394901	0.876369	0.0259931	0.918456	-0.0381047	0.880676	0.153993	0.541803	0.477459	0.0450932	-0.317599	0.199042	0.0370369	0.883998
Ssp08G024580.1	black	-0.435796	0.0706374	0.497741	0.035557	-0.158677	0.529425	0.613874	0.00672921	-0.156207	0.535937	-0.142405	0.572969	-0.320681	0.194476	-0.0934622	0.712226	-0.50311	0.0333141	-0.844674	1.03e-05	0.452345	0.0594578	-0.108009	0.669674	-0.098904	0.696204	-0.226359	0.366409	0.114424	0.651197	-0.2898	0.243414	0.350721	0.153592	0.0154179	0.951582	-0.174808	0.487824	0.267772	0.282701	0.234614	0.34871	0.0814525	0.747984	-0.0719241	0.776711	0.38613	0.113488
Ssp09G000210.1	black	0.43479	0.0713641	-0.46959	0.0492747	0.0137616	0.956779	-0.718228	0.000787396	0.169731	0.500744	0.28121	0.258299	0.32279	0.191392	-0.0344791	0.891964	0.497536	0.0356452	0.886303	9.77e-07	-0.564876	0.0145832	0.216451	0.388309	-0.117819	0.641499	0.403704	0.0966333	-0.288335	0.245913	0.378074	0.121874	-0.332422	0.177722	-0.0204555	0.93579	0.150336	0.551555	-0.130584	0.605527	-0.228816	0.361091	-0.360906	0.141184	-0.00842524	0.973532	-0.286348	0.24933
Ssp03G004220.1	black	-0.434235	0.0717669	0.505747	0.032253	-0.0785444	0.75672	0.393918	0.10578	-0.163954	0.51564	0.0380232	0.88093	-0.29722	0.231006	-0.300351	0.225893	-0.669684	0.00236393	-0.830952	1.94e-05	0.568322	0.0138629	-0.265329	0.287282	0.153075	0.544242	-0.277772	0.264412	0.365927	0.135331	-0.185068	0.46222	0.135395	0.592186	0.28089	0.258864	-0.221733	0.376547	0.35254	0.151322	0.0843454	0.739323	0.27854	0.263038	-0.21497	0.391641	0.0966123	0.702937
Ssp02G018540.1	black	0.431289	0.0739347	-0.522085	0.0262495	0.060023	0.812977	-0.641288	0.00412703	0.156637	0.534799	0.171766	0.495546	0.304362	0.219451	0.0850849	0.737113	0.591072	0.00978757	0.916901	8.79e-08	-0.512673	0.0295909	0.181976	0.469864	-0.119337	0.63718	0.389351	0.110254	-0.297781	0.230084	0.274405	0.270485	-0.317244	0.199572	-0.0830502	0.743197	0.107604	0.670844	-0.12594	0.618521	-0.257436	0.302394	-0.212109	0.398126	0.166168	0.509906	-0.3234	0.190507
Ssp05G000260.1	black	-0.430916	0.0742122	0.493217	0.0375357	-0.323479	0.190393	0.548641	0.0183862	-0.182412	0.468781	-0.0484318	0.848652	-0.255979	0.305234	-0.193199	0.442423	-0.447841	0.0623598	-0.769706	0.000187442	0.531427	0.0232314	0.0285821	0.910363	0.135699	0.591347	-0.0794268	0.754066	0.491616	0.0382561	-0.256842	0.303551	0.436612	0.0700523	0.0568596	0.822682	-0.349379	0.155281	0.0123358	0.961254	0.208253	0.406957	0.456871	0.0566452	-0.143093	0.571098	0.065775	0.795399
Ssp07G009060.1	black	0.430268	0.0746969	-0.441314	0.0667499	0.336933	0.17155	-0.614851	0.00661794	0.416402	0.0856335	0.174937	0.487497	0.185004	0.462378	0.263086	0.291529	0.477961	0.0448358	0.841372	1.21e-05	-0.876355	1.85e-06	-0.0718497	0.776936	0.0792185	0.754692	0.264967	0.287965	-0.376925	0.123105	0.0955842	0.705964	-0.0628498	0.804328	-0.0139765	0.956105	0.260405	0.296654	-0.0561041	0.825003	-0.0646277	0.798898	-0.534123	0.0224131	0.132258	0.600871	-0.0462299	0.855463
Ssp03G024150.1	black	0.429874	0.0749933	-0.504083	0.0329194	0.0861606	0.733903	-0.727312	0.000625398	0.0738528	0.770872	0.238607	0.340327	0.365196	0.136172	-0.081178	0.748807	0.424464	0.0791419	0.84217	1.17e-05	-0.382049	0.117684	0.140378	0.578499	-0.0187317	0.941192	0.341379	0.165612	-0.280879	0.258883	0.274781	0.269803	-0.397241	0.102607	0.0766633	0.762386	0.194498	0.439301	-0.0894514	0.724108	-0.472892	0.0474858	-0.191435	0.446681	0.0371732	0.883574	-0.373775	0.126525
Ssp11G030590.1	black	0.429486	0.0752849	-0.498473	0.0352446	0.125784	0.618958	-0.510241	0.0305055	0.255434	0.306302	0.0702273	0.781856	0.305072	0.218323	0.265841	0.286318	0.645992	0.00377737	0.88554	1.03e-06	-0.695371	0.00135567	0.144776	0.566529	-0.227	0.365018	0.355089	0.148182	-0.368252	0.132679	0.206424	0.411181	-0.123075	0.626588	-0.160925	0.523533	0.242129	0.333031	-0.158971	0.528652	-0.0582455	0.818427	-0.362811	0.138943	0.169381	0.501638	-0.120565	0.633691
Ssp04G038300.1	black	-0.428975	0.0756707	0.483403	0.0421181	-0.106181	0.674969	0.684949	0.00170979	-0.253857	0.309401	-0.244889	0.327378	-0.279575	0.261196	-0.0828841	0.743694	-0.519204	0.0272394	-0.89934	3.85e-07	0.651955	0.00336935	-0.194392	0.439556	-0.0769403	0.761551	-0.254574	0.30799	0.108802	0.66738	-0.307288	0.214827	0.221775	0.376454	0.149348	0.554203	-0.0969289	0.702006	0.0417172	0.869451	0.20929	0.404571	0.446039	0.0635495	-0.220064	0.380241	0.257761	0.301763
Ssp04G022590.1	black	-0.427977	0.0764293	0.437414	0.0694806	-0.354194	0.14928	0.653776	0.00325222	-0.321296	0.193573	-0.196075	0.435526	-0.227426	0.364094	-0.194173	0.440081	-0.435257	0.0710261	-0.835261	1.6e-05	0.629541	0.00511681	-0.0204929	0.935673	-0.167064	0.507594	-0.0667617	0.792393	0.369805	0.130928	-0.219633	0.381198	0.334267	0.17518	0.0438515	0.862831	-0.211338	0.399882	0.0379906	0.881031	0.219223	0.38211	0.562277	0.0151459	-0.236727	0.34426	0.271844	0.275162
Ssp10G024490.1	black	-0.427263	0.0769746	0.44465	0.0644782	-0.239908	0.337622	0.682241	0.00181338	-0.374328	0.12592	-0.253408	0.310287	-0.325622	0.187303	-0.209249	0.404665	-0.517046	0.0279996	-0.915003	1.05e-07	0.752171	0.000317386	-0.273476	0.272175	-0.113643	0.653438	-0.0814816	0.747897	0.470457	0.0488002	-0.146981	0.560571	0.217336	0.386322	0.0754735	0.765975	-0.251437	0.314192	-0.0245774	0.922884	0.10744	0.67132	0.377034	0.122988	-0.194356	0.439641	0.328428	0.183309
Sspptg001467lG000020.1	black	0.425856	0.078059	-0.489309	0.0393123	0.283115	0.254951	-0.613676	0.00675195	0.266936	0.284262	0.139408	0.581153	0.313059	0.205895	0.253314	0.310472	0.595956	0.0090533	0.929367	2.49e-08	-0.502894	0.0334023	0.0937184	0.711469	-0.013705	0.956957	0.22377	0.372064	-0.323288	0.190669	0.153029	0.544365	-0.335323	0.173736	-0.0322817	0.898814	0.263971	0.289849	-0.102121	0.686789	-0.392681	0.106978	-0.229937	0.358678	0.260695	0.296097	-0.38428	0.115377
Ssp10G017280.1	black	0.425608	0.0782508	-0.505176	0.0324806	0.222797	0.3742	-0.622684	0.00577858	0.306598	0.215912	0.153595	0.542859	0.287902	0.246656	0.251288	0.314489	0.62291	0.00575578	0.951001	1.43e-09	-0.674634	0.00213242	0.095295	0.706817	-0.0893149	0.724514	0.263454	0.29083	-0.337202	0.171187	0.224084	0.371375	-0.233036	0.352054	-0.0126513	0.960263	0.262238	0.293144	-0.112204	0.657569	-0.277207	0.265425	-0.35497	0.148328	0.248436	0.320196	-0.193841	0.440879
Ssp07G000380.1	black	-0.42556	0.0782882	0.420732	0.0821006	-0.190777	0.448274	0.699833	0.00122393	-0.381026	0.118752	-0.28846	0.2457	-0.350182	0.154269	-0.127282	0.614753	-0.450246	0.0607974	-0.866001	3.4e-06	0.875587	1.94e-06	-0.171642	0.495861	-0.150325	0.551584	-0.246888	0.323319	0.497923	0.0354792	-0.118782	0.638757	0.0902824	0.721641	-0.0744197	0.769158	-0.213124	0.395818	0.122003	0.629618	0.10985	0.664351	0.548565	0.0184056	-0.0481576	0.8495	0.07228	0.775633
Ssp06G020360.1	black	0.42535	0.0784515	-0.524351	0.0254909	0.267358	0.283473	-0.407257	0.0934578	0.146423	0.562075	-0.0834846	0.741897	0.36015	0.142081	0.330898	0.17984	0.599977	0.00848267	0.799032	6.97e-05	-0.435293	0.0709999	0.118336	0.640026	-0.221446	0.377179	0.20638	0.411282	-0.355079	0.148195	0.0129493	0.959328	-0.298118	0.229531	-0.0339706	0.893548	0.41174	0.0895601	-0.231582	0.355152	-0.161198	0.522819	-0.122492	0.628237	0.233636	0.350781	-0.261276	0.294983
Ssp01G002340.1	black	-0.424465	0.0791412	0.440607	0.0672393	-0.142467	0.572799	0.621894	0.00585914	-0.289564	0.243817	-0.215538	0.390362	-0.389911	0.109697	-0.188839	0.452984	-0.557	0.0163411	-0.900019	3.65e-07	0.620796	0.00597249	-0.424946	0.0787659	-0.0341555	0.892972	-0.124653	0.622141	0.373777	0.126522	-0.138397	0.583924	0.280265	0.25997	0.143278	0.570596	-0.223555	0.372535	0.076666	0.762377	0.226689	0.365694	0.329055	0.182424	-0.229528	0.359557	0.27167	0.275481
Ssp08G014010.1	black	-0.423504	0.0798951	0.460679	0.0543572	-0.154497	0.540464	0.666121	0.00254302	-0.304943	0.218527	-0.239268	0.338951	-0.244134	0.328919	-0.164946	0.513066	-0.567532	0.0140254	-0.930393	2.22e-08	0.657573	0.00301871	-0.24246	0.332351	-0.0492037	0.846267	-0.270817	0.277052	0.366228	0.134986	-0.201008	0.423831	0.306667	0.215803	0.0695744	0.783839	-0.138472	0.583719	0.13477	0.593912	0.348924	0.155856	0.369942	0.130774	-0.350806	0.153485	0.127427	0.614348
Ssp05G032380.1	black	-0.423009	0.0802861	0.450867	0.0603987	-0.192853	0.443257	0.611716	0.00698033	-0.360169	0.142057	-0.19734	0.432512	-0.119702	0.63614	-0.234584	0.348773	-0.551509	0.017663	-0.888599	8.36e-07	0.773105	0.000168373	-0.251669	0.313732	-0.0255697	0.91978	-0.188323	0.454241	0.322697	0.191528	-0.162786	0.518676	0.136778	0.588373	0.120709	0.633285	-0.191331	0.446932	0.0865881	0.732628	0.117248	0.643127	0.416682	0.0854024	-0.214256	0.393253	0.162547	0.519299
Ssp10G022220.1	black	0.422582	0.0806237	-0.47407	0.0468598	0.178154	0.479399	-0.433214	0.0725131	0.12424	0.623303	-0.0102484	0.967806	0.244051	0.329088	0.187762	0.455611	0.534888	0.0221849	0.741037	0.000434026	-0.440995	0.0669702	-0.204159	0.416447	-0.161487	0.522064	0.481148	0.0432285	-0.123957	0.6241	0.274987	0.269429	-0.111342	0.66005	-0.275157	0.269122	0.170371	0.499105	-0.167807	0.505681	-0.284263	0.252945	-0.154457	0.540571	-0.0101485	0.96812	-0.121406	0.631308
Ssp04G002880.1	black	0.420955	0.0819212	-0.470804	0.0486113	0.171105	0.49723	-0.629344	0.00513491	0.325046	0.18813	0.19533	0.437308	0.199865	0.426525	0.215152	0.391231	0.58667	0.0104897	0.919784	6.69e-08	-0.753806	0.000302724	0.173346	0.491528	-0.145613	0.564264	0.303169	0.221354	-0.479343	0.0441332	0.201117	0.423574	-0.207411	0.408899	-0.0824842	0.744892	0.28801	0.24647	-0.0329747	0.896653	-0.180729	0.472965	-0.480989	0.0433074	0.167047	0.507638	-0.101287	0.689227
Ssp01G013500.1	black	0.420934	0.0819384	-0.484988	0.0413506	0.263363	0.291003	-0.660764	0.00283326	0.264162	0.289487	0.18348	0.466138	0.335766	0.173133	0.181415	0.471257	0.54348	0.0197461	0.913852	1.16e-07	-0.573794	0.0127775	0.0234138	0.926526	-0.0409709	0.871768	0.259791	0.297837	-0.346751	0.158624	0.221933	0.376104	-0.383009	0.116688	0.0703796	0.781394	0.361795	0.140135	-0.102333	0.686171	-0.325462	0.187533	-0.406752	0.0939045	0.133899	0.596323	-0.268924	0.280554
Ssp05G019770.1	black	0.420508	0.0822806	-0.478013	0.0448095	0.243677	0.329853	-0.670107	0.00234334	0.329132	0.182315	0.215142	0.391253	0.276676	0.26638	0.231797	0.354695	0.60623	0.00765306	0.969419	3.49e-11	-0.625752	0.00547439	0.103888	0.681638	0.00261233	0.991792	0.276117	0.267386	-0.353283	0.150402	0.193012	0.442873	-0.308845	0.212394	-0.0194131	0.939056	0.267566	0.283085	-0.0711179	0.779155	-0.305078	0.218314	-0.289571	0.243804	0.238703	0.340126	-0.347942	0.157103
Ssp04G036020.1	black	0.416944	0.0851854	-0.439195	0.0682236	0.424062	0.0794565	-0.65174	0.00338338	0.422225	0.0809077	0.197583	0.431934	0.167591	0.506238	0.288563	0.245524	0.476485	0.045596	0.868721	2.91e-06	-0.738974	0.000459162	-0.108613	0.667924	0.0641628	0.800317	0.184632	0.463295	-0.359703	0.142612	0.0996447	0.694033	-0.121043	0.632337	-0.0636604	0.801851	0.313025	0.205947	0.164575	0.514027	-0.163695	0.516311	-0.391867	0.107772	0.278767	0.262633	-0.378421	0.121504
Ssp05G014630.1	black	0.416052	0.0859244	-0.48985	0.0390624	0.113044	0.655156	-0.704799	0.00109	0.191904	0.445546	0.245179	0.326788	0.31479	0.203264	0.0603416	0.812002	0.547241	0.0187476	0.928229	2.82e-08	-0.479118	0.0442474	0.17964	0.475679	-0.0351079	0.890004	0.325894	0.186913	-0.271753	0.275328	0.273553	0.272035	-0.409029	0.0919032	0.00895205	0.971877	0.138367	0.584005	-0.0850805	0.737126	-0.34123	0.165809	-0.264504	0.288839	0.184339	0.464017	-0.41475	0.0870107
Ssp04G037910.1	black	0.415964	0.0859974	-0.462063	0.0535432	0.228108	0.362618	-0.690969	0.00149698	0.363431	0.138219	0.251394	0.314278	0.267277	0.283624	0.203095	0.418932	0.562894	0.0150106	0.946903	2.69e-09	-0.738525	0.000464791	0.118579	0.639333	-0.0161649	0.949239	0.313975	0.204501	-0.499924	0.0346315	0.121862	0.630018	-0.26079	0.295915	0.00425158	0.986642	0.292309	0.239171	0.0104637	0.96713	-0.277417	0.265048	-0.304171	0.219754	0.208418	0.406575	-0.16735	0.506857
Ssp06G016800.1	black	0.415911	0.0860413	-0.470739	0.0486467	0.109447	0.665515	-0.658714	0.00295125	0.255382	0.306403	0.225071	0.369218	0.333766	0.175868	0.128333	0.611812	0.587251	0.0103948	0.930469	2.21e-08	-0.603947	0.00794806	0.197365	0.432452	-0.126441	0.617112	0.33716	0.171244	-0.375321	0.124838	0.27271	0.273575	-0.413724	0.087874	0.0230938	0.927527	0.171972	0.495019	-0.146711	0.561299	-0.212974	0.396158	-0.213677	0.394565	0.168812	0.503098	-0.195383	0.437181
Ssp09G015710.1	black	-0.415583	0.0863142	0.449529	0.0612599	-0.295083	0.234536	0.723048	0.000697573	-0.41672	0.0853705	-0.277366	0.265139	-0.238011	0.341571	-0.216228	0.388808	-0.540419	0.0205894	-0.953005	1.03e-09	0.788713	0.000100415	0.00682821	0.978548	-0.0104435	0.967194	-0.261463	0.294626	0.429108	0.0755702	-0.238236	0.341102	0.210365	0.402106	-0.062198	0.80632	-0.249311	0.318438	-0.0110322	0.965346	0.228493	0.361788	0.440961	0.0669939	-0.249169	0.318724	0.247071	0.322949
Ssp04G002500.1	black	0.415456	0.0864204	-0.49933	0.0348816	0.0722932	0.775593	-0.251039	0.314986	-0.0218001	0.931578	-0.191161	0.447344	0.135077	0.593065	0.200741	0.424459	0.518673	0.027425	0.605281	0.00777453	-0.380595	0.119205	-0.016095	0.949459	-0.321122	0.193829	0.324582	0.188798	-0.285005	0.251655	0.310711	0.209499	-0.0148372	0.953404	-0.233223	0.351657	0.274385	0.270521	-0.444836	0.0643533	-0.159748	0.526615	-0.0167643	0.94736	-0.0731322	0.773052	0.0548414	0.828886
Ssp03G002130.1	black	-0.414541	0.0871857	0.541309	0.0203415	-0.170077	0.499857	0.486977	0.0404024	-0.0581241	0.8188	0.0172314	0.945895	-0.171208	0.496968	-0.177368	0.481371	-0.569642	0.0135945	-0.80776	5.03e-05	0.334576	0.174757	-0.0162267	0.949046	0.217982	0.384879	-0.258392	0.300539	0.276023	0.267557	-0.305903	0.217008	0.205956	0.412267	0.0504024	0.842566	-0.234153	0.349684	0.229463	0.359696	0.399378	0.100603	0.181952	0.469925	-0.136015	0.590475	0.365513	0.135807
Ssp03G027790.1	black	0.412395	0.0890011	-0.509834	0.0306607	0.126278	0.61757	-0.386192	0.113425	0.111491	0.659622	-0.0685322	0.787006	0.29134	0.240804	0.24317	0.330893	0.611411	0.00701644	0.769256	0.0001901	-0.494658	0.0368967	-0.0616468	0.808006	-0.319339	0.196457	0.449425	0.0613271	-0.182961	0.467423	0.253761	0.30959	-0.164258	0.51485	-0.114081	0.652181	0.224273	0.370962	-0.333205	0.176641	-0.17987	0.475107	-0.329228	0.18218	0.244203	0.328779	0.00145383	0.995432
Ssp04G016950.1	black	-0.411414	0.08984	0.458406	0.0557145	-0.394103	0.105601	0.406192	0.0944012	-0.319527	0.196178	0.036998	0.884119	-0.36273	0.139038	-0.474978	0.0463813	-0.62132	0.00591821	-0.836183	1.54e-05	0.54601	0.01907	-0.176242	0.484203	0.0244055	0.923422	0.0385279	0.87936	0.279959	0.260512	-0.0280875	0.911909	0.186122	0.45963	0.098473	0.697469	-0.306353	0.216298	0.205156	0.414125	0.226287	0.366566	0.31462	0.203521	-0.442168	0.0661629	0.271613	0.275587
Ssp07G029880.1	black	-0.411229	0.0899983	0.405094	0.0953817	-0.359197	0.143216	0.524916	0.0253045	-0.407941	0.0928555	-0.122473	0.628291	-0.257371	0.30252	-0.327341	0.184849	-0.454292	0.0582355	-0.771868	0.00017511	0.797426	7.38e-05	-0.177476	0.481099	0.0721691	0.775968	0.0311078	0.902477	0.429309	0.0754183	-0.0516402	0.838747	0.0863754	0.733262	0.224202	0.371118	-0.244128	0.328932	-0.243551	0.330111	0.0237393	0.925507	0.395157	0.104589	-0.251878	0.313316	0.0689044	0.785874
Ssp07G034050.1	black	0.409897	0.0911477	-0.498297	0.0353196	-0.0251915	0.920963	-0.249996	0.317067	-0.0664653	0.793296	-0.176995	0.482309	0.354218	0.14925	0.145547	0.564442	0.526371	0.0248292	0.600135	0.00846091	-0.31617	0.201183	0.168882	0.502919	-0.371603	0.12892	0.441049	0.0669332	-0.107754	0.670412	0.125799	0.618917	-0.0257986	0.919064	-0.12987	0.607517	0.0350067	0.890319	-0.492144	0.0380175	0.0146545	0.953977	-0.0953913	0.706533	0.253248	0.310604	-0.166993	0.507776
Sspptg001131lG000040.1	black	-0.409623	0.0913862	0.422325	0.0808281	-0.0846442	0.73843	0.581341	0.0113929	-0.301382	0.224225	-0.205667	0.412936	-0.370144	0.130547	-0.202649	0.419975	-0.607144	0.00753755	-0.899708	3.74e-07	0.686171	0.00166468	-0.185509	0.461135	-0.0245919	0.922839	-0.367429	0.133614	0.390173	0.109438	-0.252416	0.312248	0.0889735	0.725528	0.240801	0.335771	-0.249955	0.31715	0.166661	0.508633	0.20582	0.412581	0.444256	0.0647434	-0.161019	0.523287	0.196282	0.435032
Ssp02G012530.1	black	0.409613	0.0913946	-0.446672	0.0631294	0.365269	0.136089	-0.433724	0.0721396	0.312396	0.206908	-0.0144235	0.954702	0.447657	0.0624805	0.395646	0.104121	0.574601	0.0126235	0.803153	5.99e-05	-0.647965	0.0036381	-0.0475763	0.851297	-0.166569	0.508869	0.1355	0.591895	-0.487005	0.0403892	0.147382	0.559488	-0.126327	0.617433	0.111048	0.660896	0.317947	0.198523	-0.30731	0.214793	-0.16817	0.504748	-0.384826	0.114817	0.329289	0.182095	-0.0768806	0.761731
Ssp08G015720.1	black	0.408422	0.0924337	-0.496842	0.0359438	0.494759	0.0368523	-0.171601	0.495965	0.140768	0.577433	-0.325201	0.187908	0.321522	0.193243	0.537169	0.0215155	0.574858	0.0125747	0.641243	0.00413047	-0.322806	0.19137	-0.134084	0.595809	-0.417391	0.084817	0.115496	0.648128	-0.25236	0.31236	-0.146853	0.560916	-0.207547	0.408585	-0.0755779	0.76566	0.322634	0.191619	-0.182675	0.46813	-0.184946	0.46252	-0.135995	0.590531	0.365251	0.136109	-0.117614	0.642082
Ssp12G027390.1	black	0.408407	0.0924462	-0.485765	0.0409782	0.0110114	0.965411	-0.462284	0.0534137	0.126261	0.617617	0.0519286	0.837857	0.347185	0.158068	0.19816	0.430562	0.662885	0.00271523	0.855457	6.03e-06	-0.459964	0.0547815	0.237916	0.34177	-0.198452	0.429869	0.382808	0.116896	-0.310782	0.20939	0.249928	0.317202	-0.213506	0.394952	-0.368765	0.132098	0.117066	0.643645	-0.13651	0.589112	-0.242858	0.331532	-0.272173	0.274559	0.166198	0.509828	-0.182133	0.469475
Ssp06G031580.1	black	0.407421	0.0933135	-0.482633	0.0424946	0.389943	0.109666	-0.282724	0.255634	0.071298	0.778608	-0.192726	0.443563	0.318137	0.198241	0.384186	0.115474	0.549928	0.0180588	0.686988	0.00163509	-0.143329	0.570457	-0.104122	0.680955	-0.0995283	0.694374	0.105557	0.676782	-0.049495	0.845367	0.0961902	0.704179	-0.330999	0.179699	-0.263527	0.29069	0.384089	0.115574	-0.208848	0.405586	-0.418356	0.0840259	0.0473161	0.852102	0.26405	0.2897	-0.356001	0.147069
Ssp11G025220.1	black	-0.407163	0.0935406	0.432351	0.0731474	0.0225592	0.929201	0.580467	0.0115469	-0.235532	0.346773	-0.206358	0.411335	-0.330113	0.180938	-0.0911729	0.719001	-0.549575	0.0181481	-0.840535	1.26e-05	0.714813	0.000856724	-0.191525	0.446462	-0.0401929	0.874185	-0.331546	0.178937	0.439923	0.0677145	-0.411499	0.0897668	0.107463	0.671255	0.19238	0.444397	-0.103582	0.68253	0.268425	0.281483	-0.0122752	0.961444	0.332356	0.177813	-0.0398191	0.875346	0.127277	0.614767
Ssp06G006060.1	black	-0.406613	0.0940278	0.441126	0.0668799	-0.277607	0.264707	0.674323	0.00214641	-0.317466	0.199241	-0.233224	0.351656	-0.287492	0.24736	-0.168929	0.502798	-0.472049	0.0479376	-0.867628	3.1e-06	0.595106	0.00917788	-0.0578756	0.819562	-0.138388	0.58395	-0.0692169	0.784925	0.330986	0.179717	-0.32026	0.195097	0.221175	0.377778	0.0303346	0.90489	-0.140785	0.577387	0.00256612	0.991937	0.175257	0.48669	0.23467	0.348592	-0.395668	0.1041	0.519944	0.0269824
Ssp05G026340.1	black	0.405774	0.0947735	-0.482881	0.0423728	-0.0425189	0.866963	-0.624333	0.00561348	0.167894	0.505458	0.212602	0.397005	0.302523	0.22239	0.0609914	0.810012	0.603519	0.0080043	0.906124	2.25e-07	-0.563159	0.014953	0.252031	0.313013	-0.0788358	0.755843	0.45209	0.0596198	-0.326297	0.186337	0.287159	0.247932	-0.234102	0.349792	-0.213646	0.394634	0.0497181	0.844678	-0.103624	0.682405	-0.229989	0.358566	-0.368787	0.132074	0.1533	0.543644	-0.232217	0.353797
Ssp03G016470.1	black	-0.405437	0.095075	0.424895	0.0788053	-0.169241	0.501998	0.654781	0.00318901	-0.391752	0.107884	-0.263124	0.291457	-0.28088	0.258881	-0.208255	0.406951	-0.541856	0.0201901	-0.907586	2e-07	0.820911	2.98e-05	-0.259117	0.299136	-0.0434397	0.864107	-0.0958885	0.705068	0.438772	0.0685202	-0.296365	0.232414	0.114156	0.651967	0.133046	0.598686	-0.211672	0.399122	-0.0102385	0.967838	0.109196	0.666241	0.447958	0.0622832	-0.224443	0.370589	0.168549	0.503773
Ssp05G014970.1	black	0.405053	0.0954188	-0.451048	0.0602833	0.413845	0.0877717	-0.581849	0.0113044	0.190608	0.448684	0.102793	0.684828	0.278595	0.26294	0.183553	0.465957	0.37989	0.119947	0.751551	0.000323103	-0.296403	0.23235	0.104402	0.68014	0.094331	0.70966	0.0268092	0.915904	-0.0998827	0.693336	-0.0570206	0.822187	-0.454559	0.0580693	0.0919711	0.716636	0.330897	0.179842	0.0124707	0.96083	-0.447606	0.0625139	-0.0672753	0.790829	0.267922	0.282419	-0.504318	0.0328248
Ssp01G018900.1	black	0.404627	0.0958003	-0.471652	0.0481518	0.033295	0.895654	-0.596711	0.00894389	0.20591	0.412374	0.182473	0.46863	0.307665	0.214237	0.130573	0.605557	0.634804	0.00465185	0.916355	9.24e-08	-0.552574	0.0174002	0.107728	0.670485	-0.154748	0.539799	0.465037	0.0518247	-0.297821	0.230018	0.361424	0.140573	-0.255666	0.305847	-0.128468	0.611433	0.138113	0.584703	-0.189692	0.450907	-0.252966	0.311161	-0.211135	0.400346	0.13955	0.580764	-0.229449	0.359727
Ssp01G002000.1	black	0.404389	0.0960152	-0.479066	0.0442738	0.11777	0.641638	-0.656165	0.0031036	0.215116	0.391312	0.211591	0.399305	0.236758	0.344194	0.106529	0.673962	0.561428	0.0153333	0.904701	2.53e-07	-0.527934	0.0243263	0.114752	0.65026	-0.173296	0.491654	0.310615	0.209648	-0.329514	0.181778	0.363146	0.138551	-0.137546	0.586261	-0.0621682	0.806411	0.103433	0.682964	-0.00375739	0.988194	-0.461103	0.0541064	-0.232208	0.353816	0.233667	0.350715	-0.336977	0.171492
Ssp06G012330.1	black	0.403496	0.0968214	-0.488803	0.0395468	0.10048	0.691586	-0.647181	0.00369293	0.245203	0.326739	0.207779	0.408049	0.294143	0.236102	0.150414	0.551346	0.618663	0.00619794	0.946726	2.76e-09	-0.588382	0.0102121	0.155685	0.537317	-0.0581912	0.818594	0.364772	0.136662	-0.369123	0.131695	0.246661	0.323778	-0.307519	0.214465	-0.0688615	0.786005	0.10962	0.665016	-0.0918283	0.717059	-0.256457	0.304301	-0.323051	0.191014	0.24417	0.328845	-0.281216	0.258288
Ssp11G019900.1	black	0.402945	0.0973213	-0.468101	0.050098	0.148668	0.556028	-0.665071	0.0025979	0.303393	0.220997	0.2378	0.342011	0.252589	0.311906	0.190013	0.450128	0.624631	0.00558403	0.970913	2.35e-11	-0.624141	0.00563245	0.120298	0.634448	0.030359	0.904814	0.350331	0.154081	-0.316112	0.20127	0.258692	0.299958	-0.247339	0.322407	-0.0639819	0.800869	0.252781	0.311526	-0.133616	0.597105	-0.343719	0.162544	-0.360522	0.141639	0.180826	0.472724	-0.305555	0.217557
Ssp01G018530.1	black	-0.401855	0.098316	0.483047	0.0422919	-0.28769	0.24702	0.249627	0.317806	-0.0821723	0.745826	0.195342	0.437279	-0.272137	0.274625	-0.41307	0.0884268	-0.613006	0.00682935	-0.712092	0.000915526	0.210796	0.40112	-0.21141	0.399717	0.237689	0.342245	-0.139256	0.581569	0.0370745	0.883881	0.0825054	0.744828	0.302799	0.221946	0.235051	0.347786	-0.416283	0.0857327	0.2578	0.301687	0.334502	0.174859	0.0871068	0.731083	-0.239638	0.338183	0.285617	0.250594
Ssp09G022130.1	black	0.401533	0.0986109	-0.493415	0.0374475	0.0970604	0.701619	-0.639367	0.00427722	0.210911	0.400859	0.193984	0.440535	0.259952	0.297526	0.138629	0.583288	0.613987	0.00671631	0.93787	9.18e-09	-0.517005	0.0280143	0.179447	0.476163	-0.0825485	0.744699	0.336408	0.172262	-0.324455	0.188981	0.274823	0.269727	-0.322058	0.19246	-0.0148783	0.953275	0.165879	0.510653	-0.154779	0.539716	-0.330005	0.181089	-0.218917	0.382792	0.208076	0.407364	-0.336881	0.171621
Ssp08G026350.1	black	0.401104	0.0990056	-0.49395	0.0372096	0.0112573	0.964639	-0.566388	0.0142635	0.0384614	0.879567	0.124517	0.622524	0.299286	0.227623	0.0280653	0.911978	0.548329	0.0184662	0.827596	2.25e-05	-0.309536	0.211318	0.193244	0.442315	-0.158289	0.530444	0.399234	0.100738	-0.182886	0.467608	0.291065	0.241269	-0.416078	0.0859027	-0.120872	0.632823	0.138176	0.584532	-0.179881	0.475078	-0.498481	0.0352412	-0.200891	0.424105	0.11955	0.636574	-0.180426	0.47372
Ssp05G005480.1	black	-0.398761	0.101179	0.443954	0.0649473	-0.028826	0.909602	0.345429	0.160325	-0.152037	0.547009	0.0251911	0.920964	-0.445379	0.0639896	-0.295993	0.233028	-0.66239	0.00274243	-0.788819	0.000100048	0.494514	0.0369603	-0.33934	0.168318	0.202914	0.419355	-0.276379	0.266915	0.254838	0.307471	-0.182221	0.469256	0.0680171	0.788572	0.286687	0.248745	-0.275442	0.268606	0.362967	0.138761	0.081351	0.748288	0.319833	0.195726	-0.197987	0.430973	0.202719	0.419812
Ssp08G011130.1	black	0.397697	0.102177	-0.45435	0.0581992	0.012823	0.959724	-0.712874	0.000898304	0.241085	0.335185	0.303624	0.220627	0.364593	0.136869	0.0310665	0.902606	0.556399	0.0164819	0.931411	1.98e-08	-0.632816	0.00482324	0.238966	0.339579	-0.0735729	0.771719	0.43253	0.0730155	-0.341973	0.164829	0.267779	0.282687	-0.271502	0.27579	0.0868505	0.731846	0.145616	0.564257	-0.162494	0.519437	-0.269806	0.278918	-0.346319	0.159179	0.0853586	0.736296	-0.238873	0.339773
Ssp07G018570.1	black	-0.397115	0.102726	0.376149	0.123942	-0.255153	0.306854	0.627523	0.0053048	-0.426799	0.0773308	-0.260933	0.295641	-0.234529	0.34889	-0.227669	0.363569	-0.45217	0.0595691	-0.828487	2.16e-05	0.811094	4.42e-05	-0.256701	0.303825	-0.155259	0.538443	-0.0113227	0.964434	0.423803	0.0796599	-0.154254	0.54111	0.0697247	0.783382	0.195408	0.437121	-0.147163	0.560079	-0.123065	0.626618	0.120953	0.632592	0.46786	0.0502319	-0.257818	0.301652	0.162633	0.519075
Ssp01G014780.1	black	0.396969	0.102864	-0.45619	0.0570621	0.1325	0.600201	-0.712205	0.000913035	0.329213	0.182202	0.292447	0.23894	0.268202	0.281899	0.151292	0.548999	0.59571	0.00908928	0.976306	4.64e-12	-0.676113	0.00206702	0.17747	0.481114	0.0159739	0.949838	0.318601	0.19755	-0.35482	0.148511	0.268204	0.281895	-0.25859	0.300156	0.0284382	0.910813	0.217724	0.385456	-0.104601	0.679561	-0.255954	0.305284	-0.398238	0.101668	0.201305	0.42313	-0.346102	0.159458
Ssp01G010890.1	black	0.396753	0.103069	-0.442593	0.0658719	0.272328	0.274274	-0.683744	0.00175526	0.416085	0.0858964	0.258909	0.299538	0.205191	0.414044	0.239048	0.33941	0.549158	0.0182542	0.933707	1.52e-08	-0.781467	0.000128297	0.120486	0.633916	-0.0613755	0.808836	0.274153	0.270943	-0.393182	0.106492	0.0640634	0.80062	-0.248793	0.319479	0.0474969	0.851543	0.266262	0.285527	0.100175	0.692481	-0.149612	0.553496	-0.400195	0.0998445	0.220974	0.378223	-0.227128	0.364741
Ssp09G018660.1	black	0.396742	0.103079	-0.485124	0.041285	0.164378	0.51454	-0.606059	0.00767483	0.266356	0.285351	0.163845	0.515922	0.311938	0.207611	0.226291	0.366559	0.648293	0.00361536	0.950542	1.54e-09	-0.569733	0.0135763	0.100833	0.690554	-0.105688	0.676401	0.336245	0.172482	-0.316946	0.200019	0.234255	0.349468	-0.289275	0.244309	-0.0110821	0.965189	0.224424	0.370632	-0.14367	0.56953	-0.311263	0.208649	-0.302393	0.222598	0.217786	0.385316	-0.282752	0.255586
Ssp07G018060.1	black	0.395852	0.103925	-0.47253	0.0476797	0.122089	0.629377	-0.719139	0.000769725	0.156246	0.535833	0.266361	0.285342	0.335669	0.173265	-0.0143445	0.95495	0.457365	0.0563446	0.865567	3.49e-06	-0.416535	0.0855232	0.129813	0.607677	0.056082	0.825071	0.296092	0.232864	-0.260455	0.29656	0.229447	0.359731	-0.423647	0.079783	0.00638388	0.979943	0.0420724	0.868349	0.0361443	0.886777	-0.462694	0.0531749	-0.18012	0.474482	0.17095	0.497625	-0.346557	0.158873
Ssp08G000790.1	black	0.395594	0.104171	-0.437958	0.0690945	0.111398	0.659888	-0.74776	0.000359957	0.320617	0.194571	0.338053	0.170041	0.307159	0.215031	0.0910278	0.719431	0.557232	0.016287	0.964744	1.07e-10	-0.674433	0.00214146	0.159916	0.526172	0.00882319	0.972282	0.359167	0.143252	-0.416907	0.0852159	0.292847	0.238269	-0.281683	0.257466	0.0382562	0.880205	0.239409	0.338658	-0.0607501	0.810751	-0.317008	0.199926	-0.380821	0.118967	0.129358	0.608946	-0.289782	0.243445
Ssp02G012470.1	black	0.394211	0.105497	-0.453245	0.0588905	0.00207987	0.993465	-0.738799	0.000461343	0.227318	0.364329	0.334854	0.174376	0.287414	0.247493	0.00351334	0.988961	0.542048	0.0201374	0.935928	1.17e-08	-0.572029	0.01312	0.280887	0.258869	0.011275	0.964583	0.390432	0.109182	-0.314683	0.203426	0.268795	0.280794	-0.278617	0.262901	-0.0995439	0.694328	0.0620314	0.80683	0.0225955	0.929087	-0.313004	0.205979	-0.313436	0.20532	0.094606	0.708849	-0.372847	0.127544
Ssp11G023530.1	black	-0.393984	0.105716	0.448947	0.0616375	-0.466602	0.0509374	0.360408	0.141774	-0.288329	0.245923	0.0921438	0.716125	-0.411571	0.0897047	-0.500866	0.034238	-0.617383	0.00633644	-0.800016	6.72e-05	0.446511	0.0632365	0.0719055	0.776767	0.147075	0.560317	-0.0998347	0.693476	0.31198	0.207546	0.0133118	0.958191	0.237606	0.342418	0.0707183	0.780366	-0.380487	0.119319	0.137767	0.585653	0.30419	0.219725	0.261733	0.294109	-0.367637	0.133376	0.259265	0.29885
Ssp05G023390.1	black	0.39392	0.105777	-0.437273	0.0695806	-0.0706176	0.780672	-0.724907	0.000665298	0.173279	0.491696	0.336885	0.171616	0.341209	0.165837	-0.0799366	0.752534	0.496342	0.0361604	0.879463	1.53e-06	-0.562318	0.0151368	0.185365	0.461489	0.0497566	0.844559	0.496408	0.0361316	-0.335891	0.172963	0.35147	0.152655	-0.308625	0.212736	-0.0925265	0.714992	0.0748037	0.767998	-0.0968717	0.702174	-0.148165	0.557381	-0.237139	0.343395	-0.0677377	0.789422	-0.346873	0.158468
Ssp11G024300.1	black	-0.393841	0.105853	0.427807	0.0765587	-0.306013	0.216835	0.215727	0.389934	-0.220884	0.378423	0.177081	0.482093	-0.279518	0.261296	-0.500678	0.0343162	-0.623174	0.00572913	-0.700433	0.00120704	0.457144	0.056479	-0.0842203	0.739697	0.0872014	0.730801	-0.0402995	0.873854	0.261275	0.294986	-0.12856	0.611177	-0.0277329	0.913017	0.376321	0.123756	-0.212934	0.396249	0.315502	0.202189	0.245189	0.326768	0.29278	0.23838	-0.521097	0.0265856	0.0940568	0.71047
Ssp06G013980.1	black	-0.393172	0.106501	0.458976	0.0553717	-0.453498	0.0587316	0.201095	0.423626	-0.186745	0.4581	0.245983	0.325153	-0.298554	0.228817	-0.551893	0.0175679	-0.615551	0.00653916	-0.697282	0.00129789	0.293745	0.236765	0.0519384	0.837827	0.116434	0.645449	-0.0712095	0.778877	0.113581	0.653616	0.0776643	0.759369	0.115261	0.648801	0.212925	0.396269	-0.380959	0.118822	0.282935	0.255265	0.332544	0.177552	0.105575	0.67673	-0.366634	0.134521	0.293595	0.237017
Ssp11G029430.1	black	-0.393036	0.106633	0.423383	0.0799908	-0.273888	0.271426	0.149791	0.553014	-0.201072	0.423678	0.228178	0.362467	-0.26776	0.282722	-0.513967	0.0291127	-0.606621	0.00760349	-0.644284	0.00390141	0.487157	0.0403175	-0.164522	0.514166	0.113222	0.654646	-0.166409	0.509284	0.205926	0.412335	0.124799	0.621727	-0.0407743	0.872379	0.301801	0.22355	-0.372775	0.127624	0.428216	0.0762469	0.0147264	0.953752	0.305936	0.216956	-0.379431	0.120432	0.090929	0.719724
Ssp01G006340.1	black	-0.393012	0.106656	0.44848	0.0619417	-0.117585	0.642165	0.625968	0.00545352	-0.177069	0.482122	-0.212054	0.398251	-0.36726	0.133806	-0.104012	0.681277	-0.551064	0.0177737	-0.883875	1.15e-06	0.377041	0.122981	-0.187387	0.45653	-0.0475697	0.851318	-0.350865	0.153411	0.0932125	0.712964	-0.178663	0.478123	0.390905	0.108716	0.148582	0.55626	-0.228144	0.36254	0.0710651	0.779315	0.464582	0.0520847	0.264795	0.288289	-0.213637	0.394656	0.395433	0.104325
Ssp11G012960.1	black	-0.39148	0.108151	0.445861	0.0636683	-0.0259222	0.918678	0.463827	0.0525186	-0.247019	0.323054	-0.0900986	0.722187	-0.211172	0.400261	-0.243709	0.329788	-0.624822	0.00556517	-0.830119	2.02e-05	0.689542	0.00154532	-0.270926	0.27685	0.155492	0.537826	-0.319438	0.196309	0.416609	0.0854621	-0.234512	0.348925	-0.0471923	0.852485	0.19481	0.438554	-0.223424	0.372824	0.255478	0.306215	-0.00851726	0.973243	0.346884	0.158453	-0.188978	0.452645	0.212843	0.396457
Ssp12G013250.1	black	0.391298	0.10833	-0.320428	0.194849	0.285244	0.251239	0.331546	0.178937	-0.722708	0.000703619	-0.760234	0.000250476	0.245716	0.325695	-0.291262	0.240937	-0.611186	0.00704312	-0.662007	0.0027636	0.388001	0.111601	-0.271121	0.276492	-0.266404	0.28526	-0.279208	0.261847	0.198873	0.428872	-0.254228	0.30867	0.158404	0.530143	-0.235594	0.346642	-0.260285	0.296886	-0.239023	0.33946	0.456032	0.0571587	0.144973	0.565995	-0.252011	0.313052	0.229387	0.359859
Ssp04G007280.1	black	0.390869	0.108752	-0.450529	0.0606156	-0.0797685	0.753039	-0.714577	0.000861691	0.162694	0.518916	0.321907	0.19268	0.249968	0.317124	-0.0753043	0.766486	0.499587	0.0347734	0.875692	1.93e-06	-0.541335	0.0203341	0.28741	0.2475	0.0406841	0.872659	0.417384	0.0848232	-0.322386	0.19198	0.332871	0.177101	-0.24959	0.317879	-0.123892	0.624284	-0.147601	0.558898	-0.0583886	0.817988	-0.330037	0.181045	-0.264507	0.288834	0.1967	0.434036	-0.245793	0.325539
Ssp01G009910.1	black	-0.389674	0.109932	0.443192	0.065464	0.0744368	0.769107	0.702125	0.0011605	-0.212459	0.397328	-0.32332	0.190622	-0.241922	0.333457	0.00769666	0.97582	-0.547387	0.0187097	-0.91126	1.46e-07	0.608956	0.00731257	-0.355527	0.147647	0.00874893	0.972515	-0.422707	0.0805252	0.288537	0.245569	-0.297504	0.230539	0.192533	0.444028	0.0646053	0.798967	-0.154257	0.541101	0.143066	0.57117	0.248735	0.319595	0.307793	0.214036	-0.0486047	0.848118	0.318042	0.198382
Ssp04G016210.1	black	0.389608	0.109998	-0.44539	0.0639824	0.154318	0.540939	-0.712917	0.000897358	0.363151	0.138545	0.302271	0.222794	0.278447	0.263205	0.169863	0.500404	0.600218	0.00844936	0.980836	8.61e-13	-0.713742	0.000879494	0.123418	0.62562	-0.0149619	0.953013	0.351126	0.153084	-0.34653	0.158908	0.250291	0.316477	-0.245212	0.326721	0.0212352	0.933347	0.224275	0.370957	-0.03658	0.88542	-0.286436	0.249177	-0.387635	0.111968	0.178945	0.477417	-0.260998	0.295517
Ssp08G004670.1	black	0.388795	0.110807	-0.4607	0.0543449	0.150296	0.551662	-0.622676	0.00577947	0.318094	0.198304	0.20929	0.404571	0.296749	0.231781	0.240146	0.337128	0.659697	0.00289417	0.970905	2.36e-11	-0.631768	0.00491568	0.146977	0.56058	-0.0932999	0.712706	0.324768	0.188531	-0.304494	0.219241	0.259647	0.298114	-0.261834	0.293916	-0.0535021	0.833009	0.300497	0.225656	-0.106529	0.67396	-0.292524	0.238812	-0.328473	0.183245	0.20164	0.422344	-0.266907	0.284317
Ssp03G021450.1	black	-0.388708	0.110894	0.391759	0.107878	-0.153271	0.543722	0.524397	0.0254755	-0.304523	0.219194	-0.164866	0.513275	-0.366619	0.134537	-0.23959	0.338281	-0.529418	0.0238564	-0.811524	4.35e-05	0.634004	0.00472024	-0.395371	0.104383	0.110087	0.663667	-0.0964025	0.703554	0.274408	0.270479	-0.134691	0.59413	0.0989994	0.695925	0.188005	0.455018	-0.219014	0.382575	0.00114276	0.996409	0.133593	0.59717	0.507751	0.0314645	-0.326318	0.186306	0.262969	0.291752
Ssp09G015510.1	black	0.387838	0.111764	-0.474101	0.0468436	-0.00778712	0.975536	-0.508702	0.0310955	0.164969	0.513006	0.110079	0.663692	0.341202	0.165846	0.174553	0.488467	0.667475	0.00247369	0.886007	9.97e-07	-0.50799	0.0313716	0.246385	0.324337	-0.187755	0.455628	0.421761	0.0812772	-0.286688	0.248743	0.257548	0.302177	-0.287753	0.246912	-0.124537	0.622467	0.144199	0.568094	-0.284067	0.253288	-0.219927	0.380546	-0.240415	0.33657	0.204883	0.41476	-0.147424	0.559375
Ssp09G010440.1	black	-0.387103	0.112505	0.400978	0.0991215	-0.349221	0.15548	0.559583	0.0157471	-0.37991	0.119926	-0.153466	0.543202	-0.267703	0.282829	-0.287139	0.247966	-0.485119	0.0412875	-0.809556	4.69e-05	0.715987	0.000832334	0.00198942	0.993749	-0.0356884	0.888196	-0.330162	0.180868	0.451504	0.0599921	0.142526	0.572639	0.339369	0.168279	-0.0389128	0.878163	-0.288816	0.245092	0.0310452	0.902672	0.141766	0.57471	0.537207	0.0215046	-0.250186	0.316688	-0.0101976	0.967966
Ssp06G033840.1	black	-0.386411	0.113203	0.456902	0.0566261	-0.133496	0.597438	0.609111	0.00729356	-0.261721	0.294132	-0.194177	0.440072	-0.303366	0.22104	-0.178008	0.479764	-0.61046	0.00713	-0.914602	1.09e-07	0.579347	0.0117465	0.0224968	0.929396	0.0523538	0.836546	-0.531597	0.0231789	0.278182	0.263678	-0.174137	0.48952	0.222735	0.374338	0.0762995	0.763483	-0.285124	0.251449	0.105764	0.676181	0.287234	0.247803	0.328144	0.18371	-0.120865	0.632842	0.277668	0.264599
Ssp05G027490.1	black	0.386353	0.113262	-0.457226	0.0564291	0.275624	0.268277	-0.605454	0.00775231	0.286332	0.249357	0.158388	0.530185	0.306534	0.216013	0.229172	0.360322	0.551796	0.0175918	0.882618	1.25e-06	-0.543288	0.0197984	0.10947	0.66545	-0.176624	0.483241	0.201109	0.423593	-0.408966	0.091958	0.112235	0.657482	-0.420634	0.082179	0.14129	0.576007	0.26031	0.296838	-0.0168293	0.947156	-0.254808	0.307529	-0.137656	0.585958	0.164991	0.51295	-0.271956	0.274956
Ssp03G025780.1	black	0.385999	0.113622	-0.361494	0.14049	0.458463	0.05568	-0.693756	0.00140619	0.497087	0.0358382	0.287013	0.248183	0.300644	0.225418	0.243658	0.329893	0.357424	0.145346	0.808742	4.84e-05	-0.834225	1.68e-05	0.00987223	0.968988	0.142011	0.574043	0.0249817	0.921619	-0.521792	0.0263491	-0.00908714	0.971453	-0.142416	0.572937	0.166112	0.510049	0.253618	0.309871	0.192723	0.443569	-0.129581	0.608325	-0.45291	0.0591013	0.263313	0.291097	-0.239795	0.337857
Ssp12G023160.1	black	0.38595	0.113671	-0.397735	0.102141	0.0510996	0.840414	-0.64757	0.00366563	0.329807	0.181367	0.291922	0.239823	0.331296	0.179285	0.132486	0.600237	0.570758	0.0133709	0.904467	2.58e-07	-0.709794	0.000967797	0.195626	0.436599	-0.00538234	0.983089	0.363691	0.137917	-0.514575	0.0288903	0.307062	0.215182	-0.0936115	0.711785	-0.118786	0.638745	0.12753	0.614059	-0.0919113	0.716813	-0.187191	0.457008	-0.195223	0.437563	0.163795	0.516051	-0.247038	0.323016
Ssp03G021350.1	black	-0.385906	0.113716	0.393982	0.105717	-0.369489	0.131282	0.392514	0.107141	-0.310542	0.209761	-0.000568167	0.998215	-0.4012	0.0989172	-0.410385	0.0907253	-0.525183	0.0252167	-0.742923	0.000412058	0.508497	0.0311749	-0.122402	0.628492	0.0176399	0.944614	0.108935	0.666994	0.239547	0.338372	-0.177597	0.480796	0.120095	0.635026	0.200399	0.425266	-0.295813	0.233327	0.0781282	0.757972	0.0406606	0.872732	0.213921	0.394013	-0.453846	0.0585137	0.445711	0.0637677
Ssp03G024670.1	black	-0.385096	0.114542	0.398373	0.101542	-0.470476	0.0487897	0.151568	0.548261	-0.258895	0.299566	0.251174	0.314717	-0.25378	0.309553	-0.554901	0.0168368	-0.462532	0.0532691	-0.552729	0.0173621	0.520379	0.0268323	-0.156265	0.535782	0.0865023	0.732884	0.248487	0.320094	0.338727	0.169137	0.108364	0.668645	-0.022186	0.93037	0.121154	0.632023	-0.313741	0.204857	0.29903	0.22804	-0.0656067	0.795912	0.312705	0.206436	-0.545055	0.0193231	0.113442	0.654014
Ssp02G029930.1	black	-0.384657	0.11499	0.325718	0.187165	-0.363387	0.13827	-0.191799	0.445799	0.657403	0.00302886	0.632191	0.00487822	-0.212764	0.396636	0.296564	0.232085	0.629468	0.00512353	0.572762	0.0129768	-0.449556	0.0612425	0.157287	0.533085	-0.000429406	0.998651	0.255824	0.305538	-0.168348	0.504291	0.597175	0.0088772	-0.14384	0.569069	0.319785	0.195796	0.186186	0.459471	-0.111278	0.660234	-0.268661	0.281044	-0.282311	0.25636	0.0777082	0.759237	0.179635	0.475692
Ssp03G024780.1	black	-0.38462	0.115028	0.393599	0.106088	-0.372951	0.127429	0.432742	0.0728595	-0.422834	0.0804246	-0.053625	0.83263	-0.291514	0.240512	-0.471541	0.048212	-0.588555	0.0101843	-0.82309	2.72e-05	0.705716	0.00106664	-0.130158	0.606714	-0.0602334	0.812333	-0.0279002	0.912494	0.338629	0.169269	-0.0293861	0.907852	0.00212569	0.993321	0.182492	0.468583	-0.32429	0.18922	0.0987279	0.696721	0.124209	0.623391	0.459459	0.0550824	-0.416835	0.0852756	0.244621	0.327924
Ssp11G023240.1	black	-0.38443	0.115223	0.435507	0.0708455	-0.311035	0.208999	0.502977	0.0333684	-0.377766	0.122204	-0.0918485	0.716999	-0.231531	0.355263	-0.372221	0.128235	-0.583519	0.0110167	-0.85498	6.18e-06	0.719703	0.000758935	0.00752083	0.976372	-0.0588795	0.816483	-0.0660958	0.794422	0.351066	0.153159	-0.281261	0.258209	0.0290818	0.908803	0.0555532	0.826697	-0.405835	0.0947197	0.20107	0.423685	0.217676	0.385562	0.267199	0.283771	-0.255572	0.306032	0.152796	0.544987
Ssp02G022820.1	black	-0.384201	0.115458	0.380787	0.119003	-0.252837	0.311415	-0.299493	0.227287	0.79295	8.66e-05	0.760774	0.000246455	-0.133922	0.596257	0.278863	0.262463	0.511561	0.0300065	0.55782	0.0161506	-0.569215	0.013681	0.106765	0.673275	0.307709	0.214167	0.306982	0.215309	-0.474691	0.046532	0.284199	0.253057	-0.109505	0.665349	0.295519	0.233813	0.00350651	0.988983	0.161466	0.522119	-0.125865	0.61873	-0.156203	0.535946	0.505417	0.0323846	0.0100114	0.96855
Ssp02G005480.1	black	0.383938	0.115729	-0.435094	0.0711436	0.327886	0.184075	-0.479924	0.0438405	0.349568	0.155042	0.0667795	0.792339	0.328551	0.183135	0.343566	0.162743	0.536565	0.0216911	0.797811	7.28e-05	-0.68051	0.00188225	-0.0187532	0.941124	-0.159676	0.526802	0.137272	0.587013	-0.117488	0.642441	0.154828	0.539586	-0.0741265	0.770045	-0.141776	0.574683	0.260939	0.29563	0.101367	0.688994	-0.163278	0.517397	-0.381406	0.118355	0.400793	0.0992921	-0.0940854	0.710385
Ssp04G027790.1	black	-0.383392	0.116292	0.342035	0.164747	-0.276352	0.266962	0.646333	0.00375297	-0.446215	0.0634327	-0.296617	0.231999	-0.321796	0.192843	-0.214805	0.392013	-0.444871	0.0643296	-0.829426	2.08e-05	0.78239	0.000124417	-0.176992	0.482316	-0.0692541	0.784812	-0.109339	0.665826	0.553135	0.0172629	-0.121561	0.630871	0.149659	0.553368	0.12407	0.623783	-0.118028	0.640902	-0.184578	0.463427	0.167306	0.506971	0.352763	0.151046	-0.259065	0.299237	0.144759	0.566575
Ssp02G025490.1	black	-0.383269	0.116418	0.389548	0.110058	-0.168797	0.503137	0.620607	0.00599228	-0.412005	0.0893338	-0.265188	0.287547	-0.31361	0.205056	-0.25515	0.306858	-0.592721	0.00953457	-0.922755	4.99e-08	0.76079	0.000246338	-0.216187	0.388901	-0.0533038	0.833619	-0.188614	0.453532	0.394426	0.10529	-0.275034	0.269344	0.117364	0.642796	0.169611	0.501051	-0.19211	0.445047	0.0400269	0.874701	0.222134	0.375661	0.431958	0.0734382	-0.327304	0.184902	0.179399	0.476281
Ssp12G005990.1	black	0.382666	0.117043	-0.442669	0.0658206	0.0477035	0.850904	-0.653157	0.00329163	0.18277	0.467894	0.24805	0.320974	0.359512	0.14284	0.0649051	0.798052	0.57312	0.0129075	0.906112	2.25e-07	-0.441124	0.0668808	0.182791	0.467843	-0.106811	0.673144	0.404391	0.0960133	-0.271295	0.276172	0.311149	0.208824	-0.359986	0.142276	0.0076016	0.976118	0.217088	0.38688	-0.15953	0.527186	-0.377814	0.122152	-0.226664	0.365748	0.106543	0.673921	-0.383912	0.115755
Ssp04G013390.1	black	-0.381465	0.118293	0.44457	0.0645318	-0.469193	0.0494931	0.543723	0.0196806	-0.373844	0.126449	-0.0843356	0.739352	-0.213608	0.394722	-0.373169	0.127189	-0.504172	0.0328838	-0.830666	1.97e-05	0.611221	0.00703897	-0.0381897	0.880412	0.00796458	0.974978	-0.062269	0.806103	0.320284	0.195061	0.117546	0.642275	0.294737	0.235112	-0.227887	0.363097	-0.346969	0.158345	0.0629549	0.804006	0.256649	0.303927	0.367167	0.133911	-0.335778	0.173117	0.255421	0.306328
Ssp11G007380.1	black	-0.380215	0.119605	0.331841	0.178528	-0.261368	0.294808	-0.311764	0.207878	0.671197	0.00229108	0.72193	0.000717599	-0.122317	0.628731	0.228264	0.36228	0.525688	0.0250512	0.580051	0.0116208	-0.344336	0.16174	0.17574	0.485469	0.289659	0.243654	0.116095	0.646418	-0.129634	0.608176	0.482442	0.0425885	-0.242459	0.332351	0.446277	0.0633912	0.0194246	0.93902	-0.0156527	0.950846	-0.255479	0.306213	-0.184376	0.463925	0.282421	0.256167	-0.256722	0.303785
Ssp04G024530.1	black	0.379495	0.120364	-0.471967	0.0479819	0.0650271	0.79768	-0.55255	0.017406	0.168396	0.504166	0.140616	0.577847	0.245572	0.325988	0.171683	0.495757	0.643719	0.00394315	0.900417	3.54e-07	-0.414666	0.0870805	0.166418	0.509261	-0.0614253	0.808684	0.421319	0.0816302	-0.237595	0.342441	0.191395	0.446776	-0.301545	0.223963	-0.195212	0.437591	0.132736	0.599544	-0.130977	0.604433	-0.337458	0.170842	-0.273283	0.272528	0.174904	0.48758	-0.378938	0.120955
Ssp04G019730.1	black	0.378633	0.121279	-0.389227	0.110377	0.525559	0.0250935	-0.503916	0.0329869	0.379512	0.120347	0.0762259	0.763705	0.287564	0.247236	0.393371	0.106308	0.461182	0.0540599	0.773125	0.000168262	-0.532626	0.0228644	0.00837969	0.973675	-0.14458	0.567061	-0.103541	0.682649	-0.353989	0.149531	0.0713439	0.778469	-0.311629	0.208086	0.0509866	0.840763	0.384825	0.114818	0.129238	0.609281	-0.365808	0.135467	-0.201599	0.422441	0.382908	0.116792	-0.214642	0.392381
Ssp06G017670.1	black	0.377136	0.122879	-0.440341	0.0674236	0.171448	0.496354	-0.698586	0.00125963	0.340108	0.167295	0.28668	0.248756	0.272861	0.2733	0.164999	0.512928	0.579065	0.0117973	0.954214	8.41e-10	-0.67182	0.00226163	0.0382237	0.880306	0.0274417	0.913927	0.372036	0.12844	-0.417236	0.0849445	0.238672	0.340193	-0.299311	0.227583	0.0393999	0.876649	0.323022	0.191056	-0.054351	0.830395	-0.239207	0.339077	-0.346572	0.158854	0.12976	0.607824	-0.306129	0.216651
Ssp10G021720.1	black	-0.374823	0.12538	0.398992	0.100963	-0.168051	0.505054	0.575575	0.0124393	-0.243899	0.329399	-0.205523	0.413272	-0.204584	0.415455	-0.173381	0.491439	-0.517369	0.0278848	-0.83346	1.74e-05	0.422631	0.080585	-0.260908	0.295689	-0.152671	0.545319	-0.0872003	0.730804	0.173577	0.490941	-0.258248	0.300818	0.404218	0.096169	0.311431	0.208389	-0.199176	0.428155	-0.0133821	0.95797	0.311854	0.207741	0.182278	0.469116	-0.204559	0.415514	0.377839	0.122125
Ssp11G004770.1	black	0.374765	0.125443	-0.453092	0.0589866	0.0251531	0.921083	-0.631549	0.00493518	0.24577	0.325585	0.235801	0.346205	0.31042	0.209949	0.102062	0.686962	0.593777	0.00937522	0.905612	2.35e-07	-0.647599	0.00366359	0.0872043	0.730792	-0.111927	0.658367	0.389573	0.110033	-0.359441	0.142924	0.41515	0.0866761	-0.278503	0.263105	-0.0700166	0.782496	0.190835	0.448134	-0.108146	0.669277	-0.125547	0.619624	-0.316482	0.200715	0.0922024	0.715951	-0.166884	0.508058
Ssp04G004170.1	black	-0.374323	0.125925	0.390598	0.109018	-0.0439095	0.862651	0.670817	0.00230921	-0.32277	0.191422	-0.320611	0.19458	-0.430415	0.0745871	-0.0997617	0.69369	-0.539857	0.0207473	-0.899129	3.91e-07	0.702958	0.00113815	-0.307526	0.214455	-0.00993584	0.968788	-0.291076	0.241251	0.308163	0.213458	-0.268781	0.28082	0.201619	0.422393	0.0256584	0.919503	-0.139673	0.580427	0.10236	0.686093	0.223153	0.373417	0.533079	0.0227272	-0.284181	0.253087	0.165616	0.511333
Ssp11G002070.1	black	0.37427	0.125982	-0.432663	0.0729179	0.0438197	0.862929	-0.718302	0.000785957	0.274914	0.269562	0.332819	0.177172	0.293842	0.236604	0.070673	0.780504	0.583138	0.0110817	0.959458	3.23e-10	-0.575578	0.0124387	0.242883	0.331481	0.0208044	0.934697	0.402018	0.098167	-0.298487	0.228927	0.240031	0.337366	-0.361179	0.140861	-0.0422575	0.867774	0.143118	0.571029	-0.0392885	0.876995	-0.372929	0.127454	-0.307436	0.214595	0.138974	0.58234	-0.283853	0.253659
Ssp02G024750.1	black	0.373335	0.127007	-0.463329	0.0528066	0.485255	0.0412223	-0.18534	0.46155	0.138848	0.582688	-0.271441	0.275902	0.0268089	0.915905	0.462373	0.0533616	0.444916	0.0642994	0.552455	0.0174294	-0.280982	0.258701	-0.0670063	0.791648	-0.124166	0.623512	-0.151411	0.54868	0.0570532	0.822087	-0.00940959	0.97044	-0.183006	0.46731	-0.187925	0.455213	0.347131	0.158138	-0.115737	0.647441	-0.192802	0.44338	0.0725208	0.774903	0.356812	0.146085	-0.176345	0.483946
Ssp04G008810.1	black	0.373108	0.127256	-0.371571	0.128955	0.0972203	0.701149	-0.578834	0.0118389	0.26374	0.290288	0.234702	0.348524	0.435783	0.0706468	0.143727	0.569376	0.518746	0.0273994	0.826916	2.32e-05	-0.52465	0.0253921	0.401114	0.0989963	-0.149897	0.55273	0.334147	0.175345	-0.286833	0.248494	-0.0175903	0.94477	-0.268555	0.281241	-0.0263528	0.917331	0.24742	0.322245	-0.0310215	0.902746	-0.274527	0.270263	-0.280953	0.258752	0.17055	0.498647	-0.275025	0.26936
Ssp12G012000.1	black	-0.373001	0.127375	0.336984	0.171481	-0.207259	0.40925	-0.130733	0.605114	0.590304	0.00990738	0.559011	0.015877	-0.0851343	0.736966	0.341992	0.164804	0.536461	0.0217216	0.472837	0.0475151	-0.160939	0.523495	0.140865	0.577167	0.149555	0.553648	0.393039	0.10663	-0.166019	0.51029	-0.0387741	0.878595	-0.168862	0.50297	-0.157056	0.533694	0.135418	0.592123	0.510724	0.030322	-0.339748	0.167775	-0.0940799	0.710401	0.437356	0.0695221	-0.261944	0.293707
Ssp05G015120.1	black	0.372974	0.127404	-0.433814	0.0720736	0.245475	0.326186	-0.641867	0.00408262	0.326873	0.185515	0.229052	0.360581	0.288912	0.244928	0.23874	0.340049	0.597489	0.00883223	0.942857	4.77e-09	-0.525721	0.0250406	0.11378	0.653046	0.0515919	0.838896	0.219923	0.380555	-0.296085	0.232877	0.184805	0.462869	-0.415114	0.0867055	-0.00610105	0.980832	0.260963	0.295583	-0.0472851	0.852198	-0.347819	0.15726	-0.2036	0.41775	0.269024	0.280369	-0.384423	0.11523
Ssp06G002740.1	black	0.371744	0.128763	-0.443767	0.0650737	0.111614	0.659267	-0.622188	0.00582907	0.30002	0.22643	0.225988	0.367216	0.332007	0.178297	0.214376	0.392982	0.656128	0.00310589	0.961968	1.95e-10	-0.602517	0.00813742	0.1533	0.543644	-0.0857323	0.735181	0.335564	0.173409	-0.386467	0.113147	0.297296	0.230881	-0.271742	0.275349	-0.0275425	0.913612	0.297135	0.231144	-0.142535	0.572615	-0.269171	0.280095	-0.329098	0.182364	0.220736	0.378751	-0.318193	0.198156
Ssp11G021770.1	black	0.371049	0.129537	-0.476126	0.0457821	0.135548	0.591765	-0.536459	0.0217222	0.197716	0.431617	0.110084	0.663675	0.195595	0.436674	0.226296	0.366548	0.654338	0.00321674	0.902284	3.06e-07	-0.450727	0.0604884	0.0263528	0.917331	-0.125875	0.618702	0.384386	0.115268	-0.326619	0.185877	0.27714	0.265546	-0.333499	0.176235	-0.102728	0.685019	0.266942	0.284251	-0.173897	0.49013	-0.355284	0.147944	-0.258477	0.300375	0.178693	0.478048	-0.273417	0.272283
Ssp09G004490.1	black	-0.370128	0.130566	0.452737	0.0592102	-0.0995568	0.69429	0.228906	0.360895	0.0250901	0.92128	0.170101	0.499795	-0.140622	0.577832	-0.245108	0.326932	-0.567633	0.0140047	-0.628643	0.00519981	0.202892	0.419406	0.123483	0.625439	0.107114	0.672265	-0.467999	0.0501547	0.179541	0.475926	-0.190423	0.449133	0.182614	0.46828	0.414605	0.0871318	-0.262292	0.293042	0.40342	0.0968903	0.329059	0.182418	0.258051	0.301199	-0.0792831	0.754498	0.0784319	0.757058
Ssp09G010240.1	black	-0.369059	0.131766	0.408782	0.0921189	0.0472482	0.852312	0.629162	0.00515175	-0.265235	0.287459	-0.280626	0.259331	-0.260184	0.297079	-0.0658525	0.795163	-0.532372	0.0229419	-0.854224	6.42e-06	0.720186	0.000749819	-0.284228	0.253007	-0.0547672	0.829114	-0.436109	0.0704122	0.484489	0.0415909	-0.195819	0.436139	0.0193686	0.939195	0.0405613	0.87304	-0.17033	0.499209	0.212896	0.396337	0.0196864	0.938199	0.40818	0.0926454	-0.12761	0.613836	0.314658	0.203464
Ssp01G016670.1	black	0.368056	0.132901	-0.423671	0.0797637	0.23711	0.343456	-0.693742	0.00140663	0.428164	0.0762864	0.293771	0.236722	0.160316	0.525126	0.239387	0.338703	0.591162	0.00977367	0.966972	6.42e-11	-0.763215	0.000228952	0.0534094	0.833294	-0.0148281	0.953433	0.30108	0.224713	-0.411479	0.0897843	0.199985	0.426243	-0.222334	0.375221	0.0409073	0.871966	0.247867	0.321341	0.0390863	0.877624	-0.2567	0.303828	-0.439017	0.0683481	0.206142	0.411836	-0.237695	0.342232
Ssp05G015500.1	black	-0.367421	0.133622	0.470451	0.0488035	-0.140333	0.578621	0.27751	0.264881	0.00247203	0.992233	0.151414	0.548671	-0.238018	0.341557	-0.248389	0.320291	-0.535864	0.0218966	-0.644089	0.00391577	0.218211	0.384367	-0.199962	0.426296	0.274698	0.269953	-0.235684	0.346451	0.0940467	0.710499	-0.0159299	0.949976	0.32418	0.189377	0.0323121	0.898719	-0.234281	0.349415	0.397239	0.102608	0.0078997	0.975182	0.411458	0.0898018	-0.218824	0.383	0.394989	0.104749
Ssp12G027760.1	black	0.366842	0.134283	-0.447189	0.0627883	0.149309	0.554307	-0.632925	0.00481369	0.296055	0.232927	0.22738	0.364193	0.293331	0.237458	0.215053	0.391453	0.635788	0.00456889	0.957678	4.53e-10	-0.554127	0.0170226	0.167561	0.506313	-0.0265567	0.916694	0.274979	0.269444	-0.348549	0.156331	0.249845	0.31737	-0.337179	0.171219	-0.00367454	0.988455	0.294494	0.235516	-0.109431	0.665561	-0.294819	0.234975	-0.270728	0.277215	0.227092	0.364818	-0.385838	0.113785
Ssp05G013600.1	black	0.366838	0.134287	-0.47316	0.0473431	-0.074076	0.770197	-0.526768	0.0247006	0.110989	0.661068	0.136014	0.59048	0.288023	0.246449	0.0926566	0.714608	0.638332	0.0043599	0.863877	3.83e-06	-0.449263	0.0614325	0.198311	0.430205	-0.142894	0.571638	0.4579	0.0560201	-0.242946	0.331352	0.340434	0.166862	-0.226952	0.365123	-0.15409	0.541544	0.0551601	0.827906	-0.250744	0.315573	-0.249522	0.318016	-0.244811	0.327538	0.130924	0.604582	-0.240644	0.336097
Ssp08G021100.1	black	-0.365966	0.135286	0.338249	0.169779	-0.268125	0.282041	-0.248923	0.319218	0.835969	1.55e-05	0.702656	0.0011462	-0.0651955	0.797166	0.464857	0.0519275	0.762922	0.000230996	0.732212	0.000550293	-0.552199	0.0174924	0.255964	0.305264	0.105274	0.677605	0.244299	0.328581	-0.260158	0.297131	0.448602	0.0618623	-0.175254	0.486696	0.21092	0.400836	0.256405	0.304403	0.0128565	0.959619	-0.197383	0.43241	-0.154854	0.539517	0.326318	0.186306	-0.0705809	0.780783
Ssp09G022500.1	black	0.364347	0.137154	-0.432013	0.0733979	0.0292921	0.908146	-0.496991	0.0358796	0.200064	0.426054	0.128691	0.610812	0.365573	0.135738	0.226206	0.366744	0.686886	0.00163876	0.896929	4.61e-07	-0.469237	0.0494689	0.232997	0.352138	-0.192498	0.444112	0.366547	0.13462	-0.338853	0.168969	0.302491	0.222441	-0.281053	0.258576	-0.159544	0.527148	0.276046	0.267515	-0.246043	0.325032	-0.269864	0.278812	-0.302502	0.222422	0.177937	0.479943	-0.264741	0.288392
Ssp02G001710.1	black	-0.364185	0.137342	0.450876	0.0603929	-0.2449	0.327356	0.489503	0.0392227	-0.358704	0.143806	-0.0820316	0.746248	-0.0537322	0.8323	-0.353323	0.150353	-0.619398	0.00611953	-0.855782	5.92e-06	0.751054	0.000327743	0.0481875	0.849407	0.144389	0.567578	-0.350911	0.153354	0.405921	0.0946431	-0.107386	0.671475	0.0465438	0.854491	0.0613892	0.808794	-0.278197	0.263651	0.079825	0.752869	0.0876382	0.7295	0.464422	0.0521764	-0.245737	0.325654	0.104243	0.680603
Ssp01G021260.1	black	-0.363496	0.138143	0.47886	0.044378	0.0126044	0.96041	0.181319	0.471495	0.084046	0.740218	0.215037	0.391491	-0.0757596	0.765112	-0.217413	0.38615	-0.569275	0.0136688	-0.586889	0.0104539	0.223447	0.372773	0.0221952	0.930341	0.220275	0.379772	-0.468151	0.05007	0.212513	0.397205	-0.222113	0.375709	-0.0528754	0.834939	0.446912	0.0629709	-0.243404	0.330413	0.404204	0.0961813	0.0881623	0.72794	0.190979	0.447785	-0.144617	0.56696	0.282946	0.255246
Ssp01G024050.1	black	0.363009	0.138712	-0.393793	0.1059	0.577962	0.0119973	-0.628752	0.00518964	0.351417	0.152721	0.163742	0.51619	0.171358	0.496583	0.225506	0.368267	0.296477	0.232229	0.720843	0.000737535	-0.514684	0.0288507	-0.218956	0.382705	0.0893276	0.724476	-0.0205297	0.935557	-0.304164	0.219766	-0.00580941	0.981748	-0.388015	0.111587	0.31688	0.200117	0.262374	0.292885	0.143788	0.56921	-0.374876	0.125322	-0.27157	0.275665	0.218229	0.384325	-0.286842	0.248478
Sspptg001593lG000020.1	black	0.362707	0.139065	-0.485881	0.0409226	0.296692	0.231875	-0.243512	0.330192	0.0464075	0.854914	-0.215778	0.38982	0.252058	0.31296	0.309438	0.211471	0.459373	0.0551337	0.573748	0.0127864	-0.296646	0.23195	0.0145838	0.954199	-0.430432	0.0745745	0.0882523	0.727673	-0.197485	0.432166	-0.0483422	0.848929	-0.235359	0.347137	-0.0985522	0.697237	0.284644	0.252282	0.0423522	0.867481	-0.00429892	0.986493	-0.00920588	0.97108	0.132426	0.600406	-0.203627	0.417689
Ssp09G027220.1	black	-0.362334	0.139502	0.287577	0.247214	-0.408134	0.0926862	-0.282	0.256907	0.635935	0.00455656	0.698306	0.00126775	-0.179877	0.475087	0.254641	0.307857	0.680384	0.00188735	0.664541	0.00262595	-0.404662	0.0957696	0.0844813	0.738916	0.047551	0.851375	0.427966	0.0764374	-0.20668	0.410589	0.656164	0.00310366	-0.120261	0.634553	0.0842821	0.739512	0.369651	0.1311	0.0838377	0.74084	-0.297565	0.230438	-0.214089	0.393631	0.135803	0.591061	-0.140665	0.577713
Ssp09G010600.1	black	0.361905	0.140005	-0.435671	0.0707276	0.00874057	0.972541	-0.68147	0.00184379	0.253412	0.310279	0.300335	0.225919	0.251813	0.313445	0.0670169	0.791616	0.573586	0.0128176	0.923527	4.62e-08	-0.629294	0.00513954	0.159545	0.527145	-0.0202913	0.936304	0.341091	0.165992	-0.382076	0.117656	0.432588	0.0729727	-0.263791	0.290191	-0.060378	0.81189	0.288844	0.245044	-0.093103	0.713288	-0.243361	0.3305	-0.360641	0.141498	0.0140943	0.955735	-0.246075	0.324966
Ssp05G032300.1	black	0.360933	0.141152	-0.319431	0.196319	0.455431	0.057529	0.103961	0.681426	-0.569504	0.0136224	-0.565217	0.0145105	-0.0287651	0.909792	-0.298973	0.228134	-0.602973	0.00807663	-0.504348	0.0328128	0.330857	0.179897	-0.626443	0.00540774	-0.0267946	0.91595	-0.15328	0.543698	-0.00227217	0.992861	-0.247823	0.32143	-0.0492561	0.846105	-0.203023	0.419101	-0.32727	0.18495	0.0952146	0.707054	0.151209	0.549221	-0.00486113	0.984727	-0.210399	0.402029	0.162773	0.518711
Ssp09G021800.1	black	0.360738	0.141383	-0.492301	0.0379464	0.350947	0.153308	-0.219841	0.380737	0.151267	0.549064	-0.232804	0.352548	0.0624779	0.805464	0.477873	0.0448809	0.621039	0.0059473	0.692537	0.00144531	-0.367795	0.133198	-0.180488	0.473564	-0.215874	0.389605	0.0958552	0.705166	-0.232087	0.354076	0.19922	0.428051	-0.226295	0.366549	-0.237046	0.343591	0.323511	0.190346	-0.225553	0.368165	-0.100151	0.692551	-0.142966	0.571441	0.396306	0.103493	-0.155447	0.537946
Sspptg001490lG000100.1	black	0.360138	0.142094	-0.435305	0.0709912	0.144369	0.567632	-0.682232	0.00181374	0.333727	0.175921	0.284691	0.252201	0.246958	0.323178	0.160447	0.524782	0.592184	0.0096164	0.950295	1.6e-09	-0.649762	0.00351494	0.0885337	0.726836	-0.0101796	0.968023	0.34527	0.16053	-0.394452	0.105265	0.237063	0.343555	-0.335317	0.173744	0.0179828	0.943539	0.151568	0.548259	-0.0034448	0.989176	-0.327061	0.185248	-0.297281	0.230905	0.175557	0.48593	-0.174763	0.487936
Ssp07G021160.1	black	0.359935	0.142336	-0.297023	0.23133	0.261732	0.29411	0.288894	0.244959	-0.718692	0.000778344	-0.694865	0.00137134	-0.00441645	0.986124	-0.380763	0.119028	-0.725862	0.000649211	-0.726399	0.0006403	0.343897	0.162311	-0.178228	0.479212	-0.214838	0.391939	-0.293932	0.236453	0.187317	0.456701	-0.403412	0.0968977	0.301296	0.224365	-0.141356	0.575829	-0.232834	0.352483	-0.12068	0.633367	0.27445	0.270403	0.148153	0.557414	-0.390331	0.109282	0.358822	0.143665
Ssp02G020260.1	black	-0.359625	0.142705	0.368831	0.132023	-0.308275	0.213282	0.664121	0.00264836	-0.433662	0.0721847	-0.295381	0.234042	-0.266751	0.28461	-0.261636	0.294294	-0.516809	0.0280843	-0.90391	2.69e-07	0.66943	0.00237632	-0.148782	0.555722	-0.174862	0.487686	-0.138812	0.582785	0.352392	0.151506	-0.074864	0.767816	0.262069	0.293468	0.0302716	0.905087	-0.335592	0.17337	-0.0728186	0.774002	0.289918	0.243215	0.473266	0.0472862	-0.243046	0.331147	0.359948	0.142321
Ssp01G006470.1	black	-0.359281	0.143115	0.373335	0.127007	-0.179808	0.475262	0.638922	0.00431263	-0.369621	0.131134	-0.284359	0.252778	-0.304803	0.21875	-0.189297	0.451867	-0.531307	0.0232682	-0.875852	1.91e-06	0.676511	0.00204973	-0.189837	0.450555	0.22916	0.360349	-0.272901	0.273226	0.407454	0.0932841	-0.183314	0.46655	0.232355	0.353504	0.100828	0.69057	-0.263591	0.290569	-0.239941	0.337554	0.197886	0.431212	0.419606	0.0830086	-0.185807	0.460403	0.241754	0.333804
Ssp07G016470.1	black	0.358825	0.143661	-0.386653	0.112959	0.479221	0.0441952	-0.57384	0.0127687	0.492803	0.0377213	0.170909	0.497731	0.204603	0.415411	0.418815	0.0836511	0.533101	0.0227206	0.871817	2.43e-06	-0.724721	0.000668463	-0.045913	0.856444	0.0309898	0.902845	0.036653	0.885193	-0.349646	0.154943	0.0719974	0.776488	-0.219271	0.382004	0.0955463	0.706076	0.427061	0.0771296	0.043419	0.864172	-0.209915	0.403137	-0.379574	0.120281	0.377367	0.122631	-0.268762	0.280856
Ssp05G003910.1	black	-0.358059	0.14458	0.410928	0.0902574	-0.274719	0.269916	0.630389	0.00503944	-0.39776	0.102118	-0.241388	0.334558	-0.181483	0.471087	-0.295495	0.233854	-0.608103	0.00741778	-0.946794	2.73e-09	0.626959	0.00535837	-0.0348893	0.890685	-0.146677	0.561391	-0.250784	0.315494	0.390809	0.108811	-0.164956	0.513041	0.304208	0.219696	0.0628274	0.804396	-0.31281	0.206276	0.0490039	0.846884	0.370077	0.130623	0.322711	0.191507	-0.331967	0.178353	0.283536	0.254213
Ssp11G026300.1	black	0.357556	0.145186	-0.455935	0.0572184	0.0545868	0.829669	-0.433713	0.0721474	0.176716	0.48301	0.0520745	0.837407	0.326221	0.186445	0.284683	0.252215	0.724047	0.000680063	0.887659	8.92e-07	-0.413704	0.0878901	0.198387	0.430023	-0.209095	0.40502	0.346136	0.159414	-0.218929	0.382765	0.268298	0.281719	-0.278787	0.262597	-0.208683	0.405967	0.206884	0.410117	-0.245737	0.325653	-0.273872	0.271454	-0.281518	0.257756	0.251472	0.314124	-0.272545	0.273877
Ssp12G022750.1	black	0.357183	0.145636	-0.43357	0.0722521	0.0829362	0.743538	-0.663898	0.00266034	0.284674	0.25223	0.278989	0.262238	0.286578	0.248932	0.149618	0.55348	0.627665	0.0052914	0.962404	1.78e-10	-0.546945	0.0188246	0.195225	0.437558	-0.0194937	0.938803	0.361984	0.139912	-0.292975	0.238054	0.24696	0.323173	-0.352101	0.151868	-0.017946	0.943654	0.192636	0.443778	-0.0785196	0.756794	-0.327395	0.184772	-0.285462	0.250861	0.156421	0.535371	-0.356434	0.146543
Ssp11G003010.1	black	0.357071	0.145771	-0.425298	0.0784914	0.484607	0.0415341	-0.0585689	0.817435	0.217358	0.386273	-0.357335	0.145453	0.190294	0.449444	0.627661	0.00529177	0.584302	0.0108836	0.570787	0.0133652	-0.454013	0.0584094	-0.334428	0.174959	-0.353368	0.150298	0.0499728	0.843892	-0.274802	0.269765	0.116827	0.644328	-0.0295135	0.907454	-0.253938	0.309241	0.418547	0.0838702	-0.249475	0.318111	0.035575	0.88855	-0.266265	0.285521	0.344964	0.160926	0.0359886	0.887262
Ssp11G011570.1	black	-0.35685	0.146039	0.319782	0.195801	-0.189619	0.451085	-0.36335	0.138313	0.853146	6.79e-06	0.77472	0.000159901	-0.123389	0.625703	0.37594	0.124167	0.647802	0.00364948	0.718287	0.000786238	-0.589539	0.0100278	0.128442	0.611507	0.244301	0.328578	0.272024	0.274831	-0.318356	0.197914	0.322335	0.192055	-0.223494	0.37267	0.255587	0.306002	0.182116	0.469517	0.2611	0.295322	-0.101453	0.688741	-0.170896	0.497764	0.308483	0.212957	-0.21553	0.390378
Ssp07G034620.1	black	-0.356514	0.146446	0.385453	0.114177	-0.429394	0.0753546	0.626329	0.00541866	-0.42871	0.075872	-0.217944	0.384962	-0.211286	0.400001	-0.309685	0.211087	-0.490993	0.0385389	-0.862196	4.21e-06	0.62115	0.00593577	0.037167	0.883593	0.0295474	0.907348	-0.108865	0.667197	0.301837	0.223492	-0.106786	0.673216	0.16962	0.501028	-0.145998	0.563223	-0.304595	0.21908	-0.0919925	0.716573	0.437037	0.0697491	0.353224	0.150475	-0.401632	0.0985203	0.337848	0.170317
Ssp10G014010.1	black	-0.355023	0.148263	0.418198	0.0841551	-0.0255853	0.919731	0.475385	0.0461682	-0.17097	0.497575	-0.118657	0.639111	-0.260085	0.297271	-0.174301	0.489106	-0.59814	0.00873968	-0.811031	4.43e-05	0.464103	0.0523599	-0.0714389	0.778181	0.0185703	0.941697	-0.484366	0.0416502	0.146523	0.561805	-0.237792	0.342028	-0.0739069	0.770709	0.230254	0.357997	-0.267386	0.283421	0.248691	0.319684	0.401076	0.0990311	0.399556	0.100437	-0.121518	0.630992	0.32174	0.192924
Ssp04G013490.1	black	0.35495	0.148352	-0.423977	0.0795236	-0.179383	0.476321	-0.651735	0.00338373	0.109288	0.665974	0.300097	0.226304	0.318648	0.197481	-0.0962022	0.704144	0.532036	0.0230446	0.845452	9.96e-06	-0.492816	0.0377151	0.250565	0.315931	-0.116792	0.644428	0.49041	0.0388055	-0.320351	0.194962	0.470307	0.0488821	-0.263993	0.289806	-0.133035	0.598715	-0.0484565	0.848576	-0.117851	0.641406	-0.247474	0.322136	-0.279681	0.261006	0.0269304	0.915525	-0.207778	0.40805
Ssp12G005640.1	black	0.353879	0.149667	-0.452215	0.0595402	0.188653	0.453438	-0.413986	0.0876527	0.15172	0.547856	-0.00201463	0.99367	0.197454	0.432241	0.239934	0.337567	0.559456	0.0157758	0.748627	0.000351237	-0.434344	0.0716872	-0.246065	0.324986	-0.118055	0.640827	0.274935	0.269524	-0.23998	0.337473	0.444176	0.0647975	-0.0998624	0.693395	-0.236604	0.344518	0.281521	0.25775	-0.12101	0.632432	-0.227389	0.364175	-0.23798	0.341636	-0.00627203	0.980295	-0.238298	0.340973
Ssp08G001070.1	black	0.353749	0.149827	-0.406319	0.0942883	0.151451	0.548573	-0.548488	0.0184255	0.33807	0.170019	0.191399	0.446767	0.336013	0.172798	0.259378	0.298632	0.6133	0.0067953	0.885513	1.03e-06	-0.647588	0.00366436	0.0971298	0.701415	-0.0373388	0.883059	0.270194	0.278201	-0.0919425	0.716721	0.262781	0.292109	-0.214631	0.392407	-0.21636	0.388513	0.244326	0.328527	0.0163873	0.948542	-0.0925846	0.714821	-0.506001	0.0321523	0.177132	0.481964	-0.245647	0.325836
Ssp04G000440.1	black	-0.353524	0.150105	0.354269	0.149188	-0.344825	0.161106	-0.226325	0.366484	0.669869	0.00235489	0.683954	0.00174729	0.19113	0.447418	0.300842	0.225098	0.581644	0.01134	0.577479	0.0120857	-0.381107	0.118667	0.437742	0.0692476	0.443651	0.0651526	0.244896	0.327364	-0.253574	0.30996	0.100939	0.690243	0.0245752	0.922891	0.139423	0.581112	0.152891	0.544733	-0.00102668	0.996774	-0.216296	0.388657	-0.28446	0.252602	0.259391	0.298608	-0.335598	0.173362
Ssp06G007100.1	black	0.353339	0.150333	-0.397692	0.102182	0.319516	0.196194	-0.675149	0.00210948	0.313543	0.205158	0.261293	0.294951	0.240373	0.336657	0.157246	0.533193	0.448694	0.061802	0.848084	8.76e-06	-0.480001	0.0438017	0.0644891	0.799321	0.0625893	0.805124	0.150044	0.552338	-0.278519	0.263076	0.103494	0.682784	-0.581694	0.0113314	0.188431	0.453979	0.244713	0.327736	0.0257917	0.919086	-0.228275	0.362258	-0.259816	0.297789	0.203278	0.418504	-0.425848	0.0780648
Ssp02G017850.1	black	-0.352646	0.151191	0.300243	0.226068	-0.083552	0.741695	-0.214275	0.393212	0.841769	1.19e-05	0.598743	0.0086547	-0.0430061	0.865452	0.499029	0.0350088	0.636701	0.00449294	0.62419	0.00562763	-0.639878	0.00423683	-0.0194416	0.938967	0.146599	0.561601	0.303752	0.220424	-0.324975	0.188232	0.0994742	0.694533	-0.0343929	0.892232	0.322033	0.192496	0.225689	0.367869	0.19532	0.437333	-0.0498515	0.844267	-0.333641	0.17604	0.350384	0.154014	-0.00754638	0.976292
Ssp05G030660.1	black	0.352113	0.151854	-0.432369	0.0731347	0.0440219	0.862302	-0.641049	0.00414545	0.29213	0.239474	0.267263	0.283651	0.271341	0.276087	0.144702	0.56673	0.637684	0.00441237	0.947026	2.64e-09	-0.630587	0.00502152	0.102508	0.685659	-0.0802833	0.751493	0.453904	0.0584776	-0.325699	0.187193	0.309289	0.211702	-0.323184	0.19082	-0.0606263	0.81113	0.142166	0.573619	-0.0812564	0.748572	-0.219877	0.380657	-0.395086	0.104656	0.182017	0.469762	-0.187777	0.455574
Ssp08G017830.1	black	0.352096	0.151874	-0.409017	0.0919136	-0.0803803	0.751202	-0.698872	0.00125136	0.230276	0.357949	0.352227	0.151712	0.317072	0.199829	0.00462992	0.985453	0.573088	0.0129137	0.924764	4.07e-08	-0.564607	0.0146406	0.335974	0.172851	-0.00548057	0.982781	0.39273	0.106931	-0.350044	0.154441	0.340385	0.166928	-0.321834	0.192786	-0.0900009	0.722477	0.0361618	0.886722	-0.0633241	0.802878	-0.22216	0.375605	-0.354413	0.149011	0.107765	0.67038	-0.336036	0.172766
Ssp05G013000.1	black	-0.350872	0.153402	0.382805	0.116898	-0.227612	0.363691	0.449069	0.0615584	-0.32001	0.195465	-0.0982152	0.698226	-0.296926	0.231489	-0.342351	0.164332	-0.57109	0.0133052	-0.806576	5.26e-05	0.529737	0.0237563	-0.396736	0.103084	-0.087482	0.729965	-0.0102055	0.967941	0.259902	0.297622	0.0287356	0.909884	0.223964	0.371638	0.0265281	0.916783	-0.0786346	0.756449	0.230421	0.357639	0.248139	0.320793	0.265944	0.286125	-0.451572	0.0599488	0.224766	0.369882
Ssp06G015170.1	black	0.350866	0.15341	-0.467517	0.0504235	0.0873984	0.730214	-0.400732	0.0993485	0.149169	0.554683	0.0029106	0.990855	0.220453	0.379378	0.281101	0.258492	0.691532	0.00147825	0.836114	1.54e-05	-0.379276	0.120596	0.0365289	0.88558	-0.246516	0.324071	0.373674	0.126635	-0.262942	0.291804	0.298806	0.228406	-0.212818	0.396514	-0.213265	0.395499	0.121151	0.632032	-0.199949	0.426328	-0.269763	0.278998	-0.084029	0.740269	0.306687	0.215771	-0.277152	0.265524
Ssp11G021510.1	black	-0.350529	0.153832	0.462664	0.0531922	-0.138695	0.583106	0.283919	0.253544	-0.107872	0.67007	0.112077	0.657936	-0.190108	0.449896	-0.347637	0.157492	-0.658511	0.00296318	-0.740804	0.000436802	0.317695	0.198899	-0.00752973	0.976344	0.247623	0.321835	-0.481112	0.0432462	0.104093	0.68104	-0.0169949	0.946636	0.135122	0.592941	0.213194	0.395661	-0.35937	0.14301	0.287278	0.247728	0.104632	0.67947	0.17822	0.479232	-0.2979	0.229889	0.406657	0.093989
Ssp02G027000.1	black	-0.350218	0.154223	0.3638	0.137789	-0.124649	0.622151	0.632098	0.0048864	-0.335076	0.174073	-0.305955	0.216926	-0.211759	0.398924	-0.154036	0.541688	-0.510059	0.0305748	-0.8582	5.22e-06	0.602591	0.00812755	-0.199743	0.426814	-0.210482	0.40184	-0.234545	0.348855	0.330699	0.180118	-0.19967	0.426985	0.145187	0.565417	0.386969	0.112639	-0.210125	0.402657	-0.195128	0.437791	0.374073	0.126198	0.326698	0.185765	-0.213611	0.394714	0.273476	0.272177
Ssp11G006290.1	black	0.349064	0.155679	-0.410129	0.0909475	0.125358	0.620156	-0.671212	0.00229036	0.395054	0.104687	0.307615	0.214315	0.30853	0.212884	0.215009	0.391554	0.631232	0.0049635	0.977968	2.61e-12	-0.730679	0.000572934	0.168825	0.503065	0.0526866	0.835521	0.280093	0.260275	-0.401785	0.0983798	0.265195	0.287536	-0.224419	0.370642	-0.0215295	0.932425	0.20905	0.405123	-0.0443132	0.8614	-0.252893	0.311304	-0.415364	0.0864971	0.218137	0.384533	-0.225826	0.36757
Ssp01G015320.1	black	0.348887	0.155903	-0.405728	0.0948146	0.360281	0.141925	-0.463327	0.0528076	0.257865	0.301561	0.0490766	0.84666	0.367457	0.133582	0.31769	0.198906	0.529716	0.0237629	0.7825	0.000123964	-0.416583	0.0854838	-0.063851	0.801269	-0.103959	0.68143	0.144884	0.566238	-0.189033	0.45251	0.140775	0.577413	-0.403427	0.0968839	0.217533	0.385882	0.485142	0.0412762	-0.279321	0.261647	-0.350874	0.1534	-0.232686	0.352799	0.141695	0.574902	-0.208783	0.405737
Ssp11G012650.1	black	0.348129	0.156864	-0.426113	0.0778599	0.214027	0.393771	-0.606501	0.00761868	0.347036	0.158259	0.214616	0.392441	0.271605	0.275601	0.28302	0.255117	0.650195	0.00348582	0.958062	4.22e-10	-0.570228	0.0134768	0.113993	0.652434	-0.0175106	0.945019	0.245676	0.325776	-0.327594	0.184489	0.209933	0.403096	-0.358548	0.143993	0.0420661	0.868369	0.324192	0.189361	-0.117311	0.642945	-0.327102	0.185189	-0.28336	0.254521	0.241354	0.33463	-0.321246	0.193648
Ssp07G006510.1	black	-0.34774	0.15736	0.358321	0.144265	-0.458499	0.0556586	0.535084	0.0221266	-0.459868	0.0548386	-0.160676	0.524183	-0.206302	0.411464	-0.396532	0.103278	-0.470461	0.0487979	-0.803983	5.8e-05	0.674548	0.00213627	-0.167236	0.507151	-0.147257	0.559827	0.154879	0.53945	0.37402	0.126256	0.0315865	0.900983	0.23934	0.338802	0.0143547	0.954918	-0.316394	0.200846	-0.116796	0.644415	0.270936	0.276833	0.420939	0.0819347	-0.299343	0.227531	0.171758	0.495566
Ssp04G013210.1	black	-0.346452	0.159008	0.389654	0.109952	-0.363742	0.137857	0.450826	0.0604249	-0.360964	0.141116	-0.0720859	0.77622	-0.303269	0.221194	-0.386619	0.112993	-0.532446	0.0229191	-0.779727	0.00013589	0.551507	0.0176636	-0.0730557	0.773284	0.132346	0.600628	0.0384023	0.87975	0.150481	0.551167	-0.157921	0.531413	0.0766884	0.76231	0.103618	0.682423	-0.277861	0.264253	-0.124195	0.623429	0.169586	0.501113	0.102881	0.684572	-0.386986	0.112622	0.395339	0.104415
Ssp02G010250.1	black	0.344941	0.160956	-0.38813	0.111472	0.537348	0.0214638	-0.112773	0.655935	0.249266	0.318528	-0.28306	0.255045	0.25545	0.306271	0.630576	0.00502247	0.575001	0.0125476	0.606669	0.00759742	-0.318304	0.197991	-0.128198	0.612189	-0.33038	0.180563	-0.0219208	0.9312	-0.169162	0.5022	-0.0988204	0.696449	-0.126605	0.616651	-0.231301	0.355753	0.308391	0.213101	-0.0573166	0.821278	-0.165423	0.51183	-0.14458	0.56706	0.38923	0.110374	-0.20446	0.415745
Ssp02G003340.1	black	0.344596	0.161403	-0.445963	0.0635998	0.0817023	0.747235	-0.238035	0.34152	0.120035	0.635195	-0.132472	0.600279	0.356973	0.14589	0.338192	0.169855	0.617335	0.00634177	0.685836	0.00167695	-0.488632	0.0396262	0.0918528	0.716986	-0.158878	0.528897	0.174494	0.488618	-0.223151	0.373422	0.264462	0.28892	-0.0107354	0.966278	-0.199809	0.426658	0.369578	0.131182	-0.430833	0.0742746	-0.0441097	0.86203	-0.297511	0.230528	0.132787	0.599403	-0.00771433	0.975764
Ssp06G028100.1	black	0.343871	0.162345	-0.437789	0.0692146	0.0498092	0.844397	-0.577408	0.0120987	0.225339	0.368633	0.198714	0.429247	0.290426	0.242351	0.170502	0.498771	0.657297	0.00303521	0.921287	5.78e-08	-0.463048	0.052969	0.144522	0.567218	-0.107879	0.67005	0.414738	0.0870209	-0.260914	0.295677	0.271287	0.276185	-0.334811	0.174435	-0.0585771	0.81741	0.0660819	0.794464	-0.144635	0.566912	-0.304902	0.218593	-0.251205	0.314655	0.288506	0.245622	-0.339934	0.167526
Ssp04G013560.1	black	-0.343839	0.162387	0.290268	0.24262	-0.236363	0.345024	-0.317734	0.198841	0.78384	0.000118523	0.715094	0.000850833	-0.180211	0.474256	0.392505	0.10715	0.677022	0.00202764	0.711069	0.000938492	-0.543039	0.0198662	0.286529	0.249016	0.138884	0.582589	0.308214	0.213377	-0.345335	0.160447	0.186096	0.459692	-0.20997	0.40301	0.142139	0.573694	0.348153	0.156834	0.298854	0.228328	-0.0207889	0.934745	-0.419218	0.0833235	0.1993	0.42786	-0.328416	0.183326
Ssp06G031080.1	black	-0.343796	0.162442	0.394313	0.105399	-0.273725	0.271723	0.509805	0.0306718	-0.363296	0.138377	-0.136394	0.589431	-0.392048	0.107596	-0.349174	0.15554	-0.627887	0.0052705	-0.883045	1.21e-06	0.578239	0.0119467	-0.107288	0.671762	0.121106	0.632159	-0.269	0.280413	0.341773	0.165092	0.00067433	0.997881	0.329391	0.18195	-0.117026	0.643759	-0.2507	0.315661	0.132526	0.600128	0.275205	0.269035	0.20263	0.42002	-0.216304	0.388638	0.160369	0.524986
Ssp06G021210.1	black	-0.343124	0.16332	0.382153	0.117576	-0.00780782	0.975471	0.480158	0.0437229	-0.322817	0.191353	-0.168676	0.503447	-0.28779	0.246848	-0.23657	0.344588	-0.619554	0.00610293	-0.829764	2.05e-05	0.76254	0.000233685	-0.153481	0.543162	0.109716	0.664739	-0.338588	0.169324	0.397324	0.102528	-0.346654	0.158749	-0.0434683	0.864019	0.211672	0.39912	-0.185557	0.461016	0.166341	0.509458	-0.0963902	0.703591	0.388553	0.111049	-0.140094	0.579274	0.150823	0.550251
Ssp05G007250.1	black	-0.342421	0.16424	0.432273	0.0732052	-0.34048	0.166801	0.309065	0.21205	-0.315309	0.202479	0.0797127	0.753207	-0.144081	0.568413	-0.540866	0.0204647	-0.701555	0.00117602	-0.823809	2.64e-05	0.493337	0.0374822	-0.12256	0.628045	0.158582	0.529675	-0.0398478	0.875257	0.188586	0.453601	-0.0765509	0.762725	0.285052	0.251574	0.142539	0.572605	-0.392938	0.106728	0.22113	0.377878	0.176132	0.48448	0.312177	0.207245	-0.38636	0.113255	0.172295	0.494196
Ssp12G000040.1	black	-0.341888	0.164942	0.387268	0.112338	0.0254263	0.920229	0.662644	0.00272844	-0.290528	0.242179	-0.331628	0.178824	-0.244862	0.327434	-0.0586781	0.8171	-0.573398	0.0128537	-0.900733	3.46e-07	0.643176	0.00398363	-0.0416625	0.869621	-0.0952011	0.707093	-0.517006	0.0280139	0.311414	0.208417	-0.413422	0.0881286	0.205748	0.412749	0.0908134	0.720066	-0.0944895	0.709192	0.182298	0.469065	0.139807	0.58006	0.287488	0.247366	-0.164181	0.515051	0.284786	0.252035
Ssp11G013630.1	black	-0.341797	0.16506	0.400401	0.0996539	0.0717055	0.777373	0.6486	0.00359423	-0.255788	0.305609	-0.313041	0.205922	-0.175549	0.485951	-0.0237439	0.925493	-0.525491	0.0251159	-0.854984	6.18e-06	0.685559	0.00168716	-0.313802	0.204764	0.114558	0.650814	-0.322038	0.192488	0.327295	0.184915	-0.408146	0.0926758	0.0998896	0.693315	0.0205643	0.935449	-0.0588811	0.816478	0.104455	0.679988	0.276119	0.267382	0.458155	0.0558658	-0.234946	0.348008	0.063937	0.801006
Ssp12G011800.1	black	-0.340447	0.166845	0.398166	0.101736	-0.24976	0.317539	0.552274	0.0174738	-0.369381	0.131404	-0.182934	0.467488	-0.0564199	0.824033	-0.273197	0.272684	-0.507051	0.0317383	-0.819379	3.18e-05	0.657744	0.00300849	-0.222853	0.374077	-0.103961	0.681426	0.0679819	0.788679	0.336742	0.171809	-0.223937	0.371697	0.216067	0.389171	0.0074858	0.976482	-0.201059	0.42371	0.0540286	0.831388	0.200783	0.42436	0.124894	0.621461	-0.292485	0.238877	0.166073	0.51015
Ssp05G024660.1	black	-0.337616	0.170629	0.372105	0.128363	-0.222354	0.375175	0.652753	0.00331756	-0.411339	0.0899042	-0.287742	0.246929	-0.227791	0.363304	-0.19235	0.44447	-0.496103	0.0362641	-0.856797	5.62e-06	0.770294	0.000184015	-0.122487	0.628252	0.287735	0.246942	-0.214097	0.393613	0.520734	0.0267101	-0.197751	0.431533	0.213757	0.394384	-0.170277	0.499346	-0.204075	0.416642	-0.172406	0.493916	0.105167	0.677917	0.427285	0.0769583	-0.201066	0.423692	0.159666	0.526828
Ssp01G003670.1	black	-0.337518	0.170761	0.434943	0.0712529	-0.023946	0.92486	0.489447	0.0392486	-0.240838	0.335695	-0.133747	0.596742	-0.182523	0.468506	-0.239836	0.337771	-0.665076	0.00259766	-0.874742	2.04e-06	0.580092	0.0116134	-0.130105	0.606864	-0.0362024	0.886596	-0.355458	0.147731	0.318408	0.197837	-0.287539	0.247279	0.0913263	0.718546	0.261278	0.29498	-0.186959	0.457576	0.196597	0.434282	0.10958	0.66513	0.467067	0.0506758	-0.19385	0.440857	0.313958	0.204526
Ssp10G015820.1	black	0.337155	0.171251	-0.406932	0.093745	0.243854	0.329492	-0.502569	0.0335352	0.263256	0.291205	0.11344	0.65402	0.164861	0.513286	0.242515	0.332238	0.551102	0.0177642	0.804671	5.66e-05	-0.467215	0.0505926	-0.231047	0.356297	0.089674	0.723447	0.333758	0.175878	-0.130931	0.604563	0.313764	0.204821	-0.256189	0.304825	0.0305789	0.904128	0.214676	0.392304	-0.294788	0.235026	-0.205598	0.413097	-0.162296	0.519952	0.136844	0.588191	-0.3484	0.15652
Ssp05G021910.1	black	0.335403	0.173628	-0.38052	0.119283	0.354435	0.148983	-0.206297	0.411475	0.312565	0.206651	-0.151069	0.549594	0.467106	0.050654	0.563195	0.0149451	0.645387	0.0038209	0.712712	0.000901838	-0.566596	0.0142201	-0.0650475	0.797617	-0.145785	0.563799	0.0678894	0.788961	-0.381563	0.118191	0.0895083	0.723939	-0.0847366	0.738154	-0.0997845	0.693623	0.408035	0.0927729	-0.353009	0.150741	0.0138565	0.956481	-0.359529	0.14282	0.290068	0.242959	-0.0465122	0.854589
Ssp10G019350.1	black	-0.334943	0.174254	0.319439	0.196308	-0.00324118	0.989816	-0.256976	0.303289	0.881401	1.35e-06	0.645543	0.00380967	-0.0904172	0.721242	0.547599	0.0186547	0.633501	0.00476368	0.669858	0.00235542	-0.545755	0.0191373	0.236581	0.344565	0.302394	0.222597	0.0845914	0.738588	-0.241674	0.333969	-0.000831491	0.997387	-0.173321	0.49159	0.244168	0.328849	0.374947	0.125245	0.246665	0.323771	-0.209011	0.405212	-0.288977	0.244817	0.368398	0.132513	-0.21484	0.391935
Ssp01G013310.1	black	0.334488	0.174877	-0.432007	0.0734021	-0.118742	0.638871	-0.53043	0.0235397	0.143472	0.570067	0.183701	0.465593	0.259258	0.298865	0.0778808	0.758717	0.642187	0.00405825	0.859528	4.86e-06	-0.493601	0.0373648	0.161603	0.52176	-0.184557	0.46348	0.516545	0.0281787	-0.28014	0.260192	0.419144	0.0833834	-0.252998	0.311097	-0.128524	0.611278	0.0803525	0.751285	-0.259204	0.298969	-0.161398	0.522296	-0.318339	0.19794	0.133737	0.596771	-0.194637	0.438967
Ssp10G010820.1	black	0.334227	0.175235	-0.451477	0.0600094	-0.0675686	0.789936	-0.385039	0.114599	0.11392	0.652642	0.0259251	0.918669	0.224756	0.369905	0.18462	0.463323	0.648262	0.00361754	0.777309	0.000147074	-0.494225	0.0370878	0.122697	0.627658	-0.241789	0.333731	0.434289	0.0717273	-0.346961	0.158355	0.328338	0.183436	-0.142188	0.57356	-0.196222	0.435176	0.0898853	0.72282	-0.290134	0.242847	-0.0523555	0.836541	-0.240647	0.336089	0.173473	0.491205	-0.0866802	0.732354
Ssp12G002140.1	black	-0.333315	0.176489	0.415904	0.0860471	-0.0210119	0.934047	0.22069	0.378853	-0.0159699	0.949851	0.121993	0.629648	-0.127564	0.613964	-0.257351	0.302559	-0.604844	0.00783106	-0.647613	0.00366264	0.22708	0.364844	0.0160203	0.949693	0.0320467	0.899547	-0.504037	0.0329382	0.144806	0.56645	-0.151295	0.54899	0.102879	0.684579	0.332494	0.177622	-0.344221	0.161889	0.529824	0.0237289	0.195575	0.436722	0.065422	0.796475	-0.0225366	0.929272	0.254996	0.30716
Ssp04G029970.1	black	0.332854	0.177125	-0.414857	0.086921	0.507147	0.0317005	-0.0462234	0.855483	0.197887	0.43121	-0.353926	0.149609	0.105007	0.678382	0.668541	0.00242022	0.592758	0.00952897	0.582735	0.0111509	-0.27788	0.264218	1.94e-05	0.999939	-0.244699	0.327766	-0.115096	0.649274	-0.200326	0.425437	-0.160716	0.524079	-0.146723	0.561266	-0.248214	0.320643	0.4678	0.0502656	-0.199471	0.427457	-0.191413	0.446733	-0.147904	0.558083	0.446993	0.0629177	-0.143783	0.569224
Sspptg000590lG000050.1	black	0.332535	0.177565	-0.426868	0.0772782	-0.0799164	0.752595	-0.558737	0.0159397	0.180411	0.473757	0.214456	0.392802	0.228077	0.362685	0.0746879	0.768348	0.599025	0.00861515	0.851555	7.36e-06	-0.505954	0.0321712	0.194163	0.440104	-0.0418204	0.869131	0.422178	0.0809451	-0.212474	0.397294	0.350871	0.153404	-0.154464	0.540552	-0.156526	0.535092	0.00341138	0.989281	-0.147875	0.558162	-0.201146	0.423506	-0.116188	0.646151	0.16171	0.521482	-0.29265	0.238599
Ssp05G018760.1	black	-0.331692	0.178735	0.386487	0.113126	-0.115842	0.64714	0.600499	0.00841071	-0.408549	0.0923221	-0.267313	0.283557	-0.235744	0.346327	-0.261867	0.293853	-0.660092	0.00287148	-0.949748	1.75e-09	0.748049	0.000357027	-0.0577336	0.819998	-0.0712238	0.778833	-0.41957	0.0830381	0.373842	0.126451	-0.230666	0.357112	0.215462	0.390533	0.0522138	0.836978	-0.196281	0.435034	0.170339	0.499186	0.194719	0.438772	0.472826	0.0475213	-0.260061	0.297317	0.101348	0.689048
Ssp02G030450.1	black	-0.331522	0.178971	0.34636	0.159126	-0.209341	0.404453	0.425926	0.0780046	-0.300624	0.22545	-0.10661	0.673725	-0.404205	0.0961809	-0.325498	0.18748	-0.562397	0.0151195	-0.772285	0.000172814	0.49795	0.0354676	-0.263464	0.290811	0.258139	0.30103	-0.0310174	0.902759	0.401697	0.0984601	-0.183998	0.464859	0.212637	0.396924	0.276555	0.266598	-0.336672	0.171904	-0.182285	0.469096	0.203628	0.417685	0.11078	0.661669	-0.169525	0.50127	0.228563	0.361635
Ssp05G001940.1	black	0.331082	0.179584	-0.40297	0.0972985	0.13866	0.583202	-0.498032	0.0354326	0.365458	0.13587	0.156722	0.534576	0.273624	0.271907	0.360157	0.142072	0.731597	0.000559284	0.944848	3.62e-09	-0.623326	0.0057138	0.126163	0.617894	-0.0847922	0.737988	0.303849	0.220269	-0.290882	0.241579	0.275483	0.268532	-0.222286	0.375327	-0.0627994	0.804481	0.288072	0.246364	-0.254455	0.308223	-0.237796	0.34202	-0.257679	0.301922	0.302283	0.222776	-0.189645	0.45102
Ssp04G005700.1	black	-0.330716	0.180093	0.282712	0.255656	-0.335731	0.173181	-0.342332	0.164357	0.617231	0.00635307	0.711884	0.00092016	-0.115128	0.649183	0.148284	0.557062	0.524145	0.025559	0.587446	0.0103632	-0.421646	0.0813688	0.0772096	0.760739	0.213769	0.394355	0.495997	0.0363104	-0.253511	0.310084	0.295862	0.233245	-0.0221799	0.930389	0.46928	0.0494455	0.0746343	0.76851	-0.0597	0.813967	-0.241611	0.334099	-0.139609	0.580601	-0.0636903	0.80176	-0.24731	0.322465
Ssp05G013520.1	black	0.330609	0.180243	-0.424077	0.0794449	-0.0609567	0.810118	-0.529485	0.0238352	0.198697	0.429288	0.191248	0.447133	0.26208	0.293446	0.164518	0.514177	0.695293	0.00135807	0.912536	1.31e-07	-0.463395	0.0527678	0.244894	0.327367	-0.0958868	0.705073	0.446637	0.0631525	-0.243893	0.329413	0.313786	0.204788	-0.259274	0.298833	-0.186524	0.458643	0.101795	0.687743	-0.21029	0.402279	-0.267577	0.283065	-0.239238	0.339015	0.189069	0.452424	-0.30893	0.212261
Ssp11G007300.1	black	0.330366	0.180584	-0.398098	0.1018	0.10553	0.676862	-0.676594	0.00204611	0.31929	0.196528	0.317963	0.198499	0.21688	0.387344	0.147949	0.557962	0.613382	0.00678586	0.954966	7.38e-10	-0.531672	0.023156	0.107736	0.670462	-0.0186315	0.941505	0.386369	0.113246	-0.278709	0.262737	0.299946	0.226549	-0.373785	0.126514	-0.00756697	0.976227	0.133203	0.59825	-0.0293207	0.908056	-0.391725	0.107911	-0.283287	0.254648	0.289691	0.2436	-0.345961	0.159639
Ssp10G000710.1	black	-0.330341	0.180618	0.319154	0.196729	-0.310992	0.209066	-0.0847099	0.738233	0.580111	0.01161	0.49081	0.0386227	0.0184626	0.942035	0.286929	0.248327	0.51642	0.0282233	0.414474	0.0872421	-0.484958	0.0413646	0.0606404	0.811087	-0.275851	0.267867	0.478942	0.0443366	-0.210502	0.401794	0.258879	0.299596	0.067471	0.790234	0.350639	0.153694	0.329566	0.181705	-0.0439175	0.862626	0.0562022	0.824702	-0.442882	0.0656748	-0.123729	0.624743	0.150603	0.550841
Ssp11G009580.1	black	0.329998	0.181098	-0.423243	0.0801015	0.00744248	0.976618	-0.249083	0.318897	0.0642564	0.800031	-0.0912537	0.718761	0.31576	0.2018	0.30444	0.219327	0.705444	0.00107353	0.74192	0.00042362	-0.267009	0.284126	0.125364	0.620139	-0.388381	0.11122	0.445865	0.063665	-0.172306	0.494169	0.222693	0.374429	-0.288577	0.245499	-0.345343	0.160437	0.284786	0.252035	-0.279735	0.260911	-0.178889	0.477557	-0.145538	0.564468	0.11932	0.637226	-0.150136	0.552091
Ssp05G017220.1	black	-0.329855	0.181298	0.360904	0.141186	-0.214129	0.393542	-0.32126	0.193627	0.751432	0.000324211	0.741457	0.000429053	-0.0384335	0.879654	0.255077	0.307002	0.434668	0.071452	0.525108	0.0252413	-0.562768	0.0150382	0.33037	0.180578	0.251945	0.313183	0.245592	0.325948	-0.555584	0.0166743	0.0259777	0.918504	-0.022621	0.929008	0.345187	0.160638	0.295201	0.234341	0.221261	0.377589	0.00715181	0.977531	-0.25681	0.303614	0.201618	0.422396	-0.27571	0.268122
Ssp08G018580.1	black	-0.329571	0.181697	0.296595	0.232034	-0.00402084	0.987367	-0.281514	0.257762	0.772538	0.000171434	0.622872	0.00575958	-0.435724	0.0706888	0.365223	0.136142	0.431103	0.0740733	0.506256	0.0320514	-0.568353	0.0138566	-0.018275	0.942623	0.0692841	0.784721	0.0721744	0.775952	-0.433435	0.0723511	0.250563	0.315935	-0.222282	0.375336	0.279738	0.260905	0.352869	0.150915	0.440051	0.0676254	0.00771467	0.975763	-0.291975	0.239735	0.238886	0.339747	-0.0593101	0.815162
Ssp02G030560.1	black	-0.329489	0.181813	0.389722	0.109884	-0.0322843	0.898806	0.178196	0.479294	0.104249	0.680586	0.157229	0.533236	-0.207102	0.409613	-0.177528	0.480969	-0.475038	0.0463497	-0.523726	0.0256983	0.012329	0.961275	-0.162581	0.51921	0.0475265	0.851451	-0.214785	0.39206	0.0925697	0.714865	-0.181703	0.470541	0.0898717	0.72286	0.51463	0.0288705	-0.192822	0.44333	0.306299	0.216383	0.615761	0.00651568	0.105385	0.677283	-0.192663	0.443713	0.114108	0.652105
Ssp07G010920.1	black	-0.327336	0.184856	0.304976	0.218476	-0.175657	0.485678	-0.333336	0.17646	0.828807	2.14e-05	0.731289	0.000563833	0.00407012	0.987212	0.437466	0.0694439	0.691798	0.00146949	0.748195	0.000355563	-0.527207	0.0245591	0.361145	0.140902	0.223936	0.371701	0.171629	0.495893	-0.270296	0.278013	0.212274	0.397749	-0.207993	0.407556	0.238074	0.341439	0.386506	0.113107	0.16729	0.507011	-0.262035	0.293531	-0.275455	0.268582	0.309071	0.212041	-0.269139	0.280155
Ssp06G004780.1	black	-0.327286	0.184928	0.388654	0.110948	-0.117746	0.641705	0.429436	0.0753225	-0.192946	0.443031	-0.0843656	0.739262	-0.352736	0.151079	-0.25537	0.306427	-0.57403	0.0127323	-0.779503	0.000136899	0.406074	0.0945068	-0.258724	0.299896	-0.114675	0.650478	-0.0408202	0.872236	0.451529	0.0599762	-0.224166	0.371196	0.349013	0.155743	0.234286	0.349403	-0.20902	0.405191	0.182538	0.468471	0.115622	0.647769	0.307528	0.214451	-0.177672	0.480608	0.333478	0.176265
Ssp11G016500.1	black	-0.326335	0.186283	0.30464	0.219008	-0.316355	0.200905	0.0328883	0.896922	-0.197302	0.432603	0.260337	0.296786	-0.390865	0.108755	-0.48117	0.0432176	-0.393515	0.106169	-0.400941	0.0991558	0.491883	0.0381353	-0.206033	0.412088	0.168583	0.503685	0.224855	0.369688	0.379701	0.120147	0.0792578	0.754574	-0.102993	0.684244	0.406584	0.0940531	-0.163956	0.515633	0.0886907	0.726369	-0.264994	0.287915	0.399083	0.100878	-0.38174	0.118006	-0.051846	0.838112
Ssp07G032300.1	black	0.325293	0.187775	-0.402002	0.0981816	0.199569	0.427224	-0.440266	0.0674757	0.352033	0.151953	0.0930091	0.713565	0.318393	0.197859	0.423094	0.0802187	0.751839	0.000320439	0.927111	3.18e-08	-0.553417	0.0171944	0.0227495	0.928605	-0.0996877	0.693907	0.342031	0.164753	-0.256406	0.304401	0.195348	0.437265	-0.246811	0.323476	-0.12617	0.617873	0.316064	0.201342	-0.214157	0.393478	-0.229889	0.358781	-0.308709	0.212605	0.299145	0.227854	-0.246513	0.324079
Ssp02G008830.1	black	0.324351	0.189131	-0.399277	0.100697	0.141143	0.57641	-0.612269	0.00691529	0.368839	0.132015	0.262198	0.293222	0.254956	0.30724	0.269292	0.279871	0.678297	0.00197348	0.975352	6.34e-12	-0.602558	0.00813189	0.132472	0.600277	0.0117322	0.963148	0.31594	0.201529	-0.347948	0.157095	0.242603	0.332057	-0.328064	0.183823	-0.0334066	0.895306	0.31282	0.206261	-0.0927589	0.714305	-0.268875	0.280646	-0.304324	0.219512	0.192428	0.444281	-0.337933	0.170202
Ssp12G025950.1	black	-0.323904	0.189776	0.337146	0.171263	-0.110873	0.661401	-0.366343	0.134854	0.792208	8.89e-05	0.750784	0.000330286	-0.0343395	0.892398	0.243164	0.330906	0.428847	0.0757677	0.55278	0.0173498	-0.59432	0.00929415	0.00166561	0.994767	0.202792	0.41964	0.235313	0.347235	-0.118708	0.638967	0.286306	0.249402	-0.280184	0.260113	0.399698	0.100306	0.19201	0.445289	0.286178	0.249622	-0.089816	0.723026	-0.239221	0.33905	0.100605	0.69122	0.0761017	0.76408
Ssp02G001620.1	black	0.323795	0.189935	-0.441903	0.0663448	0.0485575	0.848264	-0.419789	0.0828605	0.198406	0.429978	0.0597867	0.813702	0.245457	0.326221	0.304726	0.218873	0.736962	0.000484841	0.886034	9.95e-07	-0.423857	0.0796178	0.147076	0.560313	-0.171574	0.496035	0.369617	0.131138	-0.246183	0.324747	0.261365	0.294813	-0.273394	0.272325	-0.176153	0.484427	0.246991	0.323111	-0.256967	0.303307	-0.26268	0.292302	-0.225201	0.368933	0.264173	0.289466	-0.25928	0.298822
Ssp12G016100.1	black	-0.32352	0.190333	0.254723	0.307697	-0.274508	0.270299	-0.310756	0.209429	0.697669	0.00128643	0.68466	0.00172062	-0.107912	0.669954	0.379919	0.119917	0.749586	0.000341788	0.763806	0.000224879	-0.364048	0.137501	0.270549	0.277546	0.265842	0.286316	0.331018	0.179672	-0.259016	0.299332	0.316952	0.20001	-0.356961	0.145905	0.0402603	0.873976	0.302095	0.223078	0.111089	0.660779	-0.342295	0.164405	-0.23023	0.358049	0.318445	0.197783	-0.278392	0.263302
Ssp09G001730.1	black	-0.323459	0.190421	0.34039	0.166921	-0.175803	0.48531	0.633551	0.00475927	-0.463566	0.0526694	-0.327234	0.185001	-0.282929	0.255275	-0.278132	0.263768	-0.593175	0.00946578	-0.934746	1.35e-08	0.729391	0.000592559	-0.341447	0.165522	-0.113841	0.65287	-0.0919571	0.716678	0.386635	0.112977	-0.170177	0.499602	0.172098	0.494699	0.0459101	0.856453	-0.243504	0.330209	-0.00659888	0.979268	0.283769	0.253806	0.406578	0.0940587	-0.306675	0.215791	0.2604	0.296664
Ssp08G009860.1	black	-0.321233	0.193667	0.339359	0.168292	-0.351233	0.152951	0.577138	0.0121484	-0.448596	0.0618659	-0.237215	0.343235	-0.292159	0.239424	-0.344473	0.161563	-0.569123	0.0136995	-0.885451	1.03e-06	0.610418	0.00713507	0.0597078	0.813943	-0.0614196	0.808701	-0.133541	0.597313	0.280047	0.260356	-0.233205	0.351695	0.358479	0.144076	0.0738657	0.770833	-0.390592	0.109025	-0.0836074	0.741529	0.252162	0.312752	0.301024	0.224803	-0.174776	0.487905	0.282403	0.256198
Ssp11G012620.1	black	0.320931	0.194109	-0.36737	0.13368	0.297255	0.230948	-0.566829	0.0141715	0.410663	0.090486	0.216238	0.388785	0.269452	0.279575	0.351389	0.152755	0.631796	0.00491322	0.923357	4.7e-08	-0.56349	0.0148811	0.0343299	0.892428	-0.0475248	0.851457	0.212529	0.39717	-0.30607	0.216745	0.172247	0.49432	-0.351106	0.153109	-0.0172908	0.945709	0.425971	0.0779693	0.0186068	0.941583	-0.342069	0.164703	-0.234264	0.349449	0.179021	0.477228	-0.312118	0.207334
Ssp11G011770.1	black	0.320913	0.194136	-0.374343	0.125902	0.148951	0.555269	-0.684779	0.00171617	0.407173	0.0935318	0.345029	0.160842	0.287544	0.247269	0.207241	0.409291	0.623416	0.00570483	0.977634	2.94e-12	-0.651517	0.00339806	0.134755	0.593953	0.0434668	0.864023	0.346282	0.159227	-0.362738	0.139028	0.194005	0.440485	-0.338527	0.169406	0.0454234	0.85796	0.2058	0.412629	-0.0060726	0.980921	-0.320763	0.194355	-0.363873	0.137705	0.185	0.462387	-0.287197	0.247867
Ssp10G010410.1	black	-0.320727	0.194409	0.317599	0.199042	-0.211491	0.399534	-0.313004	0.205979	0.714482	0.000863707	0.709107	0.000983888	-0.0736603	0.771454	0.229771	0.359035	0.424246	0.0793126	0.518061	0.0276401	-0.522313	0.0261725	0.333863	0.175734	0.338554	0.169369	0.0906853	0.720446	0.0174067	0.945345	0.203554	0.417859	-0.153827	0.542244	0.266277	0.2855	0.118938	0.638313	0.187007	0.457459	-0.196569	0.434348	-0.41093	0.0902557	0.472296	0.0478052	0.0396936	0.875736
Ssp11G014860.1	black	-0.320422	0.194857	0.457555	0.0562291	-0.00687621	0.978397	0.149142	0.554756	0.119297	0.637291	0.237419	0.342809	-0.15052	0.551063	-0.224555	0.370345	-0.567741	0.0139823	-0.567073	0.0141205	0.0865873	0.732631	-0.109278	0.666003	0.288072	0.246365	-0.261378	0.294789	0.125155	0.620727	-0.228173	0.362477	0.22152	0.377017	0.204468	0.415726	-0.102355	0.686106	0.508028	0.0313567	0.0782857	0.757498	0.282237	0.25649	-0.147475	0.559239	0.291623	0.240327
Ssp12G015570.1	black	-0.32017	0.195228	0.279331	0.26163	-0.274734	0.269887	-0.417592	0.0846515	0.652687	0.00332184	0.783267	0.000120825	-0.114406	0.651249	0.18669	0.458236	0.573351	0.0128628	0.685057	0.00170576	-0.302652	0.222182	0.235361	0.347133	0.249572	0.317916	0.405178	0.0953062	-0.154978	0.539189	0.246427	0.324252	-0.368958	0.13188	0.222708	0.374396	0.175537	0.485982	0.249987	0.317084	-0.369728	0.131014	-0.10735	0.671582	0.205167	0.414098	-0.404384	0.0960191
Ssp03G023680.1	black	0.318861	0.197164	-0.384123	0.115539	0.116712	0.644655	-0.628182	0.00524281	0.311511	0.208267	0.281795	0.257267	0.298833	0.228362	0.150017	0.552409	0.569489	0.0136255	0.891373	6.9e-07	-0.53578	0.0219211	0.0449583	0.859401	0.00696345	0.978123	0.350142	0.154319	-0.117037	0.643727	0.301545	0.223963	-0.312932	0.20609	0.0637026	0.801722	0.244417	0.328342	-0.0944667	0.70926	-0.198881	0.428853	-0.145232	0.565294	0.143663	0.569547	-0.419295	0.0832609
Ssp04G022810.1	black	-0.318214	0.198126	0.273074	0.272909	-0.401888	0.0982852	-0.353242	0.150453	0.531703	0.0231466	0.718277	0.000786448	-0.17914	0.47693	0.0431592	0.864977	0.487435	0.0401867	0.547343	0.018721	-0.358616	0.143911	-0.145217	0.565334	0.164737	0.513608	0.685432	0.00169186	-0.184355	0.463977	0.522177	0.0262184	-0.160306	0.525151	0.233279	0.351539	0.157271	0.533127	0.0253447	0.920484	-0.17552	0.486025	-0.182706	0.468054	0.0163271	0.948731	-0.178601	0.478278
Ssp04G002390.1	black	-0.31787	0.198637	0.383211	0.116479	-0.00286703	0.990992	0.471966	0.0479827	-0.296007	0.233005	-0.17047	0.498853	-0.345362	0.160411	-0.277562	0.264788	-0.698135	0.00127274	-0.892071	6.57e-07	0.588149	0.0102494	-0.232194	0.353848	-0.0612792	0.809131	-0.256636	0.303953	0.289311	0.244248	-0.355962	0.147117	0.0617566	0.80767	0.279676	0.261016	-0.128407	0.611605	0.228765	0.361201	0.199018	0.428528	0.355554	0.147614	-0.296465	0.232249	0.252968	0.311156
Ssp06G001030.1	black	0.316926	0.200048	-0.412597	0.088829	0.073764	0.771141	-0.459112	0.0552901	0.146219	0.562626	0.107031	0.672506	0.296666	0.231917	0.212973	0.396162	0.636155	0.00453824	0.833828	1.71e-05	-0.248642	0.319782	0.23109	0.356205	-0.0866904	0.732323	0.341978	0.164823	-0.117536	0.642305	0.102449	0.685833	-0.420316	0.0824355	-0.184189	0.464387	0.14586	0.563596	-0.098298	0.697983	-0.41931	0.0832492	-0.104194	0.680745	0.287595	0.247183	-0.37669	0.123358
Ssp07G032490.1	black	0.316884	0.200111	-0.39443	0.105286	0.3041	0.219869	-0.511189	0.0301466	0.417088	0.085067	0.146995	0.560532	0.253176	0.310745	0.419468	0.0831204	0.686577	0.00164991	0.931179	2.04e-08	-0.614305	0.00667995	-0.0323046	0.898743	-0.0773446	0.760332	0.253112	0.310872	-0.276319	0.267022	0.156344	0.535575	-0.283823	0.253712	0.0325683	0.89792	0.406385	0.0942301	-0.103252	0.68349	-0.282925	0.255283	-0.347809	0.157273	0.284873	0.251884	-0.230083	0.358365
Ssp04G008090.1	black	-0.316488	0.200705	0.38631	0.113306	-0.170709	0.49824	0.311075	0.208939	-0.274249	0.270768	0.0186372	0.941488	-0.287213	0.247839	-0.453193	0.0589232	-0.716446	0.000822972	-0.818964	3.23e-05	0.475678	0.0460153	-0.248001	0.321071	0.155411	0.538041	-0.168968	0.502697	0.31508	0.202826	-0.0823871	0.745183	0.13206	0.601423	0.123196	0.626248	-0.247183	0.322722	0.331194	0.179428	0.191437	0.446676	0.422394	0.080773	-0.270428	0.27777	0.240913	0.33554
Ssp05G026290.1	black	0.316003	0.201433	-0.352465	0.151416	0.314707	0.20339	-0.660973	0.00282142	0.457216	0.0564353	0.307821	0.213992	0.235118	0.347646	0.285149	0.251405	0.559204	0.015833	0.927341	3.1e-08	-0.645339	0.00382439	0.0412596	0.870872	0.0569975	0.822258	0.185768	0.4605	-0.442558	0.0658959	0.14713	0.560168	-0.365501	0.13582	0.150238	0.551816	0.358842	0.14364	0.025414	0.920267	-0.307142	0.215057	-0.296675	0.231902	0.268378	0.281571	-0.332927	0.177023
Ssp06G007490.1	black	0.31494	0.203037	-0.434478	0.0715902	-0.0652639	0.796957	-0.530192	0.0236139	0.135834	0.590975	0.176885	0.482585	0.156351	0.535554	0.0857042	0.735264	0.615222	0.00657611	0.842317	1.16e-05	-0.432732	0.0728666	0.112544	0.656592	-0.185637	0.460821	0.499243	0.0349182	-0.195929	0.435876	0.335159	0.17396	-0.253336	0.310428	-0.147854	0.558218	0.193938	0.440645	-0.099722	0.693807	-0.257063	0.30312	-0.254447	0.308238	-0.0118757	0.962698	-0.259969	0.297493
Ssp07G033540.1	black	0.313659	0.204981	-0.353703	0.149885	0.316426	0.200798	-0.181537	0.470955	0.222343	0.3752	-0.160058	0.525802	0.571227	0.0132779	0.405012	0.0954551	0.45713	0.0564876	0.539072	0.0209696	-0.523748	0.0256911	-0.128099	0.612466	-0.2555	0.306173	0.0409348	0.87188	-0.173256	0.491755	0.0717523	0.777231	0.157178	0.533372	-0.0645329	0.799187	0.266372	0.285321	-0.120512	0.633844	-0.0583109	0.818227	-0.232401	0.353406	0.124065	0.623797	0.0716349	0.777587
Ssp11G009950.1	black	-0.313649	0.204996	0.29486	0.234908	-0.0152086	0.952239	-0.284742	0.252112	0.841272	1.22e-05	0.64901	0.00356611	-0.171929	0.495129	0.515265	0.0286396	0.657	0.00305303	0.700091	0.00121666	-0.486273	0.040736	0.132264	0.600854	0.277367	0.265138	0.207635	0.408382	-0.233991	0.350028	0.0827887	0.74398	-0.250723	0.315615	0.143362	0.570366	0.408077	0.0927357	0.262634	0.292389	-0.271037	0.276645	-0.260874	0.295755	0.274204	0.270851	-0.257779	0.301728
Ssp09G024360.1	black	-0.313358	0.20544	0.277238	0.26537	-0.248441	0.320186	-0.260245	0.296962	0.59441	0.00928078	0.619016	0.00616015	0.137791	0.585587	0.255746	0.305692	0.507679	0.0314925	0.54733	0.0187245	-0.315364	0.202397	0.403268	0.0970278	0.258552	0.300228	0.0215105	0.932485	-0.36397	0.137591	0.203174	0.418747	-0.0112331	0.964715	0.208122	0.407258	0.00509384	0.983996	0.198577	0.429574	-0.339507	0.168095	-0.0828635	0.743756	0.287939	0.246593	-0.319241	0.196601
Ssp11G008790.1	black	0.313181	0.205709	-0.394204	0.105503	0.0891793	0.724917	-0.454822	0.0579061	0.238448	0.340659	0.12356	0.625219	0.355008	0.148282	0.229668	0.359255	0.556901	0.0163641	0.777635	0.000145521	-0.523669	0.0257175	0.240977	0.335408	0.00343927	0.989194	0.0389582	0.878022	-0.242663	0.331933	0.278419	0.263254	-0.233374	0.351337	-0.318864	0.19716	0.125455	0.619882	0.0871328	0.731005	-0.107406	0.67142	-0.323818	0.189902	0.294363	0.235734	-0.167656	0.506068
Ssp05G028590.1	black	0.312943	0.206073	-0.454315	0.058221	-0.078814	0.755909	-0.267337	0.283513	-0.0826075	0.744522	-0.0952962	0.706813	-0.00348231	0.989059	0.0810831	0.749092	0.499445	0.0348332	0.576015	0.0123569	-0.183719	0.465548	0.071476	0.778069	-0.164079	0.515314	0.453143	0.0589545	0.0167474	0.947412	0.193769	0.441053	-0.2841	0.253229	-0.298017	0.229696	-0.000540762	0.998301	-0.285243	0.251241	-0.0389185	0.878146	-0.0379447	0.881174	0.22243	0.375008	-0.167052	0.507625
Ssp11G003600.1	black	-0.312574	0.206636	0.34979	0.154762	-0.00568998	0.982123	0.48613	0.040804	-0.22413	0.371275	-0.191676	0.446098	-0.0897788	0.723136	-0.157922	0.531411	-0.578308	0.0119343	-0.794723	8.14e-05	0.496448	0.0361142	-0.0961233	0.704376	-0.0274347	0.913949	-0.440636	0.0672186	0.463106	0.0529355	-0.305066	0.218333	0.242371	0.332534	0.262784	0.292103	-0.165646	0.511255	0.216568	0.388045	0.407265	0.0934506	0.334366	0.175045	-0.184976	0.462446	-0.0260785	0.918189
Ssp08G021960.1	black	0.312382	0.206931	-0.392333	0.107317	0.0404404	0.873416	-0.521856	0.0263271	0.321195	0.193722	0.204993	0.414505	0.175413	0.486296	0.266435	0.285202	0.706127	0.00105632	0.924134	4.34e-08	-0.592352	0.0095908	0.150229	0.551842	-0.173795	0.490388	0.411321	0.0899198	-0.331613	0.178844	0.303685	0.22053	-0.240853	0.335665	-0.155756	0.537127	0.281579	0.257648	-0.0987806	0.696566	-0.242946	0.331353	-0.159062	0.528415	0.196136	0.435381	-0.173321	0.491591
Ssp04G020370.1	black	-0.312325	0.207017	0.293365	0.237401	-0.377239	0.122768	-0.399324	0.100654	0.684386	0.00173092	0.800611	6.58e-05	-0.0489159	0.847156	0.168371	0.50423	0.593489	0.00941847	0.68291	0.00178731	-0.464114	0.0523536	0.277919	0.264149	0.342392	0.164279	0.475357	0.0461829	-0.348433	0.156479	0.270528	0.277584	-0.35106	0.153166	0.171326	0.496666	0.052233	0.836919	0.106701	0.673463	-0.269976	0.278605	-0.00998351	0.968638	0.190675	0.448521	-0.0404427	0.873409
Ssp09G014140.1	black	-0.312101	0.20736	0.393068	0.106602	-0.00579751	0.981785	0.193372	0.442006	-0.1476	0.558902	0.113121	0.654934	-0.225278	0.368764	-0.361713	0.140232	-0.689635	0.00154215	-0.692865	0.00143471	0.479347	0.0441313	-0.044636	0.860399	0.275541	0.268426	-0.474004	0.0468948	0.322044	0.192479	-0.164857	0.513296	0.0470099	0.853049	0.288986	0.244801	-0.193652	0.441332	0.421159	0.0817578	-0.124224	0.623348	0.326037	0.186708	-0.101129	0.689689	0.0644479	0.799447
Ssp12G013590.1	black	0.311613	0.20811	-0.435637	0.0707519	0.0186432	0.941469	-0.514437	0.0289407	0.205811	0.412603	0.151712	0.547877	0.228584	0.36159	0.193053	0.442774	0.667899	0.0024523	0.885259	1.05e-06	-0.472204	0.0478548	0.111541	0.659476	-0.171631	0.49589	0.411941	0.0893888	-0.208842	0.405601	0.306157	0.216607	-0.237224	0.343218	0.0144049	0.95476	0.188425	0.453994	-0.234764	0.348393	-0.277425	0.265035	-0.278051	0.263912	0.212874	0.396387	-0.281862	0.25715
Ssp09G020570.1	black	-0.311319	0.208562	0.413467	0.088091	-0.159601	0.527	0.356091	0.14696	-0.276356	0.266955	-0.014254	0.955234	-0.167517	0.506426	-0.427247	0.0769874	-0.710909	0.000942145	-0.845455	9.96e-06	0.486185	0.0407777	-0.263388	0.290954	0.0879393	0.728604	-0.120188	0.634761	0.275521	0.268463	-0.115187	0.649013	0.204573	0.415482	0.167071	0.507576	-0.387435	0.11217	0.226189	0.366779	0.182344	0.46895	0.200138	0.425881	-0.163236	0.517504	0.262219	0.29318
Ssp03G011030.1	black	-0.311119	0.208871	0.359832	0.142458	-0.0010502	0.9967	0.6713	0.00228617	-0.347983	0.157051	-0.37327	0.127078	-0.172165	0.494527	-0.132916	0.599044	-0.615606	0.00653295	-0.951545	1.31e-09	0.615532	0.00654132	-0.322748	0.191454	-0.0730983	0.773155	-0.269278	0.279898	0.357779	0.144916	-0.365494	0.135828	0.357469	0.145291	0.139265	0.581545	-0.222484	0.374891	0.029149	0.908593	0.285411	0.250951	0.311773	0.207864	-0.174679	0.48815	0.263354	0.29102
Ssp04G031850.1	black	-0.309973	0.21064	0.382966	0.116732	-0.160814	0.523822	0.511331	0.0300928	-0.181696	0.47056	-0.152882	0.544756	-0.215762	0.389856	-0.154929	0.53932	-0.540078	0.0206852	-0.787201	0.000105764	0.302598	0.222269	0.0783545	0.757291	0.249162	0.318737	-0.337868	0.17029	0.055617	0.826501	-0.357102	0.145734	0.360608	0.141537	0.127861	0.613133	-0.194429	0.439466	-0.0864793	0.732953	0.48795	0.0399449	0.149209	0.554575	-0.0603827	0.811876	0.267597	0.283026
Ssp09G020480.1	black	-0.309865	0.210809	0.402541	0.0976887	-0.443985	0.0649267	0.0162815	0.948874	-0.14478	0.566519	0.369816	0.130915	-0.0997358	0.693766	-0.585237	0.0107267	-0.545807	0.0191236	-0.508952	0.0309991	0.292972	0.23806	0.337003	0.171456	0.222895	0.373985	-0.134855	0.593677	0.0136095	0.957256	0.00717861	0.977447	0.0588573	0.816551	0.13034	0.606208	-0.596354	0.00899547	0.422362	0.0807988	-0.0173129	0.945639	0.201803	0.421961	-0.233672	0.350704	0.148684	0.555985
Ssp01G021970.1	black	-0.309167	0.211892	0.364652	0.136801	-0.18006	0.474632	0.594629	0.0092484	-0.417588	0.0846548	-0.27558	0.268356	-0.189782	0.450689	-0.308824	0.212426	-0.663495	0.00268207	-0.957551	4.64e-10	0.628185	0.00524252	-0.107527	0.671068	-0.0575973	0.820417	-0.242276	0.332729	0.25605	0.305096	-0.287738	0.246936	0.257942	0.301412	0.163081	0.517909	-0.35636	0.146634	-0.00869839	0.972674	0.364467	0.137015	0.406813	0.0938506	-0.232996	0.35214	0.25968	0.298051
Ssp10G027920.1	black	0.307653	0.214254	-0.294754	0.235084	0.349885	0.154642	-0.524105	0.0255724	0.557744	0.0161682	0.233452	0.35117	0.319541	0.196158	0.428021	0.0763953	0.572632	0.0130022	0.857753	5.34e-06	-0.822969	2.74e-05	0.0455946	0.85743	0.00156095	0.995095	0.081455	0.747977	-0.392109	0.107536	0.152087	0.546875	-0.137695	0.585852	-0.00764804	0.975972	0.365252	0.136107	0.0324495	0.898291	-0.106771	0.67326	-0.459919	0.0548083	0.339935	0.167525	-0.0887212	0.726278
Ssp10G004550.1	black	0.307504	0.214488	-0.369958	0.130756	0.106857	0.673009	-0.686112	0.00166683	0.318309	0.197985	0.34424	0.161866	0.126609	0.616642	0.105382	0.677292	0.564935	0.0145706	0.914541	1.09e-07	-0.52106	0.0265985	0.0123885	0.961088	-0.0697535	0.783295	0.45537	0.0575669	-0.331346	0.179215	0.300147	0.226224	-0.342395	0.164275	0.033262	0.895757	0.0909681	0.719608	0.048388	0.848788	-0.376971	0.123056	-0.271007	0.276702	0.196381	0.434795	-0.37139	0.129157
Ssp04G030620.1	black	-0.307153	0.21504	0.326568	0.18595	-0.124262	0.62324	0.620205	0.0060343	-0.411456	0.0898036	-0.330108	0.180944	-0.164086	0.515296	-0.191754	0.445909	-0.532705	0.0228405	-0.859172	4.95e-06	0.701328	0.00118224	-0.155324	0.538273	-0.120024	0.635227	-0.338607	0.169299	0.58012	0.0116085	-0.094192	0.71007	0.363703	0.137903	0.150545	0.550996	-0.208132	0.407235	-0.122399	0.628499	-0.00832925	0.973833	0.175453	0.486193	-0.209074	0.405067	0.228264	0.362282
Ssp08G009540.1	black	0.307132	0.215072	-0.422172	0.0809498	-0.050983	0.840774	-0.468426	0.0499174	0.178719	0.477982	0.132865	0.599187	0.195163	0.437708	0.190525	0.448884	0.695654	0.001347	0.867421	3.14e-06	-0.460545	0.0544362	0.109922	0.664145	-0.234379	0.349206	0.524477	0.0254493	-0.257457	0.302353	0.325604	0.187328	-0.244978	0.327196	-0.105971	0.67558	0.237081	0.343516	-0.255483	0.306205	-0.182755	0.467933	-0.255361	0.306444	0.140526	0.578093	-0.253868	0.30938
Ssp11G011900.1	black	-0.306547	0.215992	0.354608	0.148772	-0.232047	0.354161	0.461382	0.0539422	-0.428604	0.075952	-0.150606	0.550831	-0.286421	0.249203	-0.443477	0.0652703	-0.683098	0.00178003	-0.898195	4.2e-07	0.624698	0.00557745	-0.273447	0.272229	-0.00588939	0.981497	-0.0594065	0.814867	0.444821	0.0643633	-0.108973	0.666884	0.16356	0.516662	0.0992898	0.695073	-0.282588	0.255873	0.0989445	0.696086	0.181976	0.469865	0.261656	0.294257	-0.44377	0.0650715	0.323262	0.190707
Ssp06G004790.1	black	-0.305653	0.217403	0.364361	0.137138	-0.127727	0.613508	0.524104	0.0255729	-0.39756	0.102306	-0.215623	0.39017	-0.27964	0.261079	-0.340121	0.167278	-0.685434	0.00169178	-0.928944	2.61e-08	0.666917	0.00250209	-0.179278	0.476584	-0.0676268	0.789759	-0.136981	0.587816	0.407139	0.0935623	-0.350272	0.154156	0.108043	0.669575	0.110857	0.661446	-0.324576	0.188806	0.181681	0.470597	0.207154	0.409492	0.348435	0.156476	-0.164891	0.513208	0.289086	0.244631
Ssp04G032030.1	black	0.305203	0.218116	-0.291057	0.241284	0.160329	0.525091	0.360771	0.141343	-0.834596	1.65e-05	-0.745382	0.000384839	0.155247	0.538477	-0.396653	0.103163	-0.637747	0.00440726	-0.722088	0.000714737	0.580939	0.0114637	-0.282394	0.256214	-0.334791	0.174462	-0.174217	0.489318	0.312015	0.207492	-0.226936	0.365157	0.26029	0.296876	0.00887354	0.972124	-0.221071	0.37801	-0.38043	0.119378	0.165927	0.510529	0.256511	0.304196	-0.297095	0.231211	0.170247	0.499422
Ssp01G013170.1	black	-0.305137	0.218221	0.369784	0.130951	-0.0726922	0.774384	0.160559	0.524488	0.0995344	0.694356	0.166703	0.508525	-0.205991	0.412186	-0.165569	0.511454	-0.432285	0.0731967	-0.477853	0.044891	0.0122389	0.961558	-0.127619	0.61381	0.207281	0.409199	-0.198411	0.429967	-0.137159	0.587326	-0.163417	0.517033	0.30398	0.220059	0.345974	0.159623	-0.186121	0.459632	0.288455	0.245708	0.576956	0.012182	0.326223	0.186442	-0.169768	0.500648	-0.130414	0.606001
Ssp11G011670.1	black	-0.3045	0.219231	0.32571	0.187177	-0.15883	0.529024	-0.0612481	0.809226	0.743396	0.000406706	0.478063	0.0447839	-0.0185325	0.941816	0.510892	0.0302586	0.622622	0.00578487	0.507139	0.031704	-0.508675	0.0311061	0.209738	0.403542	-0.139563	0.580728	0.288589	0.24548	-0.314054	0.20438	0.0883549	0.727367	0.0924582	0.715194	0.0393269	0.876876	0.186265	0.459278	0.207928	0.407705	0.00842948	0.973518	0.1016	0.688312	0.340166	0.167218	-0.0322496	0.898914
Ssp06G008550.1	black	0.30418	0.21974	-0.380075	0.119753	0.151347	0.548851	-0.538533	0.0211229	0.332872	0.177099	0.204702	0.41518	0.214019	0.393791	0.302543	0.222358	0.693827	0.00140391	0.93469	1.35e-08	-0.489922	0.0390295	0.0992331	0.695239	-0.166269	0.509644	0.359942	0.142328	-0.25256	0.311963	0.248736	0.319594	-0.345511	0.160219	0.00139711	0.99561	0.353314	0.150364	-0.132541	0.600086	-0.351233	0.152951	-0.238977	0.339557	0.260957	0.295595	-0.337677	0.170548
Ssp07G028630.1	black	-0.303969	0.220077	0.359521	0.142829	-0.0575221	0.820648	0.472072	0.0479256	-0.169768	0.500647	-0.154081	0.541569	-0.326694	0.18577	-0.157841	0.531626	-0.597725	0.00879863	-0.799978	6.73e-05	0.287733	0.246945	-0.0469922	0.853104	0.136533	0.589048	-0.459409	0.0551122	0.225231	0.368868	-0.249335	0.318392	0.498708	0.035145	0.0680179	0.78857	-0.136696	0.5886	0.203148	0.418808	0.320339	0.19498	-0.0529859	0.834599	-0.113896	0.652711	0.25042	0.31622
Ssp04G023010.1	black	0.302447	0.222512	-0.375944	0.124163	0.0117132	0.963208	-0.687492	0.00161705	0.26573	0.286527	0.359833	0.142458	0.265453	0.287049	0.0625499	0.805244	0.578926	0.0118223	0.926582	3.37e-08	-0.463076	0.0529526	0.175734	0.485484	0.0307592	0.903565	0.388952	0.11065	-0.196261	0.435084	0.340645	0.166582	-0.311616	0.208105	0.0171979	0.946	0.185619	0.460866	-0.0543669	0.830346	-0.402968	0.0973004	-0.254421	0.308291	0.157393	0.532804	-0.48099	0.0433071
Ssp04G008970.1	black	-0.302153	0.222983	0.37884	0.121059	-0.0342919	0.892547	0.354905	0.148408	-0.269005	0.280405	-0.06546	0.79636	-0.33864	0.169253	-0.382765	0.11694	-0.759471	0.000256248	-0.865781	3.45e-06	0.499826	0.0346729	-0.19176	0.445893	0.0969922	0.701819	-0.375008	0.125178	0.327187	0.185068	-0.179007	0.477263	0.101266	0.689289	0.351644	0.152437	-0.354186	0.149289	0.202789	0.419648	0.227812	0.363259	0.215482	0.390486	-0.201091	0.423634	0.206836	0.410228
Ssp01G003080.1	black	-0.30189	0.223407	0.394196	0.105512	-0.381727	0.118019	0.0447576	0.860023	-0.0917682	0.717237	0.321789	0.192852	-0.160351	0.525034	-0.508464	0.0311875	-0.478785	0.0444159	-0.483287	0.0421745	0.169899	0.500312	-0.0091439	0.971275	-0.0147994	0.953523	0.143098	0.571083	-0.177173	0.481861	0.0612681	0.809165	0.0549576	0.828529	0.196884	0.433598	-0.518381	0.0275275	0.373361	0.126978	0.0758155	0.764943	0.0585337	0.817543	-0.295067	0.234564	0.360651	0.141486
Ssp11G006030.1	black	0.301794	0.223561	-0.358195	0.144416	-0.134705	0.594093	-0.279439	0.261437	-0.00649943	0.97958	0.00038246	0.998798	0.418305	0.0840676	0.138654	0.583219	0.617788	0.00629235	0.676237	0.0020616	-0.159041	0.528468	0.194651	0.438933	-0.204135	0.416502	0.451621	0.0599175	-0.139754	0.580204	0.367577	0.133445	-0.277633	0.26466	-0.312719	0.206414	0.0903714	0.721377	-0.443457	0.0652841	-0.211331	0.399899	-0.100028	0.692909	0.198093	0.430722	-0.247513	0.322057
Ssp04G014090.1	black	-0.300434	0.225758	0.35669	0.146232	0.00309892	0.990263	0.585205	0.0107321	-0.352086	0.151887	-0.29449	0.235523	-0.267728	0.282783	-0.190967	0.447814	-0.615181	0.00658065	-0.897162	4.54e-07	0.674742	0.00212762	-0.374897	0.125299	0.0464567	0.854761	-0.119107	0.637831	0.419197	0.0833408	-0.409473	0.091516	0.100335	0.692011	0.0386911	0.878853	-0.149432	0.553977	0.108567	0.668059	0.152521	0.545719	0.266762	0.284589	-0.275131	0.269168	0.290913	0.241527
Ssp01G014560.1	black	-0.300206	0.226127	0.314545	0.203635	-0.309912	0.210736	0.562458	0.015106	-0.552136	0.0175078	-0.265117	0.287681	-0.198578	0.429572	-0.384814	0.114829	-0.563913	0.0147896	-0.869901	2.72e-06	0.852907	6.87e-06	-0.0115627	0.96368	-0.0916894	0.71747	-0.140208	0.578963	0.413754	0.0878484	-0.168027	0.505114	0.126537	0.616843	0.0104662	0.967123	-0.352154	0.151803	-0.0323991	0.898448	0.0673915	0.790476	0.434441	0.071617	-0.43153	0.0737556	0.118312	0.640095
Ssp08G012670.1	black	0.299983	0.22649	-0.377218	0.12279	0.281013	0.258646	-0.491329	0.0383861	0.384903	0.114739	0.146098	0.562954	0.197996	0.430952	0.414016	0.0876272	0.689796	0.00153663	0.919183	7.08e-08	-0.511439	0.0300524	0.0236879	0.925668	-0.00672395	0.978875	0.22429	0.370924	-0.316532	0.200639	0.155937	0.53665	-0.287122	0.247995	-0.00431135	0.986454	0.371424	0.129119	-0.153095	0.54419	-0.428335	0.0761563	-0.259405	0.29858	0.35127	0.152904	-0.284789	0.25203
Ssp12G005830.1	black	0.299969	0.226513	-0.360063	0.142184	0.0841352	0.739951	-0.546835	0.0188534	0.391613	0.10802	0.249284	0.318494	0.295558	0.233749	0.313543	0.205158	0.721696	0.000721861	0.962332	1.81e-10	-0.644673	0.00387284	0.180086	0.474567	-0.0616976	0.807851	0.383307	0.116379	-0.330694	0.180125	0.219852	0.380712	-0.203426	0.418158	-0.0613163	0.809018	0.358987	0.143467	-0.161067	0.52316	-0.260243	0.296967	-0.4276	0.0767166	0.158614	0.529592	-0.244827	0.327505
Ssp04G000910.1	black	-0.299838	0.226725	0.375199	0.124971	-0.0813894	0.748173	0.48637	0.0406897	-0.319681	0.195951	-0.169902	0.500304	-0.196672	0.434102	-0.247698	0.321684	-0.603502	0.00800651	-0.824076	2.61e-05	0.676461	0.00205187	-0.0149673	0.952996	0.0255523	0.919834	-0.353592	0.150021	0.355774	0.147346	-0.255521	0.306132	-0.0789917	0.755374	0.167211	0.507215	-0.048855	0.847345	0.0653966	0.796553	0.280771	0.259074	0.598953	0.00862515	-0.237079	0.343522	0.0568856	0.822602
Ssp12G020540.1	black	-0.299477	0.227312	0.329205	0.182212	-0.173579	0.490936	-0.389808	0.109799	0.810732	4.49e-05	0.784858	0.000114527	-0.178959	0.477382	0.257246	0.302763	0.472851	0.047508	0.60341	0.00801875	-0.649432	0.00353731	0.177271	0.481615	0.270067	0.278436	0.346855	0.158491	-0.21807	0.384682	0.145524	0.564505	0.0357324	0.888059	0.209571	0.403926	0.213891	0.394081	0.316879	0.200119	-0.350763	0.153539	-0.421556	0.0814404	0.177013	0.482263	0.0295941	0.907202
Ssp03G013310.1	black	-0.299411	0.22742	0.334514	0.174842	-0.372182	0.128279	-0.00497445	0.984371	-0.272828	0.273359	0.311179	0.208778	-0.214174	0.39344	-0.656433	0.00308731	-0.611008	0.00706438	-0.541398	0.0203169	0.481484	0.0430615	0.105535	0.676846	0.355626	0.147527	-0.0763403	0.76336	0.247485	0.322112	0.00743122	0.976653	-0.18068	0.473088	0.254887	0.307375	-0.312518	0.206722	0.2977	0.230217	-0.144138	0.568258	0.279713	0.260949	-0.384534	0.115117	0.0874974	0.729919
Ssp08G017460.1	black	-0.298797	0.228421	0.29113	0.241159	-0.311162	0.208804	-0.409666	0.0913487	0.742891	0.000412431	0.792253	8.88e-05	-0.0711964	0.778916	0.229529	0.359555	0.591668	0.00969562	0.692609	0.00144299	-0.582126	0.0112562	0.155348	0.53821	0.301871	0.223438	0.377615	0.122365	-0.466442	0.0510272	0.43327	0.0724715	0.0158968	0.95008	0.10443	0.68006	0.111835	0.658631	0.197103	0.433074	-0.120401	0.634156	-0.331492	0.179012	0.192946	0.443033	-0.352654	0.151181
Ssp04G008940.1	black	0.29845	0.228988	-0.366768	0.134367	0.131108	0.604068	-0.593917	0.00935438	0.367739	0.133261	0.274304	0.270669	0.258211	0.30089	0.27438	0.270531	0.67914	0.00193829	0.96099	2.39e-10	-0.541457	0.0203004	0.181427	0.471228	-0.0259566	0.91857	0.307568	0.214389	-0.400621	0.0994509	0.208187	0.407107	-0.371985	0.128496	-0.0352328	0.889615	0.294288	0.235859	-0.0487811	0.847573	-0.329053	0.182426	-0.235064	0.34776	0.242398	0.332477	-0.349019	0.155736
Ssp05G010980.1	black	-0.296873	0.231576	0.240594	0.336201	-0.220385	0.379528	-0.208615	0.406123	0.587509	0.0103529	0.55919	0.0158363	-0.0394702	0.876431	0.351573	0.152526	0.630843	0.00499841	0.609669	0.00722552	-0.24478	0.3276	0.199454	0.427496	0.0985304	0.6973	0.319851	0.195699	0.181377	0.471353	0.257915	0.301465	-0.309005	0.212144	-0.0623895	0.805735	0.554776	0.0168668	0.224686	0.370058	-0.325885	0.186926	-0.169611	0.50105	0.274831	0.269712	-0.227983	0.36289
Ssp08G007830.1	black	-0.296476	0.232231	0.336375	0.172306	-0.361568	0.140403	0.207865	0.40785	-0.167397	0.506737	0.127122	0.615203	-0.33943	0.168198	-0.424809	0.0788724	-0.489385	0.0392769	-0.586997	0.0104362	0.232915	0.352311	-0.00724142	0.97725	0.0470931	0.852792	-0.190335	0.449345	0.219375	0.381771	0.266282	0.285489	0.32742	0.184737	0.140118	0.579208	-0.55069	0.017867	0.165171	0.512483	0.27741	0.265061	0.365219	0.136146	-0.240799	0.335776	0.174599	0.488351
Ssp12G023260.1	black	0.296305	0.232514	-0.326516	0.186024	0.3053	0.217962	-0.614241	0.00668727	0.509868	0.0306478	0.294859	0.234909	0.130548	0.605628	0.313574	0.20511	0.536809	0.0216202	0.880488	1.43e-06	-0.785316	0.000112768	-0.0135091	0.957571	0.097924	0.699081	0.209854	0.403278	-0.385556	0.114072	0.12786	0.613135	-0.138987	0.582306	0.208936	0.405385	0.422994	0.0802981	-0.0793057	0.75443	-0.279344	0.261605	-0.345473	0.160268	0.130272	0.606398	-0.137402	0.586656
Ssp04G038550.1	black	0.29578	0.233381	-0.3478	0.157283	0.130818	0.604877	-0.572182	0.0130901	0.343215	0.163201	0.267376	0.28344	0.328113	0.183754	0.228445	0.361889	0.608991	0.00730827	0.891427	6.87e-07	-0.514587	0.0288861	0.230657	0.357131	-0.0609941	0.810004	0.284222	0.253017	-0.30515	0.2182	0.0980424	0.698733	-0.382244	0.117481	-0.120462	0.633984	0.0994992	0.694459	0.138761	0.582926	-0.430882	0.0742376	-0.224073	0.371399	0.254707	0.307729	-0.138813	0.582783
Ssp02G024410.1	black	-0.295121	0.234474	0.392058	0.107585	-0.293633	0.236953	0.271202	0.276342	-0.310146	0.210373	0.0720956	0.776191	-0.125711	0.619162	-0.509054	0.0309599	-0.700187	0.00121394	-0.782016	0.00012598	0.478463	0.0445799	0.161258	0.522661	0.120379	0.63422	-0.305212	0.218101	0.108697	0.667683	-0.110035	0.663817	0.197723	0.4316	0.0930708	0.713383	-0.351981	0.152017	0.322227	0.192212	0.210338	0.402168	0.207716	0.408193	-0.300877	0.225042	0.0729846	0.773499
Ssp06G018090.1	black	0.294772	0.235054	-0.255956	0.305281	0.220317	0.379678	0.310694	0.209526	-0.775857	0.000154154	-0.681631	0.00183741	0.107118	0.672254	-0.433285	0.0724609	-0.732425	0.000547203	-0.759212	0.000258232	0.504537	0.0327367	-0.305515	0.217621	-0.310831	0.209314	-0.317966	0.198494	0.231537	0.355249	-0.175406	0.486313	0.15485	0.539527	0.0625526	0.805236	-0.179758	0.475386	-0.231742	0.354811	0.213284	0.395455	0.384712	0.114934	-0.414808	0.0869623	0.314787	0.203269
Ssp04G013410.1	black	-0.294605	0.235332	0.370265	0.130411	-0.170991	0.49752	0.446852	0.0630107	-0.332547	0.177549	-0.122722	0.627586	-0.0137461	0.956827	-0.341666	0.165233	-0.657631	0.0030152	-0.845699	9.84e-06	0.554815	0.0168573	0.0156973	0.950706	0.0756433	0.765463	-0.492184	0.0379992	0.294981	0.234706	-0.0474982	0.851539	0.135926	0.590722	-0.0155161	0.951274	-0.248997	0.319069	0.263529	0.290688	0.248232	0.320606	0.40591	0.094653	-0.189348	0.451744	0.24252	0.332227
Ssp09G007110.1	black	-0.294557	0.235411	0.364219	0.137303	-0.109888	0.664242	0.411745	0.0895562	-0.294763	0.235068	-0.112439	0.656896	-0.0205098	0.935619	-0.323863	0.189836	-0.617577	0.0063153	-0.792757	8.72e-05	0.577406	0.0120991	-0.089683	0.72342	0.0260488	0.918282	-0.276549	0.266608	0.391586	0.108047	-0.219105	0.382372	0.137267	0.58703	0.389624	0.109982	-0.472983	0.0474375	-0.000270645	0.99915	0.0508942	0.841048	0.462163	0.0534846	-0.103739	0.682071	0.24161	0.334101
Ssp02G030660.1	black	-0.29415	0.236089	0.322377	0.191994	-0.0718398	0.776966	0.642235	0.00405453	-0.44024	0.067494	-0.373423	0.12691	-0.111628	0.659227	-0.213084	0.395908	-0.603332	0.00802904	-0.928891	2.63e-08	0.714524	0.000862806	-0.264804	0.288274	-0.060661	0.811023	-0.212141	0.398053	0.373214	0.12714	-0.346934	0.15839	0.23154	0.355243	0.17723	0.481719	-0.27846	0.263182	-0.07392	0.770669	0.17675	0.482926	0.330967	0.179743	-0.214891	0.39182	0.274345	0.270594
Ssp03G022920.1	black	0.29351	0.237158	-0.376078	0.124018	-0.0418914	0.868911	-0.665825	0.00255839	0.321019	0.19398	0.360436	0.141741	0.170826	0.497942	0.103734	0.682087	0.633412	0.00477136	0.94944	1.83e-09	-0.637795	0.00440338	0.163323	0.517278	-0.0227516	0.928599	0.475727	0.0459895	-0.376722	0.123323	0.347947	0.157096	-0.281285	0.258167	-0.0449834	0.859323	0.220076	0.380215	-0.0552529	0.82762	-0.242099	0.333093	-0.37185	0.128646	0.0922348	0.715855	-0.242949	0.331345
Ssp12G014340.1	black	-0.293225	0.237634	0.317811	0.198726	0.0168454	0.947105	0.423804	0.0796597	-0.264085	0.289632	-0.181003	0.472282	-0.361686	0.140263	-0.205256	0.413892	-0.561937	0.0152207	-0.755964	0.000284245	0.557038	0.0163322	-0.260654	0.296176	-0.137662	0.585943	-0.237815	0.341981	0.108077	0.669475	-0.274409	0.270478	0.0082111	0.974204	0.332704	0.177331	-0.328583	0.18309	0.186504	0.458691	0.374475	0.125758	0.295165	0.234401	-0.150927	0.549972	-0.0361317	0.886816
Ssp04G028740.1	black	-0.292798	0.238351	0.346668	0.15873	-0.237992	0.341612	0.385803	0.113821	-0.319925	0.19559	-0.0774068	0.760145	-0.190087	0.449947	-0.371355	0.129196	-0.603815	0.00796537	-0.779196	0.000138285	0.452802	0.0591693	-0.041812	0.869157	-0.108144	0.669283	-0.264034	0.289729	0.0286721	0.910082	0.0215366	0.932403	0.174773	0.487911	0.176003	0.484807	-0.0923683	0.715461	0.117665	0.641936	0.252559	0.311966	0.306983	0.215307	-0.175446	0.486211	0.274952	0.269492
Ssp11G002330.1	black	0.292612	0.238663	-0.320638	0.194539	0.173634	0.490795	-0.481197	0.043204	0.477063	0.0452972	0.212974	0.396158	0.043499	0.863923	0.370212	0.130472	0.595296	0.00914985	0.834394	1.67e-05	-0.834817	1.64e-05	0.186452	0.458821	0.108606	0.667947	0.0963577	0.703686	-0.467115	0.0506488	0.209883	0.403211	-0.0587163	0.816983	-0.228972	0.360754	0.304618	0.219044	-0.0224114	0.929664	-0.0609179	0.810237	-0.490552	0.0387402	0.206411	0.411212	0.0216868	0.931933
Ssp11G005510.1	black	0.290762	0.241782	-0.361282	0.14074	0.408227	0.0926042	-0.496875	0.0359295	0.415294	0.0865552	0.132754	0.599496	0.0120674	0.962096	0.367977	0.13299	0.508635	0.0311213	0.785072	0.000113704	-0.600522	0.00840765	-0.0711339	0.779106	-0.0268906	0.91565	0.221941	0.376087	-0.326443	0.186129	-0.156108	0.536199	-0.298749	0.2285	0.200903	0.424076	0.198745	0.429174	0.0353044	0.889392	-0.264899	0.288093	-0.320083	0.195357	0.244471	0.328231	-0.121965	0.629725
Ssp04G022410.1	black	-0.290529	0.242178	0.332238	0.177977	-0.375974	0.124131	0.524427	0.0254659	-0.440266	0.0674756	-0.195957	0.435809	-0.154436	0.540625	-0.384329	0.115327	-0.569025	0.0137196	-0.848	8.79e-06	0.551385	0.0176937	0.148374	0.556819	-0.0752853	0.766543	-0.113602	0.653556	0.3345	0.17486	-0.244446	0.328281	0.368009	0.132955	0.152331	0.546226	-0.362641	0.139142	-0.150745	0.55046	0.211661	0.399146	0.171734	0.495626	-0.359648	0.142677	0.340007	0.16743
Ssp07G033640.1	black	-0.290195	0.242744	0.338235	0.169796	-0.245383	0.326371	0.425414	0.0784013	-0.342242	0.164476	-0.125254	0.620447	-0.143053	0.571207	-0.402614	0.0976222	-0.655317	0.00315572	-0.84736	9.07e-06	0.421007	0.0818797	-0.145379	0.564898	0.0238033	0.925307	-0.170198	0.499548	0.157071	0.533655	-0.134898	0.593559	0.440605	0.0672405	0.249003	0.319057	-0.424182	0.0793629	0.0344224	0.89214	0.334422	0.174967	0.326615	0.185882	-0.281316	0.258111	0.2412	0.334946
Ssp08G005680.1	black	0.288787	0.245142	-0.376229	0.123856	0.0406013	0.872916	-0.572811	0.0129674	0.342136	0.164615	0.265064	0.287782	0.234505	0.34894	0.241987	0.333324	0.71061	0.000948955	0.959321	3.32e-10	-0.56486	0.0145865	0.162134	0.520375	-0.0809569	0.749471	0.400721	0.0993584	-0.298159	0.229464	0.294443	0.235601	-0.3423	0.1644	-0.0243788	0.923506	0.131248	0.603679	-0.144748	0.566606	-0.270558	0.27753	-0.284789	0.25203	0.305061	0.21834	-0.247933	0.321209
Ssp05G002620.1	black	0.288732	0.245236	-0.226751	0.365558	0.231962	0.354342	0.252088	0.312899	-0.727096	0.000628901	-0.587262	0.0103929	0.257685	0.301911	-0.345201	0.160619	-0.543445	0.0197557	-0.567348	0.0140636	0.718436	0.000783332	-0.196589	0.4343	-0.199212	0.428068	-0.209647	0.403753	0.44416	0.0648085	-0.201064	0.423699	-0.196885	0.433595	-0.184305	0.464101	-0.18652	0.458653	-0.170539	0.498676	-0.194963	0.438187	0.298632	0.228691	-0.193712	0.441189	0.148734	0.555851
Ssp09G000610.1	black	0.288605	0.245453	-0.313783	0.204792	-0.167527	0.506402	-0.737603	0.000476537	0.291214	0.241018	0.486902	0.0404378	0.274664	0.270016	-0.0889328	0.725649	0.505297	0.0324323	0.882873	1.23e-06	-0.641501	0.00411059	0.30097	0.224891	0.0951447	0.70726	0.489704	0.0391298	-0.271958	0.274953	0.392664	0.106995	-0.341618	0.165297	0.00639698	0.979902	0.0571756	0.821711	-0.0941748	0.710121	-0.17128	0.496784	-0.365065	0.136323	-0.0305003	0.904373	-0.185563	0.461003
Ssp05G023360.1	black	0.288569	0.245513	-0.34625	0.159267	0.0136555	0.957112	-0.6888	0.00157096	0.305511	0.217627	0.388013	0.111589	0.213514	0.394933	0.0718603	0.776904	0.563006	0.0149863	0.915626	9.88e-08	-0.521676	0.0263882	0.190604	0.448694	0.0227622	0.928566	0.404025	0.0963426	-0.333727	0.175921	0.281305	0.258131	-0.195178	0.43767	0.00659206	0.979289	0.25663	0.303964	0.0155552	0.951152	-0.496902	0.0359178	-0.213096	0.395881	0.0277948	0.912823	-0.390157	0.109454
Ssp04G028150.1	black	0.287853	0.24674	-0.37184	0.128657	0.0543185	0.830495	-0.484123	0.0417677	0.345295	0.160498	0.190893	0.447992	0.233757	0.350525	0.339099	0.168639	0.758114	0.000266789	0.944536	3.78e-09	-0.564285	0.0147096	0.159577	0.527062	-0.0539067	0.831763	0.373226	0.127126	-0.31616	0.201197	0.273343	0.272419	-0.241168	0.335013	-0.220853	0.378491	0.222384	0.37511	-0.144613	0.566972	-0.214291	0.393174	-0.412055	0.0892905	0.346707	0.15868	-0.276062	0.267485
Sspptg001270lG000030.1	black	0.287403	0.247512	-0.366443	0.134739	0.226594	0.365899	-0.331756	0.178645	0.415671	0.0862412	0.0294013	0.907804	0.229441	0.359745	0.546349	0.0189808	0.781642	0.000127557	0.883349	1.19e-06	-0.629232	0.00514521	0.0549466	0.828562	-0.138425	0.583848	0.2626	0.292454	-0.339326	0.168337	0.113037	0.655177	-0.144462	0.567381	-0.161374	0.52236	0.274169	0.270913	-0.208752	0.405808	-0.0829974	0.743355	-0.367927	0.133047	0.428969	0.0756753	-0.154658	0.540036
Ssp07G006400.1	black	0.286728	0.248673	-0.337013	0.171443	0.150946	0.549923	-0.640969	0.00415161	0.444722	0.0644297	0.33987	0.167612	0.280206	0.260075	0.259741	0.297932	0.635566	0.00458754	0.957947	4.31e-10	-0.675906	0.00207609	0.111797	0.658741	0.00479736	0.984927	0.337615	0.170631	-0.40046	0.0995992	0.198698	0.429287	-0.214092	0.393625	0.0901759	0.721957	0.369174	0.131637	-0.0304491	0.904533	-0.229878	0.358804	-0.313553	0.205141	0.133149	0.598399	-0.39354	0.106145
Ssp04G024690.1	black	0.28656	0.248964	-0.367627	0.133388	-0.019858	0.937662	-0.447877	0.0623361	0.259322	0.29874	0.145953	0.563346	0.222229	0.375451	0.204847	0.414843	0.622474	0.00579991	0.799393	6.88e-05	-0.622015	0.00584669	0.169639	0.500979	-0.331125	0.179523	0.41647	0.0855774	-0.354015	0.1495	0.274143	0.270961	-0.0524223	0.836336	0.188313	0.454266	0.151898	0.547379	-0.355209	0.148035	-0.0707263	0.780342	-0.358136	0.144487	0.110698	0.661907	-0.112576	0.6565
Sspptg001547lG000040.1	black	-0.286522	0.249029	0.244201	0.328782	-0.175819	0.485271	-0.278627	0.262883	0.59049	0.00987829	0.599302	0.00857646	-0.102606	0.685373	0.264192	0.28943	0.538824	0.0210399	0.574168	0.012706	-0.302708	0.222093	-0.0804141	0.7511	0.0638479	0.801278	0.303996	0.220034	-0.130544	0.605639	0.529461	0.0238429	-0.302502	0.222423	0.0624198	0.805642	0.52238	0.0261497	0.23555	0.346735	-0.235545	0.346745	0.0503466	0.842738	0.157205	0.533302	-0.224922	0.369543
Ssp08G001280.1	black	0.286476	0.249108	-0.358345	0.144236	0.305522	0.21761	-0.485923	0.0409026	0.473389	0.0472207	0.164477	0.514282	0.140868	0.577158	0.460346	0.0545544	0.690111	0.00152589	0.918212	7.77e-08	-0.669543	0.00237079	-0.0459735	0.856257	0.0326855	0.897555	0.222135	0.375658	-0.328909	0.18263	0.138375	0.583985	-0.234108	0.34978	-0.0679776	0.788692	0.382571	0.117141	-0.0471366	0.852657	-0.222999	0.373758	-0.340993	0.166121	0.239683	0.338089	-0.193472	0.441766
Ssp12G022080.1	black	0.285583	0.250653	-0.356066	0.14699	0.433925	0.0719925	-0.111664	0.659123	0.0657498	0.795476	-0.260522	0.29643	0.432566	0.0729892	0.420488	0.0822971	0.462824	0.0530991	0.493456	0.0374293	-0.0109183	0.965703	-0.26028	0.296895	-0.395064	0.104678	0.0562146	0.824664	0.0150583	0.952711	0.0477597	0.85073	-0.361245	0.140783	-0.104363	0.680255	0.201691	0.422224	-0.0380418	0.880872	-0.316726	0.200348	0.11027	0.663141	0.406974	0.0937076	-0.227629	0.363654
Ssp09G015950.1	black	0.285479	0.250832	-0.287818	0.2468	0.242236	0.332811	0.37672	0.123325	-0.663417	0.0026863	-0.744279	0.000396857	0.0618121	0.8075	-0.223887	0.371807	-0.501127	0.0341295	-0.624504	0.00559653	0.393204	0.10647	-0.498737	0.0351327	-0.412229	0.0891425	-0.038382	0.879814	0.301776	0.223591	-0.233526	0.351014	0.299296	0.227607	-0.0835806	0.741609	-0.328659	0.182982	-0.235081	0.347723	0.311543	0.208218	0.221341	0.377411	-0.112999	0.655286	0.263251	0.291216
Ssp02G016730.1	black	-0.285139	0.251423	0.342144	0.164604	0.268362	0.2816	0.663056	0.00270592	-0.172255	0.4943	-0.405557	0.0949672	-0.207966	0.407619	0.126874	0.615899	-0.516143	0.0283227	-0.828019	2.21e-05	0.547727	0.0186214	-0.30095	0.224923	0.0749822	0.767459	-0.593434	0.00942682	0.287287	0.247711	-0.427306	0.076942	0.109134	0.666419	0.0991599	0.695454	-0.0100604	0.968397	0.0858473	0.734838	0.254814	0.307517	0.363362	0.1383	-0.00494552	0.984462	0.243654	0.329901
Ssp07G034940.1	black	-0.284773	0.252058	0.35338	0.150282	-0.34128	0.165743	0.190034	0.450077	-0.0511584	0.840233	0.180985	0.472327	-0.354838	0.148489	-0.309916	0.21073	-0.39163	0.108004	-0.48669	0.040538	0.0677076	0.789514	-0.134119	0.595712	0.451001	0.0603129	0.122791	0.627391	0.111274	0.660246	0.000540764	0.998301	0.256929	0.303381	-0.262283	0.293059	-0.0954596	0.706332	0.215539	0.390358	0.413855	0.0877628	-0.0518279	0.838168	-0.421408	0.0815588	0.221306	0.377489
Ssp02G011020.1	black	0.284585	0.252384	-0.238788	0.33995	0.105854	0.675919	0.227455	0.364032	-0.714878	0.00085535	-0.540747	0.020498	0.073719	0.771277	-0.410049	0.0910164	-0.618188	0.00624909	-0.608754	0.00733737	0.562441	0.0151099	0.283401	0.25445	-0.15147	0.548522	-0.520903	0.0266524	0.325032	0.188151	-0.303192	0.221318	0.0589848	0.81616	-0.231885	0.354507	-0.325941	0.186845	0.00869687	0.972678	0.0751197	0.767044	0.410222	0.0908668	-0.298513	0.228885	0.0268697	0.915715
Ssp10G011290.1	black	0.284316	0.252853	-0.245889	0.325343	0.103825	0.681822	0.342402	0.164265	-0.746219	0.000375916	-0.664443	0.00263117	0.201153	0.423489	-0.372293	0.128155	-0.639038	0.00430335	-0.701503	0.00117743	0.433898	0.0720127	0.0413591	0.870563	-0.214103	0.393599	-0.422649	0.0805708	0.291016	0.241353	-0.237031	0.343622	0.315133	0.202746	-0.101474	0.688681	-0.160194	0.525444	-0.280615	0.25935	0.237071	0.343539	0.0312525	0.902025	-0.313337	0.205472	0.264473	0.288899
Ssp10G022470.1	black	-0.283766	0.253811	0.314416	0.203831	-0.0729988	0.773456	0.634315	0.00469355	-0.475925	0.0458863	-0.377448	0.122544	-0.167379	0.506782	-0.247368	0.322348	-0.618905	0.00617205	-0.940942	6.18e-09	0.77392	0.00016405	-0.287358	0.247589	-0.129899	0.607438	-0.255958	0.305277	0.38238	0.117339	-0.221599	0.376843	0.0611281	0.809593	0.0821535	0.745882	-0.339887	0.167589	0.0153664	0.951744	0.252343	0.312394	0.395917	0.103862	-0.2148	0.392024	0.262599	0.292456
Ssp06G029020.1	black	-0.282493	0.25604	0.288569	0.245513	-0.0971115	0.701469	-0.278407	0.263277	0.862911	4.04e-06	0.649873	0.00350746	-0.0562305	0.824615	0.511127	0.0301699	0.680111	0.00189846	0.713226	0.000890624	-0.630979	0.0049862	0.382669	0.11704	0.134963	0.59338	0.132146	0.601182	-0.295325	0.234135	0.110815	0.661568	-0.174555	0.488464	0.211621	0.399237	0.28305	0.255064	0.14639	0.562164	-0.167651	0.506083	-0.376386	0.123686	0.366205	0.135012	-0.0602696	0.812222
Ssp04G007340.1	black	0.281544	0.25771	-0.394598	0.105125	0.0356869	0.888201	-0.423764	0.0796905	0.208292	0.406867	0.090258	0.721714	0.212708	0.396763	0.194978	0.438149	0.583017	0.0111025	0.753527	0.000305188	-0.529174	0.0239329	-0.00485858	0.984735	-0.200179	0.425784	0.35547	0.147717	-0.327441	0.184707	0.319809	0.195761	-0.106613	0.673717	0.0676838	0.789586	-0.100304	0.692103	-0.253027	0.311039	-0.133997	0.596051	-0.318756	0.197319	0.418932	0.083556	-0.0799557	0.752477
Ssp04G018410.1	black	0.281526	0.257741	-0.376128	0.123964	-0.0468035	0.853688	-0.602765	0.00810429	0.200701	0.424553	0.29177	0.240079	0.26949	0.279505	0.0802259	0.751665	0.605635	0.00772901	0.888419	8.47e-07	-0.400356	0.0996958	0.277864	0.264246	-0.0879533	0.728562	0.371837	0.12866	-0.285346	0.251062	0.289575	0.243797	-0.389937	0.109671	-0.0241787	0.924132	0.261564	0.294433	-0.0659513	0.794862	-0.384029	0.115635	-0.239852	0.337738	0.0506138	0.841913	-0.354	0.149518
Ssp04G016940.1	black	0.281118	0.258461	-0.375108	0.125069	0.0680114	0.788589	-0.460177	0.0546548	0.359743	0.142565	0.164178	0.515059	0.261119	0.295285	0.355365	0.147845	0.749782	0.000339888	0.924802	4.05e-08	-0.614742	0.00663031	0.171109	0.497221	-0.162725	0.518836	0.355299	0.147925	-0.294092	0.236185	0.218185	0.384425	-0.152371	0.546119	-0.0545734	0.829711	0.233208	0.35169	-0.185281	0.461697	-0.261073	0.295373	-0.289281	0.244298	0.258292	0.300733	-0.134742	0.593991
Ssp07G015520.1	black	-0.280252	0.259994	0.251048	0.314968	-0.210962	0.400742	-0.371083	0.129498	0.832227	1.84e-05	0.726887	0.000632313	-0.207016	0.409811	0.391377	0.108253	0.708236	0.00100461	0.774432	0.000161383	-0.693231	0.00142293	0.13489	0.593582	0.186619	0.458409	0.413266	0.0882605	-0.309568	0.21127	0.33875	0.169107	-0.217575	0.385788	0.151663	0.548006	0.330802	0.179974	0.11157	0.659394	-0.146289	0.562437	-0.392451	0.107202	0.165159	0.512516	0.0156647	0.950808
Sspptg000590lG000030.1	black	0.280088	0.260284	-0.434768	0.0713797	-0.0564828	0.82384	-0.0800358	0.752236	-0.117778	0.641614	-0.258912	0.299533	0.212075	0.398204	0.255508	0.306157	0.611369	0.00702148	0.549318	0.0182134	-0.0778985	0.758664	0.132235	0.600936	-0.401328	0.0987987	0.303603	0.220661	-0.118508	0.639536	0.216064	0.389177	-0.16702	0.507708	-0.254064	0.308993	0.124888	0.621479	-0.443602	0.0651854	-0.138091	0.584764	-0.0324045	0.898431	0.193263	0.442268	-0.133604	0.597139
Ssp08G018060.1	black	0.279704	0.260966	-0.39094	0.108681	0.0903176	0.721537	-0.381216	0.118553	0.294514	0.235482	0.0698418	0.783027	0.196795	0.433809	0.39684	0.102986	0.777357	0.000146843	0.892841	6.22e-07	-0.499378	0.0348614	0.0893372	0.724448	-0.2701	0.278375	0.366784	0.134349	-0.235502	0.346835	0.268581	0.281192	-0.257342	0.302577	-0.127909	0.612998	0.271065	0.276594	-0.219237	0.38208	-0.229788	0.358998	-0.337231	0.171148	0.28458	0.252394	-0.152917	0.544664
Ssp03G011190.1	black	0.27919	0.26188	-0.32378	0.189956	0.075321	0.766436	-0.666663	0.0025151	0.469596	0.0492714	0.393956	0.105743	0.257155	0.302942	0.225859	0.367499	0.646893	0.00371325	0.977598	2.97e-12	-0.767104	0.000203245	0.184465	0.463706	0.0353447	0.889267	0.370604	0.130033	-0.461321	0.0539784	0.227606	0.363705	-0.223729	0.372153	0.0193435	0.939274	0.281532	0.257731	-0.00424426	0.986665	-0.260807	0.295883	-0.463647	0.0526225	0.15398	0.541836	-0.172504	0.493667
Ssp03G003990.1	black	-0.278517	0.26308	0.291584	0.240394	-0.161228	0.52274	-0.345366	0.160406	0.774273	0.000162208	0.713905	0.000875991	0.162711	0.518872	0.350252	0.15418	0.564225	0.0147226	0.662437	0.00273983	-0.548406	0.0184465	0.300175	0.226179	0.456856	0.0566546	0.212463	0.397319	-0.286812	0.248529	0.0717408	0.777266	-0.0022904	0.992803	0.13277	0.59945	0.328829	0.182743	0.191824	0.44574	-0.26608	0.285869	-0.293295	0.237517	0.268196	0.281909	-0.277077	0.265659
Ssp04G017910.1	black	-0.277602	0.264717	0.279774	0.260841	-0.230755	0.356922	0.63829	0.00436332	-0.524015	0.0256022	-0.376143	0.123948	-0.218085	0.384647	-0.285529	0.250745	-0.543569	0.0197223	-0.898325	4.16e-07	0.729169	0.000595993	-0.199919	0.426397	-0.198472	0.429821	-0.040773	0.872383	0.35221	0.151733	-0.250145	0.316768	0.162108	0.520443	0.0408638	0.872101	-0.219262	0.382023	-0.0889453	0.725612	0.334669	0.174629	0.393327	0.106351	-0.402446	0.0977759	0.242743	0.33177
Ssp11G011040.1	black	-0.277574	0.264766	0.28136	0.258034	-0.120333	0.634351	-0.442526	0.0659175	0.872799	2.29e-06	0.794629	8.16e-05	-0.178574	0.478347	0.335647	0.173295	0.568027	0.0139235	0.72012	0.000751045	-0.710222	0.000957864	0.118093	0.640719	0.408098	0.0927174	0.294125	0.236131	-0.404367	0.0960347	0.218165	0.384469	-0.111564	0.659413	0.190251	0.449549	0.199805	0.426667	0.272974	0.273092	-0.171115	0.497205	-0.314955	0.203015	0.286329	0.249361	-0.138615	0.583326
Ssp02G024710.1	black	-0.276836	0.266092	0.299796	0.226793	-0.401671	0.0984842	0.158578	0.529687	-0.344186	0.161935	0.126577	0.616731	-0.275136	0.269159	-0.600357	0.00843031	-0.554029	0.0170462	-0.619728	0.0060845	0.443664	0.0651435	-0.213736	0.394431	0.0655583	0.79606	0.233004	0.352123	0.246429	0.324248	0.048219	0.84931	-0.0361604	0.886726	0.168195	0.504683	-0.390395	0.109219	0.161217	0.522768	0.142602	0.572434	0.282544	0.255952	-0.601762	0.00823883	0.255439	0.306292
Ssp12G014680.1	black	0.276647	0.266431	-0.384956	0.114684	0.108831	0.667296	-0.469729	0.0491986	0.323855	0.189848	0.154688	0.539958	0.179282	0.476576	0.345708	0.159966	0.732355	0.000548217	0.917076	8.65e-08	-0.500119	0.0345499	0.112934	0.655472	-0.0742991	0.769523	0.345235	0.160575	-0.309429	0.211484	0.186163	0.459529	-0.269799	0.278933	-0.12597	0.618434	0.141572	0.575237	-0.106073	0.675284	-0.249934	0.317191	-0.300316	0.22595	0.360202	0.142018	-0.318188	0.198164
Ssp05G024460.1	black	0.276449	0.266788	-0.334728	0.174549	-0.117772	0.641632	-0.682028	0.00182173	0.330336	0.180626	0.422051	0.0810457	0.254936	0.307279	0.0578244	0.81972	0.627845	0.00527443	0.949707	1.76e-09	-0.63749	0.0044282	0.28957	0.243806	0.0065635	0.979379	0.491427	0.0383415	-0.375201	0.124968	0.330574	0.180292	-0.256838	0.303558	-0.0111228	0.965061	0.124348	0.622997	-0.0946921	0.708594	-0.272153	0.274596	-0.355926	0.147161	0.0575812	0.820466	-0.23768	0.342263
Ssp02G018640.1	black	-0.276398	0.26688	0.276984	0.265825	-0.425001	0.0787226	-0.334784	0.174473	0.568326	0.0138621	0.722801	0.000701964	0.0595996	0.814275	0.110225	0.66327	0.520808	0.0266847	0.582479	0.011195	-0.43501	0.0712045	0.261989	0.293619	0.24254	0.332186	0.627228	0.00533279	-0.236734	0.344244	0.164423	0.514423	-0.208122	0.407259	0.00330459	0.989617	0.437845	0.0691749	0.148395	0.556764	-0.221934	0.376102	-0.235863	0.346074	-0.0476522	0.851062	-0.00213975	0.993277
Ssp09G006160.1	black	0.275807	0.267945	-0.326828	0.185578	0.15298	0.544497	-0.66941	0.00237731	0.478648	0.0444859	0.381344	0.11842	0.259632	0.298143	0.258204	0.300903	0.646319	0.00375398	0.984783	1.38e-13	-0.699855	0.0012233	0.0931315	0.713203	0.073186	0.772889	0.305995	0.216863	-0.379962	0.119872	0.265581	0.286808	-0.318909	0.197093	0.0224659	0.929493	0.291616	0.240339	0.0335251	0.894937	-0.270396	0.277828	-0.3739	0.126388	0.218417	0.383905	-0.282471	0.256079
Ssp07G011920.1	black	-0.275066	0.269286	0.2317	0.354901	-0.0445087	0.860794	-0.265634	0.286708	0.79334	8.54e-05	0.579134	0.0117849	0.0570046	0.822237	0.540991	0.0204299	0.742925	0.000412043	0.755341	0.00028948	-0.472715	0.0475806	0.123909	0.624235	0.169941	0.500204	0.224205	0.371111	-0.0905486	0.720852	0.207489	0.408718	-0.186237	0.459348	0.222817	0.374156	0.349166	0.15555	0.0587634	0.816839	-0.243228	0.330773	-0.341915	0.164905	0.435467	0.0708742	-0.334907	0.174305
Ssp03G022880.1	black	0.273361	0.272385	-0.362371	0.139459	-0.0585647	0.817448	-0.505334	0.0324176	0.235225	0.347419	0.217544	0.385857	0.359111	0.143318	0.185428	0.461334	0.68609	0.00166765	0.887893	8.78e-07	-0.465629	0.0514878	0.2367	0.344315	-0.115553	0.647966	0.428863	0.0757557	-0.301375	0.224237	0.279436	0.261442	-0.247744	0.32159	0.037869	0.881409	0.192216	0.444794	-0.310833	0.209311	-0.224057	0.371434	-0.331178	0.17945	0.128921	0.610166	-0.340162	0.167224
Ssp02G022680.1	black	0.272755	0.273492	-0.361371	0.140635	0.0449024	0.859574	-0.57677	0.0122164	0.361552	0.140421	0.278972	0.262268	0.222212	0.375488	0.23077	0.356891	0.670735	0.00231314	0.930157	2.28e-08	-0.624538	0.00559316	0.145764	0.563855	-0.0260205	0.91837	0.414265	0.0874181	-0.357986	0.144668	0.194395	0.439548	-0.199322	0.42781	0.0121397	0.961869	0.0612112	0.809339	-0.0922032	0.715949	-0.207611	0.408436	-0.47004	0.0490283	0.256352	0.304505	-0.289459	0.243995
Ssp08G026030.1	black	0.272743	0.273514	-0.275399	0.268683	0.259036	0.299293	-0.668386	0.00242791	0.53234	0.0229515	0.393508	0.106176	0.163044	0.518005	0.239102	0.339297	0.475104	0.0463152	0.859919	4.76e-06	-0.799397	6.87e-05	0.168252	0.504537	0.133283	0.598029	0.110589	0.662221	-0.591429	0.00973242	0.0779525	0.758501	-0.353605	0.150005	0.10462	0.679506	0.159802	0.526471	0.177906	0.480019	-0.119301	0.63728	-0.479378	0.0441156	0.272509	0.273943	-0.112922	0.655506
Ssp10G004600.1	black	-0.2725	0.273959	0.37128	0.129279	0.0307176	0.903695	0.508746	0.0310786	-0.160841	0.523753	-0.206459	0.411101	-0.064131	0.800414	-0.101565	0.688413	-0.551735	0.017607	-0.788278	0.000101928	0.367124	0.133961	-0.198919	0.428762	-0.210995	0.400666	-0.475314	0.0462054	0.320642	0.194533	-0.0267057	0.916228	0.288724	0.245249	0.0914573	0.718158	-0.183808	0.465328	0.236385	0.344978	0.340411	0.166892	0.232757	0.352647	-0.0662527	0.793943	0.314539	0.203644
Ssp03G004100.1	black	-0.271014	0.276688	0.272987	0.273069	-0.309816	0.210885	-0.31927	0.196559	0.640181	0.00421299	0.681444	0.00184482	0.0443218	0.861373	0.192027	0.445248	0.519524	0.0271282	0.581421	0.0113789	-0.490871	0.0385947	0.343189	0.163235	0.0527894	0.835204	0.349715	0.154856	0.0836472	0.74141	0.227165	0.364659	-0.11269	0.656172	0.205504	0.413316	0.0320783	0.899449	0.168922	0.502815	-0.0478541	0.850438	-0.597707	0.00880121	0.0992953	0.695057	-0.164637	0.513867
Ssp01G005000.1	black	0.270158	0.278268	-0.282093	0.256743	0.46962	0.0492583	-0.0107904	0.966105	0.128704	0.610775	-0.292594	0.238694	0.370597	0.13004	0.517216	0.0279393	0.451585	0.0599404	0.430035	0.0748721	-0.0630541	0.803703	-0.24692	0.323254	-0.138394	0.583933	-0.050019	0.843749	0.0560778	0.825084	0.03725	0.883335	-0.430257	0.0747058	-0.290944	0.241474	0.255742	0.3057	-0.200805	0.424307	-0.144258	0.567933	-0.153673	0.542653	0.407097	0.0935991	-0.0697152	0.783411
Ssp06G018150.1	black	-0.268581	0.281192	0.291542	0.240464	-0.299593	0.227124	0.384154	0.115507	-0.462054	0.0535483	-0.123123	0.626455	-0.245462	0.326211	-0.491657	0.0382373	-0.594484	0.00926981	-0.790814	9.34e-05	0.631216	0.00496495	-0.285465	0.250856	-0.194544	0.439191	0.0807071	0.75022	0.321084	0.193884	0.0204672	0.935753	0.0941276	0.71026	0.108251	0.668973	-0.385162	0.114474	0.127087	0.615302	0.144596	0.567018	0.447904	0.0623181	-0.475557	0.0460785	0.261581	0.294399
Ssp11G003480.1	black	0.268575	0.281203	-0.340929	0.166207	0.128835	0.610408	-0.666082	0.00254505	0.443367	0.0653453	0.364096	0.137446	0.0974177	0.700568	0.18882	0.453031	0.587579	0.0103415	0.925382	3.82e-08	-0.733745	0.000528413	-0.0600713	0.81283	0.0646433	0.798851	0.433875	0.0720294	-0.37463	0.12559	0.265024	0.287857	-0.230137	0.358247	0.13502	0.593222	0.147797	0.558371	-0.0378609	0.881435	-0.236299	0.345158	-0.368978	0.131858	0.190604	0.448694	-0.17253	0.493599
Ssp11G022020.1	black	0.268556	0.281238	-0.350399	0.153995	-0.00541239	0.982995	-0.261484	0.294585	0.175802	0.485314	-0.00803244	0.974765	0.225048	0.369266	0.34661	0.158805	0.715612	0.000840069	0.755992	0.000284012	-0.367427	0.133616	0.19542	0.437093	-0.356759	0.146149	0.43282	0.0728024	-0.149363	0.554163	0.185871	0.460245	-0.107379	0.671498	-0.134629	0.594302	0.319942	0.195565	-0.384443	0.11521	-0.127807	0.613282	-0.384855	0.114787	0.172877	0.492717	-0.279185	0.261889
Ssp09G016350.1	black	0.268219	0.281866	-0.317221	0.199607	0.0258052	0.919043	-0.630253	0.00505181	0.427261	0.0769764	0.378358	0.121572	0.274831	0.269712	0.232926	0.352288	0.676384	0.00205523	0.975961	5.2e-12	-0.65168	0.00338731	0.334994	0.174185	0.0619922	0.80695	0.331049	0.179629	-0.404608	0.0958179	0.189021	0.452541	-0.316417	0.200812	-0.0509532	0.840866	0.291552	0.240448	-0.03804	0.880877	-0.259697	0.298018	-0.318265	0.19805	0.229612	0.359376	-0.285067	0.251546
Ssp07G018290.1	black	0.268187	0.281927	-0.368437	0.132469	-0.260441	0.296586	-0.176724	0.482991	-0.116857	0.644242	-0.0820734	0.746122	0.339975	0.167472	0.0510892	0.840446	0.528509	0.0241432	0.524115	0.0255691	-0.183774	0.46541	0.181111	0.472014	-0.301025	0.224802	0.479638	0.0439844	-0.0579258	0.819408	0.36626	0.134949	-0.00902914	0.971635	-0.388891	0.110712	0.0107103	0.966356	-0.370483	0.130168	-0.162245	0.520086	-0.18726	0.45684	0.201131	0.423541	0.00352858	0.988913
Ssp06G002890.1	black	0.268009	0.282257	-0.332801	0.177198	-0.0398352	0.875296	-0.562279	0.0151452	0.398427	0.101491	0.308665	0.212673	0.230527	0.357412	0.220392	0.379514	0.68673	0.00164437	0.925777	3.66e-08	-0.733074	0.000537894	0.223623	0.372387	-0.0880798	0.728186	0.426834	0.0773042	-0.395237	0.104511	0.294422	0.235635	-0.142114	0.573762	-0.00233339	0.992668	0.0333714	0.895416	-0.16231	0.519917	-0.125993	0.61837	-0.389757	0.10985	0.269711	0.279095	-0.106419	0.674281
Ssp07G020370.1	black	-0.267625	0.282974	0.294876	0.23488	-0.453962	0.0584414	0.0303507	0.90484	-0.295884	0.233208	0.251468	0.314132	-0.125107	0.620863	-0.651618	0.00339142	-0.559776	0.0157033	-0.538643	0.0210915	0.358065	0.144572	0.129074	0.60974	-0.0186159	0.941555	-0.0393439	0.876823	-0.0105618	0.966822	0.155129	0.538789	0.0978673	0.699247	0.194946	0.438227	-0.513704	0.0292094	0.392117	0.107528	0.0137834	0.956711	0.22249	0.374876	-0.275522	0.268462	0.124739	0.621897
Ssp02G030780.1	black	-0.267496	0.283216	0.315783	0.201765	0.186058	0.459785	0.485837	0.0409436	-0.26404	0.289718	-0.263027	0.291642	-0.319859	0.195687	-0.110869	0.661413	-0.603271	0.00803705	-0.800517	6.6e-05	0.677196	0.00202018	-0.292584	0.23871	0.0517202	0.8385	-0.409536	0.091461	0.339677	0.167868	-0.401884	0.0982889	-0.00612394	0.98076	0.119333	0.637191	-0.222213	0.375488	0.289385	0.244121	-0.0514968	0.839189	0.438893	0.0684352	0.0150145	0.952848	0.157155	0.533432
Ssp05G000750.1	black	0.266878	0.284371	-0.372752	0.127649	0.12573	0.619109	-0.533812	0.0225062	0.329049	0.182432	0.217979	0.384884	0.199066	0.428415	0.297996	0.22973	0.694609	0.00137931	0.931065	2.06e-08	-0.475388	0.0461664	0.0960501	0.704592	-0.0786149	0.756508	0.30093	0.224955	-0.242047	0.3332	0.275053	0.26931	-0.32063	0.194552	0.00543121	0.982936	0.378311	0.121622	-0.109057	0.666642	-0.347205	0.158043	-0.253952	0.309214	0.234065	0.349871	-0.385651	0.113975
Ssp11G009320.1	black	-0.266648	0.284803	0.293118	0.237815	-0.241489	0.334351	-0.0899596	0.722599	0.565873	0.0143717	0.474616	0.0465717	-0.103066	0.684033	0.323061	0.190999	0.453927	0.0584634	0.395465	0.104294	-0.371113	0.129465	0.386672	0.11294	0.147992	0.557846	0.132778	0.599428	-0.228257	0.362296	0.0454165	0.857981	0.0900636	0.722291	-0.235392	0.347066	0.289807	0.243403	0.333842	0.175764	0.181521	0.470994	-0.00904837	0.971575	-0.153989	0.541814	-0.341763	0.165106
Ssp05G025190.1	black	0.265611	0.286752	-0.338097	0.169982	0.123209	0.626211	-0.591803	0.00967483	0.391089	0.108536	0.302442	0.22252	0.266316	0.285425	0.279213	0.261839	0.68276	0.00179312	0.961166	2.3e-10	-0.536096	0.0218283	0.157067	0.533666	-0.00268141	0.991575	0.30756	0.2144	-0.308987	0.212172	0.236012	0.345761	-0.365477	0.135849	0.0312099	0.902158	0.362538	0.139263	-0.0809431	0.749512	-0.360835	0.141269	-0.253471	0.310163	0.216175	0.388927	-0.352711	0.15111
Ssp12G010980.1	black	-0.26557	0.286829	0.372998	0.127377	0.141019	0.576748	0.335117	0.174018	-0.139641	0.580513	-0.0697242	0.783384	-0.123697	0.624833	-0.219542	0.3814	-0.710204	0.000958282	-0.786255	0.000109232	0.399786	0.100223	-0.237551	0.342533	0.215043	0.391476	-0.485711	0.0410039	0.208776	0.405753	-0.313114	0.205811	0.261191	0.295146	0.148466	0.556572	-0.196106	0.435453	0.456009	0.0571731	0.129242	0.609271	0.195517	0.43686	-0.121902	0.629904	0.0948746	0.708056
Ssp11G013650.1	black	0.265338	0.287266	-0.298181	0.229428	0.12429	0.623163	-0.600162	0.00845718	0.437142	0.0696738	0.347187	0.158066	0.0888736	0.725825	0.253379	0.310344	0.616558	0.00642709	0.91416	1.13e-07	-0.616033	0.00648536	0.119839	0.635753	0.188146	0.454675	0.304077	0.219905	-0.409864	0.0911764	0.256854	0.303528	-0.39029	0.109323	-0.130525	0.605692	0.294487	0.235528	-0.0482498	0.849215	-0.366687	0.134459	-0.201086	0.423647	0.307623	0.214301	-0.119598	0.636438
Ssp11G025090.1	black	0.265319	0.287301	-0.340345	0.16698	0.0237684	0.925416	-0.583802	0.0109684	0.388859	0.110743	0.31675	0.200312	0.180862	0.472633	0.255249	0.306664	0.721072	0.0007333	0.972196	1.65e-11	-0.586076	0.0105875	0.156443	0.535311	-0.0035419	0.988871	0.411462	0.0897989	-0.309275	0.211724	0.32431	0.18919	-0.301435	0.224139	-0.132146	0.601184	0.178099	0.479536	-0.0679306	0.788835	-0.224155	0.371221	-0.281346	0.258059	0.309386	0.211551	-0.349609	0.154991
Ssp04G013860.1	black	-0.265127	0.287663	0.299606	0.227103	0.00185521	0.994171	0.125067	0.620976	-0.0472449	0.852322	0.114026	0.65234	-0.164731	0.513623	-0.240745	0.335889	-0.451321	0.0601088	-0.470499	0.0487774	0.318777	0.197289	-0.145573	0.564372	-0.136446	0.589288	-0.179957	0.474888	0.205196	0.414031	-0.150805	0.5503	-0.137767	0.585653	0.368953	0.131886	-0.153386	0.543415	0.511733	0.029942	0.285942	0.25003	0.550775	0.0178458	-0.157262	0.533151	-0.136062	0.590347
Ssp08G014040.1	black	0.265044	0.28782	-0.323539	0.190305	-0.0032347	0.989837	-0.553605	0.0171488	0.41837	0.0840145	0.307573	0.21438	0.210657	0.401439	0.271977	0.274918	0.700901	0.00119403	0.938875	8.08e-09	-0.732098	0.00055195	0.24693	0.323233	-0.11803	0.640897	0.389498	0.110108	-0.482681	0.0424709	0.26052	0.296435	-0.113739	0.653162	-0.120757	0.633149	0.335058	0.174098	-0.0276966	0.91313	-0.206599	0.410775	-0.403196	0.0970931	0.126067	0.618164	-0.134469	0.594744
Ssp04G019210.1	black	0.265024	0.287857	-0.353912	0.149627	-0.0812458	0.748604	-0.627912	0.00526819	0.240683	0.336017	0.343591	0.16271	0.288082	0.246346	0.0335092	0.894986	0.563098	0.0149662	0.864888	3.62e-06	-0.472525	0.0476822	0.308071	0.213601	-0.0437941	0.863009	0.335656	0.173283	-0.20499	0.414511	0.306175	0.216579	-0.305123	0.218242	-0.0158878	0.950109	-0.0896463	0.72353	0.0250757	0.921325	-0.310045	0.21053	-0.244572	0.328024	0.28725	0.247775	-0.306113	0.216677
Ssp12G027170.1	black	0.264783	0.288312	-0.318774	0.197293	0.138588	0.583401	-0.65822	0.0029803	0.451192	0.0601912	0.378493	0.121428	0.260508	0.296457	0.250605	0.31585	0.645571	0.00380765	0.976414	4.47e-12	-0.62087	0.00596484	0.172141	0.494588	0.0539615	0.831594	0.294662	0.235236	-0.341356	0.165642	0.216377	0.388474	-0.336375	0.172306	0.0775249	0.759789	0.320729	0.194406	-0.00638629	0.979936	-0.342185	0.16455	-0.310563	0.209727	0.230442	0.357594	-0.358925	0.143541
Ssp07G009770.1	black	-0.264506	0.288837	0.21622	0.388826	-0.161865	0.521077	-0.445694	0.0637795	0.73218	0.000550752	0.739213	0.000456189	-0.187795	0.45553	0.278955	0.262299	0.606961	0.0075605	0.741785	0.000425195	-0.509914	0.03063	0.132142	0.601195	0.160068	0.525774	0.379885	0.119953	-0.331333	0.179233	0.236318	0.345119	-0.212244	0.397818	0.196937	0.43347	0.156198	0.535961	0.350084	0.154392	-0.285656	0.250525	-0.342967	0.163525	0.216479	0.388245	-0.325846	0.186982
Ssp05G023720.1	black	-0.263989	0.289814	0.277709	0.264525	-0.279133	0.261981	-0.464048	0.0523914	0.810045	4.61e-05	0.83028	2e-05	0.0539156	0.831736	0.234939	0.348024	0.601516	0.00827213	0.742663	0.000415034	-0.714698	0.000859139	0.192798	0.443389	0.229675	0.359239	0.472316	0.0477942	-0.370285	0.130389	0.306899	0.215438	-0.119359	0.637115	0.217364	0.38626	0.192789	0.44341	0.199194	0.428111	-0.106237	0.674809	-0.351719	0.152344	0.162828	0.518566	-0.0961697	0.70424
Ssp01G020480.1	black	0.263936	0.289915	-0.380254	0.119563	-0.14287	0.571703	-0.537786	0.0213372	0.180614	0.473252	0.247943	0.321189	0.220962	0.37825	0.0687241	0.786422	0.630022	0.00507279	0.850075	7.93e-06	-0.459308	0.0551728	0.210292	0.402274	-0.126627	0.61659	0.460551	0.0544328	-0.244563	0.328044	0.387155	0.112451	-0.238435	0.340686	-0.0336283	0.894615	-0.014915	0.95316	-0.191795	0.44581	-0.249963	0.317132	-0.260638	0.296208	0.243125	0.330985	-0.231192	0.355987
Ssp10G008260.1	black	0.263801	0.290172	-0.337947	0.170184	-0.252093	0.312889	-0.484568	0.0415527	0.179985	0.474818	0.252185	0.312708	0.233102	0.351915	0.0622813	0.806066	0.654055	0.00323456	0.823651	2.66e-05	-0.512292	0.0297326	0.29562	0.233645	-0.200571	0.424859	0.543	0.0198766	-0.350913	0.153351	0.437004	0.0697725	-0.131211	0.603782	-0.204196	0.416361	-0.0159314	0.949972	-0.219972	0.380445	-0.159643	0.526888	-0.272967	0.273106	0.11306	0.655111	-0.129994	0.607173
Ssp07G029150.1	black	-0.263539	0.290668	0.30162	0.223842	-0.333244	0.176587	0.595764	0.00908141	-0.508913	0.0310142	-0.298375	0.22911	-0.0585589	0.817466	-0.311921	0.207638	-0.484809	0.0414365	-0.833549	1.73e-05	0.717412	0.000803516	-0.0507401	0.841523	-0.328189	0.183647	-0.0584093	0.817925	0.320505	0.194736	-0.0247911	0.922216	0.182727	0.468002	-0.15266	0.545347	-0.189726	0.450824	0.0144855	0.954507	0.31695	0.200012	0.395446	0.104312	-0.241668	0.333981	0.163018	0.518072
Ssp02G009010.1	black	-0.263463	0.290813	0.275941	0.267705	-0.156744	0.534517	0.609624	0.00723099	-0.523848	0.0256577	-0.371234	0.129331	-0.285639	0.250555	-0.31973	0.195878	-0.647735	0.00365411	-0.952502	1.12e-09	0.731198	0.000565182	-0.207106	0.409602	-0.066019	0.794655	-0.19714	0.432987	0.382141	0.117588	-0.263978	0.289835	0.18769	0.455787	0.0472636	0.852264	-0.290333	0.242509	-0.0154101	0.951607	0.339233	0.168461	0.427933	0.0764625	-0.311595	0.208137	0.189888	0.45043
Ssp04G025960.1	black	-0.263435	0.290865	0.264044	0.28971	-0.287794	0.24684	-0.36972	0.131023	0.588986	0.0101155	0.707966	0.00101111	-0.179382	0.476324	0.0872066	0.730785	0.41399	0.0876494	0.530005	0.0236724	-0.443052	0.0655591	0.16461	0.513936	0.388919	0.110683	0.325639	0.187279	-0.014777	0.953593	0.333595	0.176103	-0.240317	0.336774	0.102235	0.686458	-0.131236	0.603713	0.12725	0.614843	-0.183262	0.466676	-0.617651	0.00630727	0.155937	0.536651	-0.0113123	0.964466
Ssp02G028850.1	black	0.263123	0.29146	-0.375195	0.124975	-0.153206	0.543896	-0.498253	0.0353386	0.183438	0.466243	0.221958	0.37605	0.174703	0.488089	0.0922424	0.715833	0.642506	0.00403402	0.832454	1.82e-05	-0.467335	0.0505256	0.189588	0.451161	-0.106639	0.673642	0.488472	0.039701	-0.1935	0.441699	0.373426	0.126907	-0.22471	0.370005	-0.159682	0.526788	-0.0771563	0.7609	-0.160437	0.524808	-0.152927	0.544637	-0.265508	0.286945	0.231637	0.355036	-0.221019	0.378124
Ssp08G010740.1	black	0.263036	0.291624	-0.363603	0.138019	0.277462	0.264968	-0.35651	0.14645	0.257806	0.301676	0.0224476	0.929551	0.246179	0.324755	0.418854	0.0836196	0.662457	0.00273874	0.803427	5.92e-05	-0.288187	0.246167	-0.000305962	0.999039	-0.244856	0.327446	0.207513	0.408662	-0.156287	0.535724	0.11639	0.645574	-0.364054	0.137494	0.010505	0.967001	0.460652	0.0543733	-0.114737	0.650301	-0.376638	0.123415	-0.196468	0.434588	0.228869	0.360975	-0.376331	0.123745
Ssp06G008500.1	black	-0.262171	0.293272	0.209644	0.403759	-0.050375	0.84265	-0.313599	0.205072	0.855295	6.08e-06	0.617385	0.00633623	-0.199407	0.427608	0.532515	0.0228981	0.741213	0.00043193	0.781642	0.000127557	-0.66936	0.00237977	0.0287063	0.909975	0.171556	0.49608	0.323051	0.191013	-0.260842	0.295817	0.225147	0.36905	-0.169327	0.501778	0.0913656	0.71843	0.386076	0.113543	0.212622	0.396959	-0.195143	0.437755	-0.423583	0.0798328	0.308016	0.213687	-0.0487326	0.847723
Ssp11G025130.1	black	0.262067	0.293471	-0.298532	0.228854	0.124893	0.621463	-0.286036	0.249868	0.281081	0.258527	0.0256344	0.919578	0.518717	0.0274095	0.375032	0.125152	0.636082	0.00454435	0.719418	0.000764372	-0.492245	0.037972	0.0540141	0.831432	-0.32135	0.193495	0.273979	0.271259	-0.381092	0.118683	0.227439	0.364066	-0.170773	0.498077	0.0259111	0.918712	0.184841	0.462779	-0.312816	0.206267	-0.0061874	0.98056	-0.360203	0.142018	0.408358	0.0924896	-0.112491	0.656745
Ssp02G024770.1	black	0.261362	0.294819	-0.315442	0.202278	0.173712	0.490599	-0.41336	0.0881815	0.216811	0.387499	0.118418	0.639792	0.331192	0.17943	0.24446	0.328253	0.535502	0.022003	0.733907	0.000526134	-0.296777	0.231734	0.152881	0.544759	-0.126348	0.617374	0.117071	0.643631	-0.243866	0.329467	0.212973	0.396162	-0.578433	0.0119115	0.137635	0.586016	0.424188	0.0793579	-0.254052	0.309017	-0.3845	0.115151	0.00142216	0.995531	0.0897782	0.723138	-0.0791764	0.754819
Ssp06G014720.1	black	0.26093	0.295647	-0.312981	0.206015	0.352704	0.15112	-0.438841	0.0684717	0.542049	0.0201371	0.154058	0.54163	0.0511203	0.84035	0.535055	0.0221352	0.663807	0.00266522	0.873828	2.16e-06	-0.735096	0.000509727	0.103088	0.683969	-0.0607172	0.810851	0.0430196	0.86541	-0.402068	0.0981205	0.0751363	0.766994	-0.138378	0.583976	0.00487031	0.984698	0.394101	0.105603	-0.00864087	0.972854	-0.171198	0.496993	-0.429581	0.0752134	0.386518	0.113096	-0.163241	0.517492
Ssp07G020800.1	black	0.260888	0.295728	-0.335764	0.173136	0.154248	0.541126	-0.620418	0.00601198	0.445914	0.0636326	0.328623	0.183033	0.190948	0.44786	0.289581	0.243788	0.670131	0.0023422	0.969868	3.11e-11	-0.627984	0.00526136	0.109157	0.666354	-0.00499988	0.984291	0.284966	0.251722	-0.382087	0.117644	0.238018	0.341556	-0.280513	0.259531	0.0359507	0.887379	0.247029	0.323033	0.0315746	0.90102	-0.296801	0.231696	-0.316334	0.200937	0.215446	0.390568	-0.360079	0.142165
Ssp07G009680.1	black	-0.260216	0.297019	0.344642	0.161343	0.256137	0.304926	0.493383	0.0374617	-0.158126	0.530875	-0.258449	0.300429	-0.256788	0.303655	-0.0494342	0.845555	-0.62405	0.0056415	-0.813354	4.05e-05	0.468348	0.049961	-0.44954	0.0612531	0.163982	0.515566	-0.431452	0.0738137	0.210906	0.40087	-0.366254	0.134956	0.131449	0.603121	0.148041	0.557714	-0.206723	0.410489	0.215651	0.390106	0.120245	0.634599	0.225381	0.36854	-0.0398067	0.875385	0.310418	0.209952
Ssp03G027450.1	black	-0.259947	0.297536	0.28283	0.255449	-0.252633	0.311819	0.592873	0.00951152	-0.573653	0.0128047	-0.334284	0.175157	-0.113564	0.653663	-0.356851	0.146037	-0.588329	0.0102205	-0.896578	4.74e-07	0.841923	1.18e-05	-0.0185137	0.941875	-0.0467937	0.853718	-0.168348	0.504291	0.562174	0.0151684	-0.235458	0.346927	0.0936022	0.711812	0.0569517	0.822399	-0.206903	0.410072	-0.176493	0.483573	0.152316	0.546265	0.359861	0.142424	-0.373951	0.126331	0.149719	0.553208
Ssp12G020340.1	black	-0.259575	0.298252	0.320552	0.194666	-0.111483	0.659646	0.528891	0.0240223	-0.359381	0.142997	-0.264537	0.288777	-0.238245	0.341083	-0.283733	0.253869	-0.635552	0.00458868	-0.885674	1.02e-06	0.500719	0.0342991	-0.218404	0.383935	-0.11037	0.662853	-0.166254	0.509684	0.338342	0.169654	-0.226335	0.366462	0.294862	0.234905	0.317452	0.199261	-0.233623	0.350807	-0.146065	0.563041	0.3342	0.175272	0.326029	0.18672	-0.288139	0.246249	0.32161	0.193115
Ssp01G015640.1	black	0.259244	0.298892	-0.334418	0.174974	0.0347245	0.891199	-0.602486	0.00814147	0.37355	0.126771	0.330598	0.180258	0.296567	0.23208	0.226363	0.366402	0.694151	0.00139368	0.966691	6.86e-11	-0.566735	0.0141911	0.166009	0.510316	-0.0197133	0.938115	0.39251	0.107144	-0.290314	0.242542	0.299677	0.226987	-0.348071	0.156938	0.0250648	0.92136	0.3053	0.217962	-0.12634	0.617397	-0.321462	0.193331	-0.314321	0.203975	0.169613	0.501044	-0.285685	0.250475
Ssp05G020560.1	black	0.259237	0.298905	-0.330303	0.180671	0.329873	0.181274	-0.459925	0.0548048	0.376182	0.123906	0.138684	0.583136	0.263591	0.290569	0.398403	0.101513	0.634021	0.00471873	0.848879	8.42e-06	-0.4217	0.0813254	-0.11059	0.662216	-0.162913	0.518347	0.215686	0.390027	-0.194942	0.438236	0.201091	0.423634	-0.400296	0.0997504	0.146754	0.561182	0.36532	0.13603	-0.0950034	0.707676	-0.343918	0.162284	-0.168934	0.502785	0.332187	0.178048	-0.333545	0.176172
Ssp02G001020.1	black	0.258548	0.300237	-0.314741	0.203338	0.0772006	0.760766	-0.582993	0.0111066	0.470874	0.0485735	0.328655	0.182987	0.268947	0.280513	0.301195	0.224527	0.710959	0.00094099	0.970682	2.5e-11	-0.73353	0.000531438	0.0842057	0.73974	0.0237866	0.925359	0.402582	0.0976517	-0.438739	0.0685438	0.273196	0.272688	-0.244556	0.328057	-0.0246613	0.922622	0.209622	0.403809	-0.0989702	0.69601	-0.1789	0.47753	-0.405714	0.0948271	0.216442	0.388328	-0.155315	0.538296
Ssp09G008600.1	black	-0.258349	0.300622	0.318098	0.198298	-0.20867	0.405997	0.441937	0.0663211	-0.41407	0.0875815	-0.169123	0.502301	-0.134022	0.595982	-0.412679	0.0887589	-0.665005	0.00260138	-0.862311	4.18e-06	0.557058	0.0163275	-0.087048	0.731258	-0.0943024	0.709744	-0.00479443	0.984936	0.296507	0.23218	-0.405851	0.0947048	0.227392	0.364168	0.134556	0.594505	-0.325698	0.187193	0.1681	0.504926	0.145881	0.563539	0.181608	0.470779	-0.298192	0.22941	0.354326	0.149117
Ssp08G014110.1	black	0.257924	0.301447	-0.288424	0.245762	-0.0204665	0.935755	-0.688644	0.0015764	0.442791	0.0657372	0.452521	0.0593468	0.206701	0.41054	0.0898403	0.722954	0.545941	0.0190881	0.895781	5.02e-07	-0.786595	0.000107973	0.141788	0.574648	0.0848055	0.737948	0.434186	0.0718022	-0.44212	0.0661956	0.310804	0.209357	-0.135534	0.591802	0.113232	0.654618	0.130243	0.606477	-0.0594399	0.814764	-0.123723	0.624761	-0.209175	0.404835	0.115347	0.648555	-0.184277	0.464169
Ssp06G032590.1	black	0.257913	0.301468	-0.296323	0.232483	-0.0214822	0.932574	-0.470217	0.048931	0.422941	0.0803399	0.250491	0.316077	0.260983	0.295545	0.281311	0.258121	0.670129	0.00234232	0.855468	6.02e-06	-0.797073	7.48e-05	0.136372	0.589492	-0.0838464	0.740814	0.439332	0.0681274	-0.390885	0.108736	0.285558	0.250695	-0.00131454	0.99587	-0.0400699	0.874567	0.167478	0.506528	-0.247297	0.322491	0.0265344	0.916763	-0.430083	0.0748362	0.189589	0.451159	-0.0354457	0.888952
Ssp08G014280.1	black	-0.257097	0.303054	0.355931	0.147155	0.093792	0.711251	0.388179	0.111423	-0.224742	0.369936	-0.132842	0.59925	0.0379993	0.881004	-0.239486	0.338499	-0.687115	0.00163053	-0.807087	5.16e-05	0.505454	0.0323698	-0.192579	0.443916	0.073785	0.771077	-0.539354	0.0208894	0.364708	0.136737	-0.184086	0.464642	0.117194	0.64328	0.154956	0.539247	-0.256455	0.304306	0.363303	0.138369	0.162625	0.519095	0.211568	0.399358	-0.0941414	0.71022	0.154056	0.541634
Ssp10G021620.1	black	0.256914	0.30341	-0.312116	0.207337	-0.0200544	0.937046	-0.380192	0.119628	0.292082	0.239555	0.149707	0.55324	0.166652	0.508656	0.280074	0.260309	0.644268	0.0039026	0.776961	0.000148744	-0.586442	0.0105272	0.14784	0.558256	0.0109183	0.965703	0.505534	0.0323381	-0.343264	0.163137	0.0729075	0.773732	-0.107298	0.671731	-0.331852	0.178513	0.17834	0.478932	-0.135728	0.591269	-0.026771	0.916024	-0.639885	0.00423624	0.222681	0.374456	-0.113123	0.65493
Ssp07G027690.1	black	0.256776	0.303678	-0.339039	0.16872	0.49146	0.0383269	0.037134	0.883696	0.244037	0.329118	-0.355889	0.147206	0.158948	0.528712	0.725668	0.00065245	0.639429	0.00427223	0.550599	0.0178899	-0.258861	0.299631	-0.29399	0.236356	-0.266738	0.284635	0.0658994	0.79502	-0.1496	0.553526	-0.0642344	0.800098	-0.113452	0.653985	-0.307671	0.214227	0.451647	0.0599009	-0.187809	0.455497	-0.104966	0.678501	-0.0995441	0.694328	0.51359	0.0292517	-0.11339	0.654164
Ssp02G014710.1	black	-0.256709	0.303809	0.324492	0.188928	-0.242879	0.331489	0.351918	0.152097	-0.37906	0.120826	-0.0800303	0.752253	0.0193288	0.93932	-0.468525	0.0498626	-0.698373	0.00126582	-0.82593	2.42e-05	0.450964	0.0603368	0.0309597	0.902939	-0.0491832	0.846331	-0.292038	0.239629	0.152437	0.545943	-0.125109	0.620856	0.311573	0.208172	0.255723	0.305735	-0.229443	0.35974	0.149024	0.555072	0.261332	0.294876	0.164508	0.514201	-0.444942	0.0642825	0.211079	0.400473
Ssp11G014200.1	black	0.255964	0.305264	-0.319552	0.196141	-0.014226	0.955322	-0.608763	0.0073363	0.425317	0.0784768	0.360836	0.141267	0.256013	0.305169	0.228613	0.361528	0.707646	0.00101887	0.975622	5.81e-12	-0.694486	0.00138317	0.214103	0.3936	-0.0622937	0.806028	0.395671	0.104097	-0.375316	0.124844	0.356688	0.146235	-0.207739	0.408142	0.0379314	0.881215	0.179722	0.475477	-0.147849	0.558233	-0.231046	0.356299	-0.366869	0.134252	0.23234	0.353535	-0.217313	0.386375
Ssp11G005160.1	black	-0.255654	0.30587	0.223726	0.372161	-0.282268	0.256436	-0.435017	0.0711997	0.743215	0.000408744	0.765793	0.000211626	-0.171378	0.496535	0.276974	0.265844	0.690438	0.00151481	0.791365	9.16e-05	-0.55729	0.0162736	0.205964	0.412248	0.219106	0.38237	0.463377	0.0527783	-0.28616	0.249653	0.371701	0.128811	-0.259848	0.297726	0.0350528	0.890176	0.0660808	0.794467	0.206342	0.411371	-0.227826	0.363228	-0.350138	0.154323	0.310356	0.210049	-0.201078	0.423665
Ssp08G009070.1	black	-0.255519	0.306135	0.187145	0.45712	-0.558901	0.0159022	-0.376742	0.123302	0.439577	0.0679559	0.694138	0.00139411	-0.156787	0.534403	0.00594063	0.981336	0.585873	0.010621	0.634594	0.00466972	-0.342951	0.163546	0.222136	0.375658	0.0216975	0.931899	0.651355	0.00340866	-0.315284	0.202517	0.5674	0.0140527	-0.0511479	0.840265	0.130004	0.607145	0.0526937	0.835499	-0.0530256	0.834476	-0.264504	0.28884	-0.163151	0.517726	0.115797	0.64727	-0.269556	0.279382
Ssp07G018680.1	black	-0.255359	0.306449	0.263448	0.290841	-0.422791	0.0804586	0.413937	0.0876941	-0.478512	0.0445548	-0.14141	0.575679	-0.305422	0.217769	-0.476208	0.0457394	-0.554815	0.0168574	-0.776185	0.000152533	0.558086	0.0160893	0.0708715	0.779902	-0.049248	0.84613	0.0975976	0.70004	0.344683	0.16129	-0.217811	0.38526	0.279535	0.261265	0.120114	0.634971	-0.363982	0.137578	-0.110878	0.661388	0.244879	0.327399	0.242428	0.332417	-0.236592	0.344543	0.180785	0.472826
Ssp05G012150.1	black	-0.255296	0.306573	0.303188	0.221324	-0.0853027	0.736463	0.636238	0.00453132	-0.460295	0.0545847	-0.386478	0.113136	-0.102642	0.685268	-0.247544	0.321994	-0.630647	0.00501612	-0.948196	2.22e-09	0.665425	0.00257931	-0.296455	0.232265	-0.0959515	0.704882	-0.161058	0.523184	0.379001	0.120888	-0.299573	0.227156	0.203005	0.419142	0.0829359	0.743539	-0.231241	0.355883	-0.0611813	0.809431	0.284006	0.253393	0.335311	0.173753	-0.230282	0.357937	0.367064	0.134029
Ssp11G016710.1	black	0.255068	0.307019	-0.205012	0.414459	0.470207	0.0489368	0.41868	0.0837617	-0.593826	0.00936799	-0.744192	0.00039782	0.0753509	0.766346	-0.087955	0.728557	-0.587942	0.0102828	-0.683555	0.0017625	0.587559	0.0103447	-0.271115	0.276502	-0.186521	0.458651	-0.550513	0.0179115	0.385159	0.114477	-0.412273	0.0891045	0.0220507	0.930793	-0.302861	0.221847	-0.0848823	0.737718	0.113656	0.653399	0.249198	0.318666	0.388064	0.111539	-0.0523923	0.836428	-0.00506826	0.984076
Ssp09G012380.1	black	0.25498	0.307192	-0.209454	0.404194	0.404299	0.096096	0.42426	0.0793013	-0.727431	0.00062348	-0.770728	0.000181525	0.064205	0.800188	-0.267507	0.283195	-0.738537	0.000464637	-0.820286	3.06e-05	0.629147	0.00515309	-0.425598	0.0782589	-0.192916	0.443105	-0.501011	0.0341778	0.325459	0.187537	-0.293123	0.237806	0.142616	0.572394	-0.134047	0.595912	-0.252018	0.313039	-0.0341376	0.893028	0.161808	0.521226	0.34099	0.166126	-0.196829	0.433729	0.194371	0.439607
Ssp06G005680.1	black	0.254798	0.30755	-0.365043	0.136349	-0.14047	0.578246	-0.513761	0.0291887	0.17719	0.481818	0.243837	0.329526	0.136231	0.589881	0.106368	0.674427	0.66699	0.00249835	0.865157	3.57e-06	-0.382132	0.117597	0.231689	0.354925	-0.0512524	0.839943	0.538905	0.0210169	-0.277308	0.265243	0.266043	0.285939	-0.309846	0.210837	-0.15116	0.54935	0.106621	0.673693	-0.177772	0.480357	-0.300247	0.226062	-0.162061	0.520564	0.0921439	0.716125	-0.314342	0.203943
Ssp08G013610.1	black	-0.254367	0.308396	0.327859	0.184114	-0.0653205	0.796785	0.560809	0.0154711	-0.329988	0.181112	-0.280077	0.260304	-0.119068	0.637943	-0.213809	0.394266	-0.60425	0.00790835	-0.871477	2.48e-06	0.525422	0.0251384	-0.27883	0.26252	0.0365513	0.88551	-0.318012	0.198426	0.46962	0.0492582	-0.102891	0.684543	0.200721	0.424505	-0.121482	0.631093	-0.211358	0.399836	0.137688	0.585872	0.40023	0.0998123	0.38261	0.117101	-0.270995	0.276723	0.308528	0.212888
Ssp11G007420.1	black	0.254336	0.308457	-0.300062	0.226362	0.200465	0.42511	-0.63552	0.00459138	0.482529	0.0425458	0.364617	0.136841	0.233552	0.350959	0.298325	0.229192	0.640577	0.00418204	0.96225	1.84e-10	-0.611149	0.00704756	0.115762	0.64737	0.0578144	0.81975	0.272648	0.273689	-0.331724	0.178689	0.178097	0.479541	-0.35942	0.14295	0.0624421	0.805574	0.344346	0.161727	0.0429579	0.865602	-0.336198	0.172546	-0.293187	0.237698	0.254849	0.307449	-0.365759	0.135524
Ssp07G025310.1	black	-0.253774	0.309564	0.223981	0.3716	-0.254438	0.308256	-0.420524	0.0822676	0.745126	0.000387594	0.750566	0.000332358	-0.0888928	0.725768	0.314689	0.203417	0.692923	0.00143283	0.796103	7.74e-05	-0.509368	0.0308391	0.400047	0.0999816	0.184183	0.464402	0.303669	0.220556	-0.242664	0.331931	0.286664	0.248784	-0.248157	0.320757	0.117932	0.641177	0.191245	0.44714	0.194548	0.439182	-0.373641	0.126671	-0.170712	0.498233	0.323871	0.189824	-0.224327	0.370843
Ssp11G020440.1	black	0.253109	0.310878	-0.322913	0.191215	-0.14279	0.571922	-0.633322	0.00477916	0.291183	0.241071	0.391406	0.108224	0.2127	0.396781	0.0502943	0.842899	0.630225	0.00505436	0.91305	1.25e-07	-0.559363	0.0157971	0.223904	0.371769	-0.0445014	0.860817	0.528732	0.0240727	-0.329184	0.182243	0.376214	0.123872	-0.246462	0.324181	-0.0468807	0.853449	0.0894583	0.724088	-0.0912182	0.718866	-0.366451	0.13473	-0.20761	0.408439	0.0319216	0.899937	-0.172182	0.494485
Ssp04G028080.1	black	-0.251705	0.313659	0.206442	0.411141	-0.0952949	0.706817	-0.417708	0.0845564	0.538505	0.0211309	0.655264	0.00315898	-0.222055	0.375835	0.0877262	0.729238	0.367991	0.132974	0.53086	0.0234065	-0.294641	0.235271	-0.218919	0.382787	0.221032	0.378096	0.384624	0.115024	-0.159041	0.528469	0.351665	0.152411	-0.284558	0.252432	0.311346	0.208521	0.122362	0.628604	0.275802	0.267955	-0.46025	0.0546111	-0.232978	0.352178	0.0241781	0.924134	-0.167306	0.50697
Ssp12G011710.1	black	0.251511	0.314045	-0.340913	0.166227	-0.0650326	0.797663	-0.563231	0.0149373	0.207538	0.408604	0.290697	0.241892	0.118252	0.640265	0.0575495	0.820563	0.562335	0.015133	0.818699	3.27e-05	-0.408368	0.0924807	0.137393	0.586681	-0.106712	0.67343	0.521279	0.0265237	-0.0820472	0.746201	0.270218	0.278156	-0.362846	0.138902	0.0114658	0.963984	0.336223	0.172512	-0.0997389	0.693757	-0.19588	0.435992	-0.130142	0.606759	-0.0867193	0.732237	-0.37894	0.120952
Ssp07G011610.1	black	0.251002	0.315059	-0.227716	0.363465	0.341004	0.166107	0.472956	0.0474519	-0.678737	0.00195504	-0.802858	6.05e-05	-0.0737915	0.771058	-0.143165	0.570902	-0.56415	0.0147386	-0.717681	0.000798186	0.553352	0.0172102	-0.273869	0.271459	-0.283055	0.255055	-0.250949	0.315165	0.213966	0.39391	-0.550318	0.0179605	0.107342	0.671604	-0.0626077	0.805067	-0.15051	0.551088	-0.266598	0.284896	0.21489	0.391822	0.219357	0.381813	-0.213709	0.394492	0.261113	0.295295
Ssp01G007150.1	black	-0.250462	0.316136	0.258015	0.30127	-0.0299452	0.906106	-0.37264	0.127772	0.820609	3.02e-05	0.679824	0.00191015	-0.308094	0.213565	0.321428	0.19338	0.443735	0.0650953	0.584862	0.0107895	-0.74101	0.000434339	0.00793204	0.97508	0.342705	0.163868	0.174399	0.488858	-0.231499	0.355331	0.225881	0.367451	-0.143228	0.57073	0.272574	0.273824	0.239832	0.33778	0.211587	0.399315	0.0399813	0.874842	-0.465754	0.0514164	0.0876622	0.729429	0.0370728	0.883887
Ssp02G019130.1	black	-0.250117	0.316825	0.339628	0.167934	-0.0751367	0.766992	0.27915	0.261951	-0.208148	0.407198	-0.00913906	0.97129	-0.14486	0.566302	-0.361491	0.140493	-0.706976	0.00103525	-0.761335	0.000242335	0.330751	0.180045	0.144547	0.567149	0.0878194	0.728961	-0.538051	0.021261	0.219183	0.382199	-0.213168	0.395718	0.213572	0.394803	0.241374	0.334587	-0.300459	0.225718	0.332798	0.177202	0.126799	0.616109	0.109845	0.664366	-0.107622	0.670793	0.319081	0.196838
Ssp04G014110.1	black	0.249868	0.317323	-0.331697	0.178728	0.101805	0.687714	-0.280684	0.259228	0.365249	0.136111	0.036276	0.886367	0.318455	0.197767	0.507084	0.0317254	0.800101	6.7e-05	0.853374	6.71e-06	-0.557903	0.0161314	0.117038	0.643724	-0.140034	0.57944	0.306966	0.215333	-0.275251	0.268951	0.172578	0.493477	-0.126624	0.6166	-0.224771	0.369871	0.342756	0.163802	-0.263171	0.291367	-0.0773622	0.760279	-0.208832	0.405624	0.298665	0.228637	-0.147504	0.559162
Ssp08G006730.1	black	0.248959	0.319144	-0.369224	0.131581	0.0347089	0.891247	-0.482248	0.0426841	0.31724	0.199578	0.195908	0.435924	0.186163	0.459528	0.301644	0.223803	0.734885	0.000512617	0.919765	6.7e-08	-0.512558	0.0296335	0.120753	0.633158	-0.0625131	0.805357	0.383905	0.115763	-0.255536	0.306102	0.261039	0.295438	-0.251278	0.314509	-0.0629784	0.803934	0.225294	0.368731	-0.174501	0.488599	-0.273806	0.271574	-0.294399	0.235674	0.302271	0.222794	-0.271684	0.275456
Ssp06G025340.1	black	-0.248592	0.319882	0.205254	0.413896	-0.472203	0.0478548	-0.32028	0.195066	0.59178	0.00967832	0.663141	0.00270128	-0.167683	0.505999	0.169655	0.500938	0.644794	0.00386402	0.658843	0.00294372	-0.597456	0.00883704	0.128228	0.612106	0.0525746	0.835866	0.615433	0.00655232	-0.334226	0.175236	0.542325	0.0200612	-0.088754	0.726181	-0.046334	0.855141	0.255938	0.305314	0.0293818	0.907865	0.0625745	0.805169	-0.318774	0.197294	-0.0685887	0.786834	-0.00422436	0.986727
Ssp11G014440.1	black	0.248133	0.320806	-0.314016	0.204437	0.00242617	0.992377	-0.609816	0.00720768	0.422	0.0810863	0.365949	0.135306	0.282955	0.255229	0.231774	0.354744	0.695823	0.00134182	0.97153	1.99e-11	-0.6752	0.0021072	0.18617	0.459512	0.026637	0.916443	0.394814	0.104917	-0.36102	0.141049	0.307453	0.214568	-0.224334	0.370828	-0.0103807	0.967391	0.31943	0.196321	-0.103451	0.68291	-0.252454	0.312175	-0.391287	0.108341	0.0993459	0.694909	-0.245439	0.326258
Sspptg001419lG000010.1	black	0.246541	0.324021	-0.256727	0.303775	-0.0744909	0.768943	0.315563	0.202096	-0.85472	6.26e-06	-0.618445	0.0062214	0.0734451	0.772106	-0.473557	0.0471316	-0.513388	0.0293259	-0.625433	0.00550539	0.644382	0.00389417	-0.148822	0.555614	-0.439337	0.0681244	0.0398025	0.875398	0.288415	0.245776	-0.0674997	0.790146	0.070599	0.780729	-0.136318	0.589642	-0.199087	0.428365	-0.324144	0.18943	0.199809	0.426657	0.292976	0.238052	-0.362502	0.139305	0.0886209	0.726576
Ssp08G026340.1	black	0.246541	0.324021	-0.256727	0.303775	-0.0744909	0.768943	0.315563	0.202096	-0.85472	6.26e-06	-0.618445	0.0062214	0.0734451	0.772106	-0.473557	0.0471316	-0.513388	0.0293259	-0.625433	0.00550539	0.644382	0.00389417	-0.148822	0.555614	-0.439337	0.0681244	0.0398025	0.875398	0.288415	0.245776	-0.0674997	0.790146	0.070599	0.780729	-0.136318	0.589642	-0.199087	0.428365	-0.324144	0.18943	0.199809	0.426657	0.292976	0.238052	-0.362502	0.139305	0.0886209	0.726576
Ssp12G009190.1	black	0.246128	0.324858	-0.33915	0.168572	0.0871231	0.731034	-0.487257	0.0402701	0.277854	0.264265	0.209061	0.405097	0.236195	0.345378	0.274756	0.269848	0.67878	0.00195326	0.885497	1.03e-06	-0.329858	0.181295	0.200092	0.42599	0.00748103	0.976497	0.292169	0.239407	-0.168967	0.5027	0.179845	0.475169	-0.50527	0.0324433	-0.0864166	0.73314	0.265003	0.287896	-0.112988	0.655317	-0.366406	0.134782	-0.137913	0.585252	0.295893	0.233193	-0.375992	0.124111
Ssp04G035730.1	black	0.244769	0.327622	-0.344984	0.1609	-0.0526327	0.835687	-0.574894	0.0125678	0.314389	0.203872	0.310131	0.210397	0.0512101	0.840073	0.173882	0.490167	0.683522	0.00176374	0.9244	4.22e-08	-0.537136	0.0215251	0.200736	0.424471	-0.167649	0.506087	0.384823	0.114821	-0.290427	0.24235	0.444591	0.0645176	-0.274649	0.270043	-0.0359898	0.887258	0.163001	0.518116	-0.0927266	0.7144	-0.283889	0.253597	-0.289504	0.243918	0.221502	0.377056	-0.286494	0.249077
Ssp04G015730.1	black	0.244755	0.327651	-0.358364	0.144213	-0.0174762	0.945127	-0.302656	0.222176	0.260827	0.295844	0.0466671	0.85411	0.174912	0.48756	0.36387	0.137707	0.747476	0.000362862	0.807466	5.09e-05	-0.494174	0.0371105	0.184596	0.463384	-0.22998	0.358585	0.395542	0.10422	-0.192726	0.443563	0.19192	0.445508	-0.0980471	0.698719	-0.169391	0.501612	0.0626172	0.805039	-0.266143	0.285751	-0.162043	0.520613	-0.254845	0.307458	0.404219	0.0961681	-0.0796732	0.753326
Ssp07G027780.1	black	0.244495	0.328182	-0.244959	0.327235	0.347745	0.157353	0.358691	0.143821	-0.605682	0.00772311	-0.701966	0.00116481	-0.104895	0.678706	-0.209132	0.404934	-0.594087	0.00932889	-0.672739	0.00221872	0.406898	0.0937753	-0.384352	0.115303	-0.362308	0.139532	-0.385618	0.114009	0.406964	0.0937167	-0.230186	0.358142	0.0777104	0.75923	-0.11177	0.658819	-0.356646	0.146286	0.0451206	0.858898	0.297178	0.231074	0.111966	0.658256	-0.0890686	0.725246	0.364876	0.136541
Ssp06G006550.1	black	0.244218	0.328747	-0.244546	0.328078	0.276689	0.266356	-0.297051	0.231283	0.377401	0.122595	0.066988	0.791704	0.49023	0.0388878	0.455528	0.0574693	0.613188	0.00680827	0.720779	0.000738733	-0.444893	0.0643151	-0.0944912	0.709187	-0.269066	0.28029	0.232622	0.352935	-0.29134	0.240805	0.18023	0.474207	-0.195646	0.436552	-0.197105	0.43307	0.34616	0.159383	0.050594	0.841974	-0.154223	0.541191	-0.128401	0.61162	0.391905	0.107735	-0.208095	0.407321
Ssp12G025350.1	black	-0.243718	0.329769	0.224581	0.370287	-0.196182	0.435271	-0.230755	0.356923	0.597966	0.0087643	0.548509	0.0184201	-0.0754821	0.765949	0.279114	0.262016	0.517946	0.0276807	0.5362	0.0217978	-0.44855	0.0618961	0.0474176	0.851788	0.267016	0.284113	0.348232	0.156734	-0.317355	0.199407	0.227027	0.36496	-0.296976	0.231407	-0.181581	0.470845	0.245886	0.325349	0.276285	0.267084	-0.317626	0.199001	-0.0975537	0.700169	0.246899	0.323297	0.346735	0.158645
Ssp12G013260.1	black	-0.242842	0.331566	0.324912	0.188323	-0.119793	0.635883	0.512917	0.0295001	-0.37765	0.122328	-0.24978	0.3175	-0.12556	0.619589	-0.266889	0.284352	-0.577019	0.0121703	-0.831532	1.9e-05	0.597799	0.00878805	-0.130598	0.605489	-0.215608	0.390203	-0.277209	0.265421	0.0768309	0.76188	-0.0898802	0.722835	0.246902	0.323291	0.0354618	0.888902	-0.398389	0.101527	0.111798	0.658739	0.216802	0.387521	0.379466	0.120396	-0.258105	0.301096	0.182079	0.469608
Ssp01G022260.1	black	0.242797	0.331658	-0.19115	0.44737	0.44681	0.0630384	0.355097	0.148173	-0.644003	0.00392209	-0.685638	0.00168423	0.0611358	0.80957	-0.242947	0.331351	-0.716193	0.000828113	-0.752025	0.000318727	0.594773	0.00922706	-0.416911	0.0852128	-0.185289	0.461675	-0.578663	0.0118699	0.476935	0.0453633	-0.197609	0.43187	0.0660973	0.794417	-0.173945	0.490008	-0.124299	0.623137	0.122496	0.628224	0.0975847	0.700078	0.313773	0.204808	-0.165335	0.512059	0.143886	0.568944
Ssp08G000520.1	black	-0.242468	0.332334	0.239794	0.337857	-0.16925	0.501974	-0.418639	0.0837952	0.856608	5.67e-06	0.75049	0.000333078	0.0644355	0.799485	0.385192	0.114443	0.658281	0.00297671	0.782257	0.000124971	-0.753153	0.000308515	0.289193	0.244448	0.309174	0.211882	0.236301	0.345155	-0.370006	0.130702	0.244457	0.328259	-0.104426	0.680071	0.13917	0.581805	0.316845	0.20017	0.202416	0.420523	-0.142984	0.571394	-0.428494	0.0760354	0.281258	0.258214	-0.0796269	0.753465
Ssp07G029510.1	black	0.24196	0.33338	-0.286748	0.248639	-0.247601	0.321878	-0.0503113	0.842847	-0.0721247	0.776103	-0.135016	0.593232	0.443479	0.065269	0.126122	0.61801	0.500489	0.0343951	0.421021	0.0818686	-0.250316	0.316427	0.148134	0.557464	-0.359294	0.1431	0.451986	0.0596852	-0.11454	0.650866	0.322492	0.191826	0.134974	0.59335	-0.498188	0.0353659	0.0608465	0.810456	-0.34126	0.165769	0.0461421	0.855735	-0.231501	0.355326	0.0218275	0.931492	0.113052	0.655135
Ssp02G002560.1	black	-0.241657	0.334003	0.261442	0.294666	-0.0624025	0.805695	0.109785	0.66454	-0.288288	0.245995	0.0746529	0.768454	-0.0985743	0.697172	-0.434454	0.0716076	-0.569396	0.0136442	-0.554741	0.016875	0.639528	0.00426444	-0.0686028	0.786791	0.101509	0.688579	-0.293746	0.236764	0.26	0.297433	-0.0778562	0.758791	-0.179456	0.476139	0.408693	0.0921964	-0.378455	0.121469	0.276719	0.266302	-0.227822	0.363238	0.464443	0.0521646	-0.107535	0.671045	-0.131147	0.603962
Ssp09G021870.1	black	0.241341	0.334656	-0.290306	0.242555	-0.141356	0.575828	-0.711634	0.000925755	0.293419	0.23731	0.48111	0.0432475	0.248988	0.319087	-0.0638754	0.801195	0.50633	0.0320221	0.861663	4.33e-06	-0.577054	0.012164	0.122533	0.628121	0.126515	0.616904	0.591479	0.00972463	-0.33402	0.175519	0.357343	0.145442	-0.311158	0.20881	0.0574116	0.820987	0.169262	0.501945	-0.0810843	0.749089	-0.177613	0.480757	-0.2638	0.290173	0.0857327	0.73518	-0.321103	0.193856
Ssp01G005630.1	black	0.241279	0.334784	-0.355061	0.148216	0.0217058	0.931873	-0.498222	0.0353514	0.316622	0.200504	0.220861	0.378475	0.191119	0.447445	0.2762	0.267236	0.721782	0.000720284	0.916677	8.97e-08	-0.507778	0.0314542	0.0866692	0.732387	-0.0694282	0.784283	0.33554	0.173441	-0.262075	0.293456	0.419265	0.0832854	-0.268036	0.282208	-0.0217163	0.931841	0.266437	0.285199	-0.229925	0.358703	-0.275062	0.269294	-0.280227	0.260037	0.318665	0.197455	-0.28162	0.257576
Ssp09G005540.1	black	-0.241267	0.334809	0.150451	0.551246	-0.279075	0.262084	-0.282513	0.256004	0.631532	0.00493663	0.560795	0.0154743	-0.481214	0.0431954	0.332177	0.178061	0.691062	0.00149389	0.689258	0.0015551	-0.536666	0.0216617	0.0260581	0.918253	0.103095	0.683949	0.532999	0.0227513	-0.331244	0.179358	0.389631	0.109975	-0.104016	0.681265	-0.00617794	0.98059	0.272667	0.273654	0.0281912	0.911585	-0.0717739	0.777166	-0.205709	0.412841	0.229574	0.359457	-0.133415	0.597661
Ssp08G009580.1	black	0.24072	0.335939	-0.341109	0.165969	-0.247896	0.321283	-0.586028	0.0105953	0.112695	0.656158	0.335681	0.173249	0.0456471	0.857267	-0.0870659	0.731204	0.537878	0.0213107	0.793778	8.41e-05	-0.365816	0.135459	0.21004	0.402851	0.0249814	0.92162	0.557505	0.0162236	-0.292903	0.238175	0.441644	0.0665225	-0.293691	0.236855	-0.080555	0.750677	0.0551305	0.827997	-0.212416	0.397427	-0.298526	0.228864	-0.0778579	0.758786	0.0474503	0.851687	-0.299982	0.226491
Ssp04G010520.1	black	0.240438	0.336524	-0.321467	0.193323	0.0663531	0.793638	-0.486821	0.040476	0.411556	0.0897177	0.243378	0.330466	0.223203	0.373309	0.375608	0.124527	0.783223	0.000121004	0.965499	9.06e-11	-0.563357	0.0149099	0.158563	0.529725	-0.0498108	0.844392	0.398849	0.101097	-0.314985	0.20297	0.209976	0.402998	-0.292368	0.239073	-0.148155	0.557408	0.28417	0.253108	-0.102076	0.686922	-0.267111	0.283935	-0.303404	0.220978	0.267658	0.282912	-0.267054	0.284042
Ssp10G021700.1	black	0.239796	0.337853	-0.359788	0.142512	-0.0274798	0.913808	0.0776931	0.759283	-0.0335367	0.894901	-0.335148	0.173975	0.0743749	0.769294	0.403278	0.0970184	0.645471	0.00381487	0.475025	0.0463568	-0.168953	0.502736	0.0146563	0.953972	-0.363668	0.137943	0.3458	0.159847	-0.166948	0.507893	0.168544	0.503786	0.0302268	0.905227	-0.421796	0.0812491	0.107535	0.671046	-0.51058	0.0303768	-0.0744941	0.768934	-0.0673726	0.790533	0.173173	0.491966	0.102646	0.685258
Ssp02G003360.1	black	-0.239511	0.338445	0.21418	0.393425	-0.287728	0.246954	0.466286	0.0511156	-0.520019	0.0269566	-0.254651	0.307838	-0.228151	0.362526	-0.396406	0.103397	-0.539398	0.020877	-0.783073	0.000121614	0.65069	0.00345276	-0.0826548	0.744381	-0.127298	0.61471	-0.13457	0.594464	0.365801	0.135475	-0.0984458	0.697549	0.136968	0.58785	-0.0833582	0.742275	-0.311232	0.208697	0.159397	0.527535	0.217006	0.387062	0.317186	0.199659	-0.500867	0.0342376	0.212771	0.39662
Ssp02G026000.1	black	-0.239356	0.338767	0.238203	0.341171	-0.136342	0.589575	-0.458215	0.0558296	0.865773	3.45e-06	0.775309	0.000156904	-0.093248	0.712859	0.342814	0.163726	0.614114	0.00670176	0.768456	0.000194898	-0.760765	0.000246523	0.185681	0.460712	0.245797	0.325531	0.297478	0.230581	-0.341287	0.165734	0.266414	0.285241	-0.13153	0.602895	0.232311	0.353598	0.269752	0.279018	0.239648	0.338162	-0.143568	0.569807	-0.3181	0.198295	0.202131	0.421191	-0.0793943	0.754164
Ssp03G016320.1	black	0.238211	0.341154	-0.294588	0.23536	0.168657	0.503495	-0.653827	0.00324895	0.491892	0.0381309	0.392959	0.106708	0.168773	0.503198	0.265228	0.287474	0.619621	0.00609587	0.952771	1.07e-09	-0.665666	0.0025667	0.115622	0.647768	0.0723796	0.775331	0.295159	0.234411	-0.422182	0.0809416	0.168402	0.504152	-0.385159	0.114477	0.136017	0.590471	0.357436	0.14533	0.0317899	0.900348	-0.244848	0.327462	-0.268394	0.28154	0.187566	0.45609	-0.310144	0.210375
Ssp03G013570.1	black	0.23794	0.341719	-0.220848	0.378503	0.223764	0.372077	0.288573	0.245507	-0.638544	0.0043429	-0.590682	0.00984826	-0.0790979	0.755055	-0.283398	0.254455	-0.61334	0.00679063	-0.632407	0.00485914	0.466461	0.0510166	0.0200479	0.937067	0.0390933	0.877602	-0.702089	0.00116149	0.189796	0.450656	-0.14354	0.569883	0.109314	0.665898	-0.309178	0.211875	-0.179271	0.476601	0.00571746	0.982037	0.095315	0.706758	0.157725	0.531931	-0.258722	0.299901	0.193698	0.441221
Ssp07G027050.1	black	0.237674	0.342276	-0.322546	0.191747	-0.0428836	0.865832	-0.583343	0.0110467	0.343973	0.162213	0.333259	0.176565	0.338671	0.169212	0.151889	0.547403	0.618313	0.0062356	0.887535	8.99e-07	-0.62167	0.00588213	0.246116	0.324884	0.00586315	0.981579	0.218518	0.383681	-0.31262	0.206565	0.407124	0.0935751	-0.244465	0.328243	-0.00279364	0.991222	0.0514735	0.839261	-0.0490349	0.846788	-0.134255	0.595336	-0.364001	0.137556	0.207671	0.408297	-0.226396	0.366329
Ssp08G021080.1	black	-0.237428	0.34279	0.168948	0.50275	-0.50199	0.0337726	-0.271671	0.27548	0.512654	0.0295978	0.606386	0.00763329	-0.0832598	0.742569	0.236454	0.344833	0.727168	0.000627737	0.706094	0.00105715	-0.373698	0.126608	0.562722	0.0150483	0.0738781	0.770796	0.508887	0.0310242	-0.202307	0.420777	0.228266	0.362276	-0.189814	0.450612	-0.207155	0.409489	0.37238	0.128059	0.096276	0.703927	-0.198127	0.43064	-0.205889	0.412422	0.150716	0.550538	-0.203488	0.418013
Ssp02G028580.1	black	0.236804	0.344098	-0.336147	0.172616	-0.0836831	0.741303	-0.450884	0.0603881	0.330191	0.180829	0.220165	0.380017	0.0312277	0.902103	0.260729	0.296033	0.701489	0.00117781	0.86246	4.14e-06	-0.640284	0.00420493	0.281749	0.257348	-0.0742161	0.769774	0.414411	0.0872946	-0.349437	0.155207	0.216757	0.387621	-0.218702	0.383271	-0.161372	0.522365	0.212148	0.398036	-0.165831	0.510775	0.0145467	0.954315	-0.34748	0.157692	0.18625	0.459316	-0.131631	0.602613
Ssp02G019250.1	black	-0.236188	0.345392	0.285167	0.251374	-0.111526	0.65952	0.56723	0.014088	-0.432205	0.0732553	-0.333181	0.176673	-0.214366	0.393004	-0.254945	0.30726	-0.586467	0.010523	-0.873405	2.21e-06	0.603348	0.00802691	-0.285111	0.25147	-0.0476393	0.851102	-0.0762935	0.763501	0.00546285	0.982836	-0.297939	0.229824	0.184607	0.463355	0.0428735	0.865863	-0.238107	0.341371	-0.0547882	0.82905	0.339721	0.16781	0.417261	0.0849245	-0.271434	0.275915	0.260529	0.296416
Ssp08G009440.1	black	-0.23606	0.345661	0.226632	0.365816	-0.0741773	0.769891	-0.299641	0.227046	0.783665	0.000119221	0.601759	0.00823923	-0.0889792	0.725511	0.405443	0.0950695	0.555817	0.0166191	0.625988	0.00545152	-0.677164	0.00202158	0.136026	0.590446	0.0396894	0.87575	0.247109	0.322873	-0.276083	0.267449	0.129855	0.607559	0.195783	0.436225	0.133242	0.598141	0.371361	0.129189	0.369497	0.131273	-0.274216	0.270828	-0.179757	0.475388	0.166662	0.508631	-0.0255618	0.919805
Ssp11G007150.1	black	0.235857	0.346087	-0.273152	0.272768	-0.0699026	0.782842	-0.544147	0.0195661	0.415904	0.0860472	0.346544	0.158889	0.253203	0.310692	0.203573	0.417814	0.638538	0.00434334	0.877049	1.77e-06	-0.774574	0.000160653	0.264218	0.289382	-0.0379699	0.881095	0.423517	0.0798852	-0.41402	0.087624	0.246004	0.325111	-0.0464463	0.854793	-0.0180121	0.943447	0.269704	0.279109	-0.146379	0.562195	-0.149912	0.552689	-0.582192	0.0112448	-0.00600748	0.981126	-0.0278839	0.912545
Ssp05G001390.1	black	0.23562	0.346586	-0.260252	0.296949	0.412476	0.0889316	-0.540067	0.0206882	0.555698	0.0166473	0.273823	0.271543	0.125379	0.620096	0.426495	0.0775651	0.546754	0.0188746	0.847022	9.22e-06	-0.649595	0.00352626	-0.0224014	0.929695	0.0125421	0.960606	0.0706969	0.780431	-0.276713	0.266313	0.0800202	0.752283	-0.300119	0.226269	0.104054	0.681155	0.497471	0.035673	0.162976	0.518182	-0.358788	0.143705	-0.322303	0.192102	0.344363	0.161705	-0.186167	0.459519
Ssp07G027800.1	black	0.235417	0.347014	-0.286784	0.248577	-0.0161654	0.949238	-0.674087	0.00215705	0.304271	0.219596	0.42645	0.0776001	0.369866	0.130859	0.0466223	0.854249	0.539979	0.0207131	0.884326	1.11e-06	-0.462811	0.0531068	0.229692	0.359204	0.0591916	0.815526	0.336388	0.172288	-0.32348	0.19039	0.303023	0.221588	-0.322048	0.192473	0.11511	0.649233	0.220266	0.379793	-0.0247828	0.922242	-0.502528	0.0335517	-0.28962	0.243721	0.0660142	0.79467	-0.339642	0.167915
Ssp07G017430.1	black	0.235372	0.347109	-0.273124	0.272817	-0.0130421	0.959037	-0.559355	0.0157988	0.332358	0.17781	0.331551	0.178931	0.267331	0.283524	0.165385	0.51193	0.618491	0.00621637	0.863889	3.83e-06	-0.520964	0.0266314	0.0969355	0.701986	-0.076476	0.762951	0.451352	0.0600886	-0.492821	0.0377132	0.361798	0.140131	-0.219163	0.382244	0.01702	0.946558	0.21075	0.401225	-0.149072	0.554942	-0.216306	0.388634	-0.32754	0.184566	0.166228	0.509752	-0.385516	0.114113
Sspptg000734lG000010.1	black	-0.23513	0.347619	0.229042	0.360603	-0.0156596	0.950824	-0.398248	0.101659	0.817977	3.36e-05	0.688434	0.00158375	-0.0719417	0.776657	0.395351	0.104403	0.573813	0.0127739	0.709933	0.000964563	-0.580875	0.0114749	0.135369	0.592258	0.366887	0.134232	0.269039	0.280342	-0.311727	0.207934	0.0183651	0.94234	-0.256194	0.304815	0.157067	0.533664	0.238768	0.339992	0.323186	0.190818	-0.196744	0.433931	-0.138923	0.58248	0.413825	0.0877886	-0.221011	0.378142
Ssp05G010060.1	black	-0.235059	0.34777	0.222065	0.375814	-0.0155212	0.951258	-0.392996	0.106672	0.735994	0.00049762	0.649551	0.00352925	-0.1261	0.618071	0.271543	0.275715	0.446722	0.0630968	0.595157	0.00917041	-0.561756	0.0152607	0.00072065	0.997736	0.255434	0.306301	0.267709	0.282818	-0.288445	0.245726	0.0724113	0.775235	-0.180229	0.47421	0.445911	0.0636349	-0.0936695	0.711613	0.21273	0.396714	-0.0911008	0.719214	-0.199903	0.426436	0.203776	0.417339	-0.183799	0.465349
Sspptg001429lG000020.1	black	0.234856	0.348198	-0.269304	0.279849	-0.092215	0.715914	-0.54938	0.0181975	0.377095	0.122923	0.36015	0.142081	0.0604016	0.811818	0.124363	0.622957	0.562447	0.0151085	0.811891	4.29e-05	-0.702635	0.00114678	0.167675	0.506019	0.0537597	0.832215	0.459683	0.0549487	-0.269549	0.279395	0.342354	0.164329	-0.116419	0.645491	-0.122512	0.628179	0.242834	0.331582	-0.110432	0.662673	-0.0818161	0.746894	-0.171736	0.495622	0.121326	0.631536	-0.0763531	0.763321
Ssp12G006050.1	black	0.234723	0.34848	-0.366748	0.13439	0.00612922	0.980743	-0.340356	0.166966	0.197258	0.432706	0.0617404	0.80772	0.0996184	0.69411	0.291674	0.240242	0.698089	0.0012741	0.788226	0.00010211	-0.371506	0.129028	0.0393902	0.876679	-0.324348	0.189135	0.439121	0.0682753	-0.148109	0.557532	0.296627	0.231982	-0.206947	0.409972	-0.0905917	0.720724	0.312066	0.207414	-0.205356	0.413659	-0.313931	0.204566	-0.0660994	0.794411	0.205089	0.41428	-0.135531	0.59181
Ssp09G004230.1	black	0.234503	0.348945	-0.293052	0.237924	0.164146	0.51514	-0.639469	0.00426912	0.490477	0.0387749	0.385039	0.114599	0.185286	0.461683	0.289538	0.24386	0.646402	0.00374804	0.965614	8.82e-11	-0.644017	0.00392108	0.102632	0.685298	0.0900206	0.722418	0.280565	0.259439	-0.382101	0.11763	0.22572	0.367801	-0.312576	0.206634	0.0602045	0.812422	0.402625	0.0976125	0.0317847	0.900365	-0.325809	0.187034	-0.310891	0.209222	0.232537	0.353117	-0.349502	0.155125
Ssp11G004660.1	black	0.234446	0.349066	-0.200211	0.425707	0.226595	0.365898	0.434865	0.0713095	-0.76127	0.000242812	-0.738577	0.000464132	0.0309593	0.90294	-0.304439	0.219329	-0.651169	0.00342094	-0.77632	0.00015187	0.624766	0.00557075	-0.223273	0.373154	-0.323654	0.190138	-0.377941	0.122016	0.125939	0.618521	-0.274331	0.270619	0.0140918	0.955743	-0.104399	0.680151	-0.227389	0.364175	-0.173408	0.491368	0.233291	0.351513	0.422284	0.0808609	-0.330962	0.179751	0.300272	0.226021
Ssp03G021190.1	black	0.234326	0.349319	-0.256225	0.304754	0.145909	0.563463	-0.570493	0.0134239	0.52602	0.024943	0.353569	0.150049	0.303149	0.221386	0.343377	0.162989	0.684007	0.00174525	0.946201	2.98e-09	-0.686185	0.00166416	0.131134	0.603997	-0.0573996	0.821024	0.342629	0.163968	-0.351952	0.152054	0.190145	0.449806	-0.207845	0.407896	0.0553904	0.827197	0.243325	0.330576	-0.011641	0.963434	-0.226583	0.365924	-0.305308	0.217949	0.258893	0.29957	-0.295693	0.233525
Ssp01G014950.1	black	0.233624	0.350806	-0.299434	0.227382	0.251504	0.31406	-0.179448	0.476161	0.36636	0.134834	-0.0701417	0.782116	0.382728	0.116979	0.580391	0.0115604	0.72502	0.000663377	0.738858	0.000460605	-0.50736	0.0316173	-0.0484711	0.848531	-0.227085	0.364834	0.0678176	0.789179	-0.156076	0.536281	0.293916	0.23648	-0.135693	0.591365	-0.125291	0.620345	0.266297	0.285461	-0.294387	0.235694	0.00151162	0.99525	-0.351706	0.15236	0.441214	0.0668187	-0.0932143	0.712959
Ssp05G027790.1	black	-0.233492	0.351087	0.21938	0.38176	-0.241153	0.335043	-0.524024	0.0255992	0.735418	0.000505355	0.823056	2.73e-05	-0.294725	0.235131	0.134258	0.595327	0.494605	0.0369201	0.699388	0.00123658	-0.660131	0.00286927	0.158245	0.530561	0.362345	0.139489	0.403297	0.0970012	-0.37865	0.121261	0.297339	0.23081	-0.133705	0.596858	0.155761	0.537116	0.0368804	0.884485	0.303773	0.220389	-0.262369	0.292894	-0.319985	0.195501	0.115372	0.648483	-0.0758003	0.764989
Ssp01G013680.1	black	-0.233066	0.351991	0.275477	0.268542	-0.208516	0.406349	0.469482	0.0493344	-0.459445	0.0550908	-0.225645	0.367964	-0.116379	0.645605	-0.372273	0.128177	-0.617082	0.00636948	-0.834826	1.64e-05	0.659812	0.00288756	0.0644885	0.799323	-0.117929	0.641185	-0.223789	0.372023	0.228769	0.361192	-0.294573	0.235384	0.133308	0.597958	0.0210312	0.933986	-0.27789	0.264201	0.18179	0.470325	0.109164	0.666333	0.663266	0.00269449	-0.245006	0.327139	0.254707	0.307728
Ssp09G004220.1	black	0.232664	0.352845	-0.262793	0.292087	0.294199	0.236007	-0.648448	0.00360467	0.558528	0.0159876	0.391109	0.108515	0.216623	0.387922	0.320608	0.194583	0.563628	0.0148512	0.919017	7.2e-08	-0.706047	0.00105832	0.0299657	0.906042	0.121688	0.630511	0.171242	0.496879	-0.385432	0.114199	0.14607	0.56303	-0.297274	0.230917	0.182433	0.468731	0.419348	0.0832183	0.0977711	0.69953	-0.300707	0.225316	-0.365048	0.136343	0.254111	0.308901	-0.300492	0.225664
Ssp10G021740.1	black	0.232485	0.353227	-0.317013	0.199919	-0.129565	0.608368	-0.611406	0.0070171	0.337555	0.170712	0.382949	0.11675	0.264288	0.289249	0.106524	0.673976	0.640596	0.00418057	0.912601	1.3e-07	-0.645189	0.00383527	0.241954	0.333392	0.0187012	0.941287	0.432846	0.0727831	-0.375099	0.125079	0.356814	0.146082	-0.196272	0.435057	-0.0390942	0.877599	0.185018	0.462344	-0.0733699	0.772333	-0.15416	0.54136	-0.303211	0.221287	0.0738566	0.770861	-0.238829	0.339864
Ssp08G020770.1	black	-0.231989	0.354283	0.248874	0.319315	-0.0355185	0.888725	0.0626096	0.805062	-0.0985945	0.697113	0.132586	0.59996	-0.12371	0.624797	-0.279337	0.261618	-0.397709	0.102166	-0.375482	0.124663	0.402317	0.0978929	-0.0796313	0.753451	0.275448	0.268595	-0.152382	0.546089	0.454059	0.0583806	-0.129263	0.609213	-0.13575	0.591206	0.638895	0.00431475	-0.125679	0.619254	-0.119448	0.636862	-0.134038	0.595937	0.466333	0.0510887	-0.139668	0.580441	-0.1309	0.604647
Sspptg001082lG000010.1	black	-0.231682	0.354939	0.227097	0.364807	-0.0102538	0.96779	-0.472906	0.0474784	0.810462	4.53e-05	0.746789	0.00036995	-0.127868	0.613114	0.306624	0.215871	0.49168	0.0382272	0.69386	0.00140288	-0.626879	0.00536604	0.144515	0.567237	0.307728	0.214138	0.168444	0.504042	-0.238498	0.340555	0.130641	0.60537	-0.256695	0.303837	0.2298	0.358972	0.326059	0.186676	0.438943	0.0684006	-0.195917	0.435905	-0.353955	0.149573	0.143744	0.569329	-0.208051	0.407422
Ssp02G010740.1	black	0.23163	0.355051	-0.323274	0.19069	-0.0707576	0.780247	-0.507924	0.0313972	0.252796	0.311496	0.256204	0.304796	0.359067	0.143371	0.122122	0.629281	0.591719	0.00968763	0.811735	4.31e-05	-0.517997	0.0276627	0.109864	0.66431	-0.00581258	0.981738	0.306603	0.215905	-0.170555	0.498636	0.466614	0.0509304	-0.0386471	0.878989	0.0375458	0.882415	0.0274217	0.913989	-0.238105	0.341374	-0.343579	0.162725	-0.371697	0.128816	0.225099	0.369155	-0.172896	0.492671
Ssp07G013640.1	black	-0.23154	0.355244	0.210294	0.402268	-0.246847	0.323402	-0.486521	0.0406184	0.716455	0.000822772	0.784255	0.000116882	0.0975282	0.700244	0.228258	0.362293	0.628287	0.005233	0.789411	9.8e-05	-0.545002	0.0193371	0.271314	0.276135	0.277757	0.264439	0.33745	0.170852	-0.253674	0.309761	0.338583	0.16933	-0.240443	0.336513	0.19558	0.43671	0.288477	0.245671	0.17201	0.494923	-0.282408	0.25619	-0.336806	0.171723	0.0568674	0.822658	-0.29148	0.240568
Ssp09G015160.1	black	0.231479	0.355374	-0.248569	0.319928	0.391224	0.108402	0.387451	0.112154	-0.589696	0.0100029	-0.742778	0.000413716	0.0226343	0.928966	-0.120021	0.635237	-0.491354	0.0383749	-0.61382	0.00673545	0.451176	0.0602015	-0.609266	0.00727465	-0.388365	0.111236	-0.135863	0.590895	0.10459	0.679594	-0.342322	0.164371	0.0831501	0.742898	0.0673117	0.790718	-0.240717	0.335945	-0.145896	0.563498	0.305622	0.217452	0.350914	0.15335	-0.118088	0.640732	0.194751	0.438694
Ssp12G007700.1	black	-0.231423	0.355492	0.215113	0.391319	-0.347791	0.157295	-0.4686	0.049821	0.646446	0.00374494	0.793885	8.38e-05	-0.0896797	0.72343	0.143722	0.569387	0.58556	0.010673	0.731646	0.000558563	-0.464574	0.0520895	0.318429	0.197806	0.397544	0.102321	0.490788	0.0386327	-0.0954926	0.706234	0.260846	0.295808	-0.209915	0.403136	-0.0706863	0.780463	0.168045	0.505068	0.246751	0.323596	-0.30316	0.221369	-0.300178	0.226173	0.209991	0.402962	-0.309045	0.212081
Ssp08G016960.1	black	0.231404	0.355533	-0.290019	0.243042	-0.242042	0.33321	-0.498234	0.0353465	0.225511	0.368256	0.307884	0.213894	0.301328	0.224313	0.07042	0.781272	0.650087	0.00349306	0.829777	2.05e-05	-0.479918	0.0438435	0.321121	0.193831	-0.158062	0.531043	0.525469	0.0251229	-0.306904	0.215431	0.400648	0.099426	-0.0796643	0.753352	-0.181388	0.471326	-0.0800535	0.752183	-0.149889	0.552753	-0.299147	0.227851	-0.190942	0.447873	0.218894	0.382844	-0.185621	0.460861
Ssp04G008460.1	black	-0.231109	0.356164	0.194372	0.439603	-0.351139	0.153069	-0.34748	0.157692	0.687626	0.00161225	0.674238	0.00215026	0.0299792	0.906	0.298013	0.229704	0.651183	0.00342006	0.719755	0.000757954	-0.636031	0.00454861	0.612222	0.00692079	0.189944	0.450294	0.151176	0.549307	-0.349815	0.154731	0.24461	0.327947	-0.0279332	0.912391	-0.00863354	0.972877	0.279445	0.261427	0.196734	0.433955	-0.116134	0.646307	-0.33116	0.179475	0.199854	0.426551	-0.115685	0.647589
Ssp04G003790.1	black	0.230569	0.357321	-0.342364	0.164315	0.0943352	0.709648	-0.583803	0.0109682	0.347175	0.158082	0.293565	0.237066	0.011025	0.965368	0.2191	0.382384	0.641863	0.00408287	0.908858	1.79e-07	-0.49316	0.0375615	0.0401191	0.874414	-0.0607782	0.810665	0.339383	0.168261	-0.300227	0.226093	0.32892	0.182614	-0.366885	0.134233	0.0931502	0.713148	0.161706	0.52149	-0.0586566	0.817166	-0.333537	0.176183	-0.243813	0.329576	0.278043	0.263927	-0.341655	0.165248
Ssp04G003420.1	black	0.230492	0.357486	-0.331005	0.179691	-0.158114	0.530906	-0.582074	0.0112652	0.255832	0.305523	0.340655	0.166569	0.129927	0.607359	0.0468302	0.853605	0.610004	0.00718496	0.857911	5.3e-06	-0.541295	0.0203452	0.19691	0.433536	-0.0519119	0.837909	0.500483	0.0343974	-0.326591	0.185916	0.3628	0.138956	-0.285385	0.250996	-0.06288	0.804235	-0.0938786	0.710996	-0.0690122	0.785547	-0.221731	0.37655	-0.298118	0.229531	0.201383	0.422947	-0.130235	0.6065
Ssp06G017000.1	black	-0.230062	0.358408	0.210083	0.402752	-0.363846	0.137735	-0.464712	0.0520104	0.607911	0.00744164	0.760224	0.00025055	0.0297096	0.906842	0.0722831	0.775623	0.54315	0.0198359	0.682124	0.00181796	-0.538664	0.0210856	0.143066	0.571171	0.0878598	0.728841	0.576817	0.0122077	-0.343111	0.163336	0.398797	0.101145	-0.198798	0.42905	0.395557	0.104206	0.131484	0.603023	-0.0112184	0.964761	-0.172597	0.493429	-0.203522	0.417933	-0.0794038	0.754135	-0.114585	0.650738
Ssp08G008200.1	black	0.22997	0.358607	-0.26194	0.293713	0.213731	0.394443	-0.630152	0.00506096	0.568123	0.0139038	0.390684	0.108934	0.104996	0.678413	0.291834	0.239972	0.581882	0.0112985	0.906885	2.11e-07	-0.820474	3.04e-05	-0.0798037	0.752933	0.0384567	0.879581	0.271321	0.276124	-0.419543	0.08306	0.334189	0.175287	-0.187508	0.456233	0.137142	0.587372	0.258553	0.300227	0.0341239	0.89307	-0.260566	0.296345	-0.369938	0.130778	0.245068	0.327013	-0.0399445	0.874957
Ssp04G011190.1	black	-0.229715	0.359154	0.208874	0.405528	-0.104024	0.68124	-0.3745	0.125732	0.642792	0.00401244	0.627302	0.00532578	-0.307579	0.214371	0.196822	0.433746	0.366143	0.135083	0.513916	0.0291315	-0.560782	0.0154771	0.238165	0.341249	0.102711	0.685068	0.202059	0.42136	-0.35476	0.148585	0.0391347	0.877473	0.000737262	0.997683	0.393754	0.105938	0.110994	0.661053	0.27358	0.271986	-0.0690103	0.785552	-0.599976	0.00848288	0.253619	0.30987	-0.241839	0.333629
Ssp03G003300.1	black	-0.229366	0.359904	0.256082	0.305034	-0.180139	0.474435	0.122832	0.627276	-0.269203	0.280036	0.0950505	0.707538	-0.385054	0.114584	-0.452914	0.0590988	-0.572071	0.0131117	-0.573881	0.0127608	0.480639	0.0434821	0.139277	0.58151	0.153912	0.542017	-0.0625923	0.805115	0.204964	0.414572	-0.397301	0.10255	-0.0742125	0.769785	0.153978	0.541842	-0.403688	0.0966478	0.392366	0.107285	-0.0476288	0.851135	0.175556	0.485933	-0.00831604	0.973874	0.020509	0.935622
Ssp10G021530.1	black	0.229116	0.360444	-0.273301	0.272496	0.00464663	0.985401	-0.549263	0.0182273	0.404635	0.0957934	0.347205	0.158043	0.296115	0.232828	0.254461	0.308211	0.657887	0.00300001	0.911062	1.48e-07	-0.567297	0.0140742	0.399058	0.100901	0.145254	0.565237	0.220312	0.379691	-0.393102	0.106569	0.169526	0.501267	-0.284419	0.252673	-0.102827	0.684729	0.331492	0.179012	-0.0692154	0.784929	-0.329768	0.181421	-0.113065	0.655097	0.160041	0.525845	-0.247413	0.322258
Sspptg000697lG000010.1	black	-0.228347	0.362102	0.302778	0.221981	0.0369953	0.884128	0.575252	0.0125001	-0.37392	0.126366	-0.338552	0.169372	-0.107966	0.669798	-0.127459	0.614257	-0.533501	0.0225998	-0.813656	4e-05	0.769965	0.00018593	-0.109633	0.664979	-0.153149	0.544045	-0.353552	0.15007	0.408191	0.0926357	-0.310318	0.210107	0.0565859	0.823523	-0.0859178	0.734627	-0.162331	0.519861	0.199558	0.42725	0.056716	0.823123	0.616573	0.00642542	-0.181285	0.47158	0.0711651	0.779011
Ssp09G005660.1	black	-0.227739	0.363417	0.165784	0.510899	-0.0309261	0.903044	-0.399527	0.100464	0.624084	0.00563816	0.608283	0.00739542	-0.0110089	0.965419	0.274475	0.270358	0.537711	0.0213591	0.666948	0.0025005	-0.35001	0.154485	-0.0436571	0.863433	0.0445444	0.860683	0.363263	0.138416	-0.265356	0.287231	0.174552	0.48847	-0.320029	0.195437	0.400243	0.0997996	0.237761	0.342093	0.250823	0.315415	-0.387109	0.112498	-0.190712	0.448431	0.30988	0.210784	-0.318304	0.197992
Ssp01G015720.1	black	-0.227735	0.363426	0.238504	0.340542	-0.132686	0.599683	0.531086	0.0233365	-0.556326	0.016499	-0.34326	0.163142	-0.243848	0.329504	-0.383193	0.116497	-0.661756	0.00277757	-0.912016	1.37e-07	0.754835	0.000293794	-0.353396	0.150263	-0.0749649	0.767511	-0.187737	0.455673	0.429234	0.0754751	-0.0535431	0.832882	0.184675	0.463189	0.0335253	0.894936	-0.220661	0.378916	0.00470271	0.985224	0.138163	0.584566	0.416264	0.0857483	-0.405033	0.0954361	0.200781	0.424364
Ssp07G009540.1	black	0.227237	0.364504	-0.30559	0.217503	0.301096	0.224688	-0.417782	0.0844955	0.440785	0.0671154	0.137522	0.586326	-0.00319131	0.989973	0.423434	0.0799504	0.617457	0.0063284	0.801767	6.3e-05	-0.595427	0.00913069	-0.19837	0.430064	-0.10341	0.683029	0.40671	0.0939419	-0.175837	0.485225	0.0339263	0.893686	-0.237876	0.341853	0.181743	0.470442	0.399007	0.100949	-0.158098	0.530948	-0.117304	0.642967	-0.349773	0.154783	0.222528	0.374793	-0.202449	0.420444
Ssp10G021450.1	black	0.22683	0.365386	-0.329198	0.182222	0.184209	0.464338	-0.219304	0.38193	0.31882	0.197225	-0.0402967	0.873862	0.260238	0.296975	0.541663	0.0202436	0.746842	0.000369393	0.782718	0.000123063	-0.446286	0.0633854	0.169637	0.500984	-0.180982	0.472335	0.00129294	0.995937	-0.250273	0.316514	0.217586	0.385764	-0.182084	0.469597	-0.146924	0.560724	0.378133	0.121812	-0.240525	0.336342	-0.113571	0.653645	-0.25406	0.309001	0.195133	0.437779	-0.193366	0.442021
Ssp08G003120.1	black	0.226781	0.365494	-0.286406	0.249228	0.0274403	0.913931	-0.652492	0.00333442	0.446572	0.0631961	0.423611	0.0798115	0.259433	0.298527	0.211618	0.399245	0.668207	0.00243687	0.977943	2.63e-12	-0.631626	0.00492827	0.212753	0.396661	0.0724459	0.77513	0.319678	0.195954	-0.414609	0.087129	0.322348	0.192036	-0.262562	0.292526	0.0393467	0.876815	0.226787	0.365481	-0.0320357	0.899581	-0.390357	0.109257	-0.317042	0.199874	0.226627	0.365828	-0.29067	0.241938
Ssp07G010980.1	black	-0.226767	0.365524	0.180031	0.474704	0.0115853	0.963609	-0.262164	0.293286	0.628742	0.00519059	0.494275	0.0370657	0.0428162	0.866041	0.432389	0.0731196	0.650059	0.00349497	0.672951	0.00220896	-0.239927	0.337583	-0.0655571	0.796063	0.0252396	0.920813	0.338434	0.16953	-0.129195	0.609403	0.191387	0.446797	-0.344581	0.161422	0.197858	0.43128	0.220675	0.378885	0.155152	0.538727	-0.398791	0.10115	-0.0520913	0.837356	0.409087	0.091852	-0.361759	0.140177
Ssp04G004010.1	black	0.226717	0.365633	-0.347494	0.157673	0.0582759	0.818334	-0.378386	0.121542	0.254483	0.308168	0.109446	0.665517	0.241025	0.335309	0.346318	0.15918	0.747791	0.00035964	0.859887	4.77e-06	-0.349944	0.154568	0.0366171	0.885305	-0.196585	0.43431	0.43478	0.0713712	-0.15647	0.535241	0.224422	0.370636	-0.310561	0.209731	-0.141108	0.576505	0.340619	0.166617	-0.135733	0.591254	-0.284124	0.253187	-0.221713	0.376591	0.213208	0.395627	-0.337257	0.171113
Ssp09G006800.1	black	-0.225602	0.368057	0.232517	0.353158	0.0180167	0.943433	-0.406344	0.0942668	0.875926	1.9e-06	0.69135	0.0014843	-0.165478	0.511689	0.406257	0.0943439	0.538845	0.0210339	0.688659	0.00157589	-0.753503	0.000305401	0.0125425	0.960605	0.32942	0.181911	0.307311	0.214792	-0.375534	0.124606	0.0514511	0.83933	-0.0768978	0.761679	0.209343	0.40445	0.299242	0.227695	0.315831	0.201692	-0.112596	0.656443	-0.320887	0.194174	0.297142	0.231134	-0.0835383	0.741736
Ssp06G001450.1	black	-0.225071	0.369216	0.25492	0.307309	0.123453	0.625521	0.457586	0.0562099	-0.302865	0.221842	-0.294796	0.235014	-0.349759	0.154801	-0.202407	0.420543	-0.646899	0.00371284	-0.830294	2e-05	0.447356	0.0626781	-0.561076	0.0154114	-0.081661	0.747359	-0.229135	0.360403	0.203005	0.419143	-0.193417	0.441898	0.297719	0.230186	0.250429	0.316202	-0.155275	0.538403	0.135971	0.590597	0.223456	0.372753	0.107901	0.669984	-0.286633	0.248838	0.258545	0.300243
Ssp06G017010.1	black	0.224943	0.369496	-0.275047	0.26932	0.634423	0.00468433	-0.0223934	0.92972	0.372215	0.128242	-0.27173	0.275372	0.195888	0.435974	0.744893	0.000390121	0.519103	0.0272748	0.511686	0.0299593	-0.366476	0.134701	-0.204584	0.415457	-0.244352	0.328475	-0.177005	0.482284	-0.16856	0.503745	-0.236711	0.344294	-0.0927065	0.71446	-0.0890344	0.725347	0.459828	0.0548624	0.0445955	0.860525	-0.0821298	0.745953	-0.201589	0.422463	0.4755	0.046108	-0.116399	0.64555
Ssp01G003550.1	black	0.224502	0.370461	-0.282483	0.256058	-0.114449	0.651127	-0.356825	0.146069	0.169762	0.500662	0.161008	0.523316	0.406075	0.0945057	0.158388	0.530186	0.611582	0.00699623	0.721999	0.000716349	-0.31341	0.20536	0.143738	0.569344	-0.00455621	0.985685	0.493744	0.037301	-0.201131	0.42354	0.222644	0.374537	-0.260964	0.295582	-0.332533	0.177569	-0.0238825	0.925059	-0.139239	0.581615	-0.331809	0.178571	0.0157557	0.950523	0.332317	0.177867	-0.0476598	0.851039
Ssp04G023900.1	black	0.224025	0.371504	-0.290879	0.241584	0.281243	0.25824	-0.477681	0.0449795	0.456771	0.0567061	0.217999	0.38484	0.132615	0.599881	0.418538	0.0838771	0.660214	0.00286451	0.88154	1.34e-06	-0.520672	0.0267314	-0.113701	0.653272	0.140895	0.577085	0.293151	0.23776	-0.230207	0.358096	0.128471	0.611426	-0.291918	0.23983	-0.030543	0.90424	0.405064	0.095409	-0.0678523	0.789073	-0.412078	0.0892716	-0.219991	0.380403	0.266841	0.284441	-0.24999	0.317079
Ssp12G024410.1	black	0.222729	0.374351	-0.221761	0.376484	0.319516	0.196193	-0.638345	0.00435892	0.558214	0.0160597	0.40943	0.091554	0.197788	0.431445	0.262708	0.292249	0.430781	0.0743134	0.811412	4.37e-05	-0.676864	0.00203444	0.118989	0.638169	0.192498	0.444113	-0.0334984	0.89502	-0.201841	0.42187	0.137269	0.587022	-0.281387	0.257987	0.102181	0.686613	0.214634	0.3924	0.286306	0.249401	-0.246842	0.323412	-0.239663	0.33813	0.365954	0.1353	-0.290929	0.2415
Ssp07G005380.1	black	0.222216	0.375481	-0.297902	0.229886	0.196097	0.435475	-0.425628	0.0782353	0.499054	0.0349984	0.186453	0.458817	0.18489	0.462658	0.493882	0.0372396	0.766561	0.000206684	0.92443	4.21e-08	-0.663105	0.00270324	0.0264473	0.917036	-0.00124046	0.996102	0.283045	0.255073	-0.469963	0.04907	0.162023	0.520665	-0.232088	0.354072	-0.0470281	0.852993	0.249277	0.318507	-0.147757	0.558478	-0.157286	0.533088	-0.315719	0.201861	0.412588	0.0888364	-0.161702	0.521503
Ssp10G003970.1	black	-0.221005	0.378154	0.269865	0.278809	-0.275399	0.268683	0.0537416	0.832271	-0.340234	0.167128	0.16717	0.507321	-0.163317	0.517296	-0.630044	0.00507079	-0.695529	0.00135082	-0.631325	0.00495514	0.480979	0.0433128	0.123386	0.62571	0.31773	0.198847	-0.328481	0.183233	0.187997	0.455038	0.0334612	0.895136	0.0664599	0.793312	0.150054	0.55231	-0.402984	0.0972859	0.351174	0.153024	0.10116	0.689598	0.336197	0.172547	-0.342815	0.163724	-0.178328	0.478962
Ssp06G026490.1	black	-0.220998	0.37817	0.198333	0.430152	-0.301404	0.22419	-0.435315	0.0709843	0.66612	0.00254308	0.734685	0.000515346	0.0359702	0.887319	0.195558	0.436763	0.591133	0.00977825	0.722982	0.000698733	-0.58911	0.0100957	0.394291	0.10542	0.0773747	0.760242	0.354049	0.149458	-0.208081	0.407353	0.279414	0.261481	-0.286266	0.249471	0.169228	0.50203	0.354742	0.148608	0.205521	0.413276	-0.288371	0.245851	-0.472022	0.0479524	0.056749	0.823022	0.0727048	0.774346
Ssp08G017560.1	black	-0.220947	0.378283	0.200007	0.426189	-0.212295	0.397701	-0.545565	0.0191876	0.703974	0.00111136	0.820082	3.09e-05	-0.165137	0.512572	0.148499	0.556482	0.542533	0.0200042	0.753523	0.000305224	-0.529945	0.0236911	0.163693	0.516317	0.292278	0.239224	0.375963	0.124143	-0.296652	0.231941	0.369494	0.131277	-0.358112	0.144516	0.126746	0.616256	0.142964	0.571448	0.34382	0.162412	-0.291966	0.23975	-0.246077	0.324962	0.192399	0.44435	-0.242847	0.331555
Ssp02G027860.1	black	0.219922	0.380557	-0.282932	0.255271	-0.228752	0.361228	-0.580826	0.0114834	0.288742	0.245218	0.395995	0.103788	0.19933	0.427791	0.0459431	0.856351	0.636004	0.00455083	0.876527	1.83e-06	-0.582017	0.011275	0.329443	0.181877	-0.0902121	0.72185	0.532602	0.0228718	-0.261681	0.294208	0.393161	0.106511	-0.212035	0.398295	-0.069549	0.783916	0.123748	0.624691	-0.148336	0.55692	-0.333548	0.176167	-0.348362	0.156569	0.0374991	0.88256	-0.0360328	0.887124
Ssp06G027040.1	black	-0.219732	0.380978	0.24178	0.33375	-0.260474	0.296522	0.399285	0.100689	-0.489224	0.0393514	-0.183887	0.465132	-0.268392	0.281544	-0.447594	0.0625214	-0.571649	0.0131946	-0.772625	0.000170962	0.632381	0.00486147	-0.326375	0.186225	-0.137988	0.585047	0.125382	0.620089	0.352245	0.151689	-0.000657283	0.997935	0.233623	0.350808	-0.0544582	0.830065	-0.213054	0.395977	0.0909214	0.719746	-0.0580777	0.818942	0.32541	0.187606	-0.305494	0.217654	0.301929	0.223344
Ssp10G010500.1	black	0.21929	0.381961	-0.33578	0.173114	-0.0668627	0.792085	-0.345691	0.159988	0.295048	0.234594	0.119901	0.635577	0.174473	0.488672	0.342512	0.164121	0.766992	0.000203948	0.845764	9.81e-06	-0.546588	0.0189182	0.204443	0.415784	-0.219698	0.381054	0.461936	0.0536172	-0.271608	0.275595	0.195054	0.437967	-0.116759	0.644521	-0.138919	0.582492	0.205396	0.413566	-0.236283	0.345191	-0.150394	0.551399	-0.3021	0.223069	0.249469	0.318123	-0.0765129	0.762839
Ssp11G025690.1	black	0.219143	0.382288	-0.289345	0.244188	0.163106	0.517843	-0.588933	0.0101239	0.457814	0.0560721	0.337819	0.170355	0.225696	0.367853	0.312275	0.207095	0.656952	0.00305592	0.940981	6.15e-09	-0.578459	0.0119069	0.138413	0.583879	0.0170877	0.946345	0.248316	0.320437	-0.353834	0.149723	0.199947	0.426331	-0.327558	0.184541	0.160839	0.523756	0.419192	0.0833449	-0.062531	0.805302	-0.32713	0.185149	-0.312907	0.206127	0.257945	0.301406	-0.376917	0.123114
Ssp08G022270.1	black	-0.218886	0.38286	0.268765	0.280849	-0.248372	0.320325	-0.0760377	0.764272	0.454593	0.0580479	0.4046	0.0958254	0.476227	0.0457295	0.272107	0.27468	0.495065	0.0367177	0.412368	0.0890241	-0.258283	0.30075	0.183767	0.465428	-0.0655709	0.796021	0.251922	0.31323	-0.218698	0.383281	0.334412	0.174982	-0.100608	0.691212	0.0958059	0.705311	0.180605	0.473273	-0.147646	0.558779	-0.0686872	0.786534	-0.253846	0.309422	0.196642	0.434175	-0.0380271	0.880917
Ssp01G007270.1	black	0.218663	0.383358	-0.323547	0.190294	0.0744744	0.768993	-0.295334	0.23412	0.317554	0.199109	0.0503343	0.842776	0.282607	0.255841	0.445845	0.0636785	0.7855	0.000112065	0.837457	1.45e-05	-0.455769	0.0573207	0.0771595	0.76089	-0.283874	0.253624	0.327683	0.184364	-0.259966	0.2975	0.268744	0.28089	-0.181656	0.470659	-0.0421659	0.868059	0.130495	0.605774	-0.298017	0.229696	-0.14358	0.569773	-0.264346	0.289138	0.460269	0.0546002	-0.219595	0.381282
Ssp03G017010.1	black	0.217618	0.385692	-0.347063	0.158225	0.00749995	0.976438	-0.34461	0.161384	0.271508	0.27578	0.0929447	0.713755	0.162537	0.519324	0.378864	0.121033	0.791235	9.2e-05	0.869277	2.82e-06	-0.41794	0.0843664	0.114035	0.652313	-0.23637	0.345009	0.387771	0.111832	-0.246011	0.325097	0.299869	0.226676	-0.277897	0.264188	-0.118463	0.639664	0.32711	0.185177	-0.256619	0.303985	-0.229687	0.359213	-0.217551	0.385841	0.245954	0.325212	-0.2158	0.38977
Ssp01G007350.1	black	0.217593	0.385748	-0.174468	0.488683	0.344713	0.161251	0.390607	0.10901	-0.476573	0.04555	-0.647788	0.00365045	0.0683721	0.787492	-0.0573673	0.821123	-0.45493	0.057839	-0.576403	0.0122846	0.346374	0.159108	-0.438616	0.0686306	-0.127153	0.615115	-0.0850569	0.737197	0.313885	0.204637	-0.445882	0.0636539	0.0394223	0.87658	-0.209227	0.404716	0.174152	0.489482	-0.149164	0.554697	0.270534	0.277574	0.215509	0.390426	-0.0463903	0.854967	0.35963	0.1427
Ssp02G025660.1	black	-0.217357	0.386276	0.282359	0.256276	-0.250972	0.315118	0.534583	0.0222756	-0.543394	0.0197696	-0.288849	0.245035	0.0443093	0.861412	-0.403015	0.0972577	-0.641068	0.004144	-0.896005	4.94e-07	0.7433	0.000407785	0.127093	0.615285	-0.104658	0.679395	-0.303113	0.221444	0.421979	0.0811029	-0.207186	0.409417	0.160379	0.524962	0.0258988	0.918751	-0.389103	0.1105	-0.0291303	0.908651	0.150573	0.550921	0.420618	0.0821924	-0.288293	0.245986	0.240703	0.335974
Ssp10G011400.1	black	-0.217255	0.386503	0.240004	0.337423	-0.218104	0.384605	0.531316	0.0232657	-0.544334	0.0195159	-0.323204	0.19079	-0.177123	0.481986	-0.374609	0.125612	-0.582764	0.0111459	-0.858377	5.17e-06	0.722175	0.000713171	-0.194055	0.440364	-0.188443	0.453949	-0.0934949	0.712129	0.276297	0.267063	-0.097422	0.700556	-0.0458596	0.856609	0.0159891	0.949791	-0.241276	0.334789	-0.043695	0.863316	0.345019	0.160855	0.563053	0.0149761	-0.392889	0.106776	0.265382	0.287182
Ssp02G026250.1	black	0.216354	0.388526	-0.291419	0.240672	-0.238855	0.339811	-0.616841	0.00639596	0.170418	0.498986	0.408386	0.092465	0.293066	0.237902	-0.0654103	0.796511	0.552293	0.0174692	0.832977	1.78e-05	-0.360949	0.141133	0.383629	0.116047	-0.0302358	0.905199	0.434792	0.0713623	-0.242312	0.332654	0.39001	0.1096	-0.273651	0.271857	-0.045699	0.857107	0.135017	0.59323	-0.0585582	0.817468	-0.443814	0.0650423	-0.144595	0.567021	-0.0597752	0.813737	-0.345525	0.1602
Ssp03G013400.1	black	-0.216337	0.388564	0.263079	0.291542	0.0494559	0.845488	0.442651	0.0658323	-0.352198	0.151747	-0.26055	0.296376	-0.11496	0.649664	-0.247437	0.32221	-0.612289	0.0069129	-0.802332	6.17e-05	0.57819	0.0119558	-0.451675	0.0598829	-0.235604	0.34662	-0.19793	0.431109	0.308128	0.213511	-0.095109	0.707365	0.178848	0.47766	0.0412054	0.87104	-0.185208	0.461876	0.332345	0.177829	0.0950714	0.707476	0.252299	0.312482	0.000662331	0.997919	0.21047	0.401866
Ssp07G016500.1	black	0.215874	0.389604	-0.270077	0.278418	0.206194	0.411715	-0.226658	0.365761	0.438434	0.0687584	0.0144636	0.954576	0.337471	0.170825	0.590576	0.00986488	0.740083	0.000445502	0.781625	0.000127628	-0.64123	0.00413145	0.0957828	0.705379	-0.18044	0.473684	0.171558	0.496075	-0.507847	0.0314273	0.0699051	0.782834	-0.0111995	0.964821	-0.104159	0.680849	0.485925	0.0409019	-0.223258	0.373187	-0.0189018	0.940658	-0.41119	0.0900317	0.287963	0.246551	-0.0842959	0.739471
Ssp07G025960.1	black	0.215731	0.389926	-0.315737	0.201834	-0.0469425	0.853258	-0.479241	0.0441851	0.331406	0.179131	0.254637	0.307867	0.21425	0.393267	0.283949	0.253493	0.770532	0.000182649	0.933295	1.6e-08	-0.474601	0.0465797	0.198868	0.428885	-0.146053	0.563075	0.444561	0.0645381	-0.293415	0.237318	0.303915	0.220162	-0.295949	0.233102	-0.124045	0.623852	0.161027	0.523265	-0.113423	0.654069	-0.258549	0.300235	-0.226543	0.36601	0.262577	0.292499	-0.317938	0.198536
Ssp10G021090.1	black	-0.215661	0.390084	0.237892	0.34182	-0.222946	0.373873	-0.487954	0.0399427	0.791046	9.26e-05	0.807296	5.12e-05	-0.0347526	0.891111	0.235048	0.347792	0.574382	0.0126652	0.749772	0.000339985	-0.680549	0.00188067	0.276708	0.266322	0.307755	0.214095	0.302075	0.22311	-0.262823	0.292029	0.354112	0.149381	-0.145443	0.564724	0.14706	0.560357	0.20065	0.424673	0.195652	0.436538	-0.171155	0.497102	-0.245243	0.326658	0.146354	0.562263	-0.164555	0.51408
Ssp01G015330.1	black	0.215062	0.391435	-0.274564	0.270196	0.197334	0.432526	-0.482983	0.0423233	0.536059	0.0218392	0.258675	0.299992	0.228532	0.361702	0.461264	0.0540116	0.742117	0.000421334	0.943254	4.52e-09	-0.704913	0.00108705	0.0598528	0.813499	-0.042608	0.866687	0.259005	0.299353	-0.433643	0.0721987	0.191125	0.447429	-0.264744	0.288387	0.014677	0.953907	0.395063	0.104679	-0.06374	0.801608	-0.138411	0.583885	-0.349042	0.155707	0.213438	0.395106	-0.193306	0.442165
Ssp12G004720.1	black	-0.214604	0.392468	0.233067	0.351989	-0.307493	0.214506	-0.468388	0.0499386	0.685687	0.00168243	0.781318	0.000128935	0.0287142	0.909951	0.164408	0.514461	0.565306	0.0144918	0.716701	0.000817787	-0.595119	0.00917591	0.279353	0.26159	0.217269	0.386473	0.394008	0.105693	-0.5273	0.0245294	0.378984	0.120906	-0.11578	0.647318	0.13919	0.581749	0.187261	0.456838	0.146318	0.56236	-0.171615	0.495929	-0.324269	0.18925	0.0273198	0.914308	-0.231915	0.354442
Ssp08G013750.1	black	-0.214564	0.392559	0.141831	0.574533	-0.543685	0.0196907	-0.0502887	0.842916	0.223513	0.372628	0.350874	0.1534	0.118985	0.638178	0.160603	0.524375	0.665325	0.00258454	0.497405	0.0357013	0.0378677	0.881413	0.391617	0.108017	-0.173699	0.490632	0.626244	0.00542684	0.250219	0.316621	0.280323	0.259867	-0.229929	0.358695	-0.244289	0.328601	0.0382937	0.880088	-0.128746	0.610657	-0.233136	0.351843	0.0775655	0.759667	0.227809	0.363265	-0.235034	0.347822
Sspptg000989lG000010.1	black	0.214004	0.393824	-0.279731	0.260918	0.0108844	0.96581	-0.434852	0.0713186	0.302824	0.221907	0.19796	0.431037	0.225749	0.367738	0.19847	0.429827	0.567113	0.0141122	0.740238	0.000443615	-0.563485	0.0148821	0.0841218	0.739991	-0.298868	0.228305	0.311305	0.208584	-0.521417	0.0264766	0.362028	0.139861	-0.167222	0.507187	0.304952	0.218513	-0.00638389	0.979943	-0.313557	0.205136	-0.0326072	0.897799	-0.200613	0.42476	0.305146	0.218206	-0.129358	0.608947
Ssp10G017790.1	black	-0.213753	0.394392	0.244978	0.327196	0.10065	0.691088	-0.404265	0.0961266	0.808888	4.82e-05	0.66931	0.00238223	-0.14154	0.575325	0.345936	0.159671	0.394862	0.104871	0.587658	0.0103287	-0.590842	0.00982337	0.121538	0.630934	0.464172	0.0523199	-0.00844369	0.973474	-0.210005	0.40293	0.0545	0.829937	-0.186331	0.459116	0.242158	0.332971	0.221786	0.376428	0.349565	0.155045	-0.130465	0.60586	-0.202376	0.420616	0.282966	0.25521	-0.249948	0.317163
Ssp09G015060.1	black	-0.213277	0.395472	0.259236	0.298906	-0.143123	0.571016	0.143786	0.569214	-0.336016	0.172793	0.0443791	0.861195	-0.388584	0.111018	-0.523859	0.025654	-0.708168	0.00100625	-0.692262	0.00145426	0.474959	0.0463912	0.0560022	0.825317	0.0919061	0.716829	-0.292726	0.238471	0.0367517	0.884886	-0.166391	0.509331	0.0641498	0.800357	0.282696	0.255685	-0.343388	0.162974	0.308634	0.212722	0.000530887	0.998332	0.192332	0.444514	-0.256115	0.304968	0.0545721	0.829715
Ssp01G008500.1	black	-0.213156	0.395746	0.177969	0.479862	-0.0181802	0.94292	-0.407304	0.0934166	0.701486	0.0011779	0.623525	0.00569386	-0.316576	0.200573	0.241922	0.333458	0.443622	0.0651723	0.596235	0.00901284	-0.600431	0.00842006	-0.184709	0.463104	0.197973	0.431006	0.323547	0.190294	-0.367835	0.133152	0.312101	0.207361	-0.251435	0.314197	0.436675	0.0700069	0.0621828	0.806367	0.107232	0.671922	-0.163304	0.517328	-0.172879	0.492713	0.294222	0.23597	0.0569692	0.822345
Ssp07G014330.1	black	-0.213097	0.39588	0.222805	0.374183	-0.0979682	0.698951	0.656385	0.00309022	-0.600465	0.00841537	-0.479602	0.0440027	-0.184688	0.463157	-0.264065	0.28967	-0.599112	0.00860294	-0.933844	1.5e-08	0.869767	2.74e-06	-0.144708	0.566713	-0.205576	0.413149	-0.318416	0.197825	0.4535	0.0587302	-0.201749	0.422087	0.137107	0.587469	0.00939801	0.970477	-0.286013	0.249908	-0.0906127	0.720661	0.1341	0.595767	0.431525	0.0737595	-0.231642	0.355025	0.170556	0.498633
Ssp06G030400.1	black	-0.213036	0.396018	0.291833	0.239973	-0.111305	0.660159	0.549463	0.0181766	-0.397415	0.102443	-0.31208	0.207394	-0.155471	0.537883	-0.281199	0.258319	-0.629914	0.00508265	-0.893863	5.78e-07	0.479223	0.0441943	-0.250414	0.316232	-0.171256	0.496844	-0.093048	0.71345	0.242608	0.332047	-0.248588	0.31989	0.26117	0.295187	0.0516579	0.838692	-0.208461	0.406477	0.000951358	0.997011	0.365514	0.135805	0.16719	0.507268	-0.294139	0.236108	0.460389	0.0545289
Ssp11G006210.1	black	-0.212851	0.396438	0.163891	0.515803	-0.49626	0.0361959	-0.0896514	0.723514	0.238433	0.340691	0.376466	0.1236	-0.00900903	0.971698	0.0849392	0.737548	0.487921	0.0399582	0.395792	0.103982	-0.101419	0.688842	0.513319	0.0293516	-0.0881785	0.727892	-0.0247033	0.92249	-0.101974	0.68722	0.69488	0.00137088	-0.115981	0.646742	-0.122518	0.628164	-0.0862711	0.733573	-0.117475	0.642478	-0.117883	0.641315	0.0443322	0.861341	-0.0960831	0.704495	-0.113238	0.654601
Ssp10G006790.1	black	0.212197	0.397924	-0.312	0.207516	0.23211	0.354026	-0.151744	0.547792	0.12643	0.617143	-0.133591	0.597174	0.305539	0.217583	0.351584	0.152512	0.438784	0.0685124	0.500514	0.0343845	-0.197274	0.432667	0.179488	0.476059	-0.0184124	0.942192	-0.298862	0.228315	-0.0376989	0.881938	0.144933	0.566104	-0.0963436	0.703728	0.129149	0.609531	0.0592827	0.815246	-0.351049	0.153181	-0.233369	0.351348	0.00777995	0.975558	0.321087	0.19388	-0.206434	0.411159
Ssp08G006290.1	black	-0.211951	0.398486	0.306713	0.21573	-0.279785	0.260821	-0.0833916	0.742175	-0.060683	0.810956	0.347722	0.157383	-0.194261	0.439869	-0.574325	0.012676	-0.624781	0.00556923	-0.488405	0.0397323	-0.0275629	0.913548	0.0309322	0.903025	0.284508	0.252519	-0.204871	0.414787	-0.0174551	0.945194	0.19796	0.431037	0.179487	0.476062	0.232072	0.354107	-0.372041	0.128435	0.37241	0.128026	0.292543	0.238779	0.0451229	0.858891	-0.265017	0.28787	0.239588	0.338285
Ssp02G000630.1	black	0.2108	0.401112	-0.319158	0.196724	-0.0625491	0.805247	-0.210149	0.402602	0.207267	0.40923	0.000365657	0.998851	0.0101718	0.968047	0.336355	0.172333	0.675571	0.00209079	0.681835	0.00182934	-0.458507	0.0556536	0.197418	0.432326	-0.29819	0.229414	0.466844	0.0508007	-0.262283	0.293059	0.025176	0.921012	-0.102749	0.684958	-0.31873	0.197359	0.154916	0.539353	-0.100423	0.691755	0.0226345	0.928965	-0.199669	0.426989	0.073889	0.770763	-0.0114874	0.963917
Ssp03G004180.1	black	-0.210674	0.4014	0.190534	0.448863	-0.126477	0.617013	-0.384247	0.115411	0.746426	0.000373745	0.654106	0.00323132	-0.0169309	0.946837	0.400456	0.0996028	0.716189	0.000828204	0.799097	6.95e-05	-0.534852	0.0221955	0.145892	0.563509	0.14523	0.565301	0.38923	0.110374	-0.478956	0.0443294	0.248445	0.320179	-0.298283	0.229262	0.100266	0.692214	0.2786	0.262931	0.152806	0.544959	-0.244237	0.328708	-0.269631	0.279243	0.227702	0.363496	-0.226587	0.365915
Ssp11G026310.1	black	-0.209998	0.402946	0.164646	0.513845	2.63e-05	0.999917	-0.410395	0.0907172	0.721727	0.000721299	0.633472	0.00476613	-0.0463157	0.855197	0.371366	0.129183	0.606506	0.00761799	0.743168	0.000409275	-0.434587	0.0715107	0.118219	0.640359	0.191906	0.445541	0.286407	0.249227	-0.0845903	0.738591	0.0821576	0.74587	-0.338369	0.169617	0.266411	0.285247	0.262671	0.292318	0.260229	0.296993	-0.372097	0.128372	-0.246269	0.324573	0.397208	0.102638	-0.320526	0.194704
Ssp12G028070.1	black	-0.2095	0.404088	0.170975	0.497563	-0.298387	0.229091	-0.398172	0.10173	0.772546	0.000171389	0.694685	0.00137695	-0.019781	0.937903	0.375415	0.124736	0.78834	0.000101713	0.85375	6.58e-06	-0.729067	0.000597582	0.27899	0.262236	0.11091	0.661295	0.42755	0.0767553	-0.440287	0.0674614	0.413323	0.0882129	-0.0908912	0.719836	0.0498165	0.844374	0.289413	0.244074	0.0495838	0.845093	-0.0809102	0.749611	-0.420983	0.0818993	0.196683	0.434077	-0.12894	0.610114
Ssp07G011040.1	black	0.208817	0.405659	-0.3513	0.152867	-0.0699083	0.782825	-0.321244	0.19365	0.184103	0.464599	0.0723915	0.775295	0.0397242	0.875641	0.281081	0.258527	0.729801	0.000586252	0.789578	9.75e-05	-0.367966	0.133003	0.0362423	0.886472	-0.264193	0.289428	0.460662	0.0543673	-0.285113	0.251467	0.370244	0.130436	-0.242546	0.332174	-0.211386	0.399772	0.173866	0.490207	-0.201099	0.423616	-0.140793	0.577365	-0.167487	0.506505	0.184666	0.463211	-0.204313	0.416086
Ssp12G019530.1	black	-0.207622	0.408411	0.186907	0.457705	-0.231182	0.356008	-0.464073	0.0523771	0.705457	0.00107318	0.737919	0.000472483	0.140618	0.577843	0.268627	0.281108	0.680675	0.00187559	0.813556	4.02e-05	-0.530408	0.0235466	0.194217	0.439976	0.146218	0.562628	0.42063	0.0821829	-0.311378	0.208472	0.391468	0.108163	-0.263522	0.290701	0.184353	0.463982	0.323381	0.190534	0.118404	0.639833	-0.251027	0.315009	-0.255236	0.30669	0.177656	0.480648	-0.313197	0.205685
Ssp02G001390.1	black	0.207237	0.4093	-0.232117	0.35401	0.222853	0.374078	-0.576086	0.0123436	0.608897	0.00731982	0.374983	0.125206	0.153564	0.542943	0.381126	0.118647	0.612041	0.00694206	0.906465	2.19e-07	-0.825491	2.46e-05	0.106433	0.674241	0.084477	0.738929	0.131098	0.604096	-0.438252	0.0688868	0.210784	0.401149	-0.146539	0.561761	0.106	0.675497	0.440528	0.0672937	0.0421032	0.868254	-0.174084	0.489655	-0.328137	0.18372	0.170984	0.497538	-0.156679	0.534689
Ssp03G024570.1	black	-0.205934	0.412317	0.179456	0.476139	-0.0350083	0.890315	-0.439237	0.0681938	0.780612	0.000131982	0.682879	0.0017885	-0.0350541	0.890172	0.395291	0.10446	0.647908	0.00364205	0.794002	8.35e-05	-0.549113	0.0182656	0.19378	0.441026	0.205734	0.412782	0.269822	0.278889	-0.333728	0.17592	0.134508	0.594636	-0.360957	0.141124	0.221815	0.376364	0.370743	0.129878	0.250657	0.315746	-0.227752	0.363388	-0.279721	0.260936	0.322346	0.192039	-0.314736	0.203345
Ssp03G027600.1	black	-0.205931	0.412324	0.186972	0.457545	-0.204064	0.416668	0.613139	0.00681393	-0.571868	0.0131516	-0.434908	0.0712784	-0.184316	0.464075	-0.277687	0.264564	-0.49153	0.0382949	-0.833363	1.75e-05	0.752883	0.00031093	-0.260524	0.296426	-0.177773	0.480354	-0.0285631	0.910423	0.581609	0.0113462	-0.128408	0.611602	0.132868	0.599178	-0.0179589	0.943614	-0.199356	0.427728	-0.213272	0.395483	0.244836	0.327486	0.430409	0.0745917	-0.287354	0.247596	0.234078	0.349844
Ssp10G002690.1	black	-0.205779	0.412677	0.234959	0.347982	-0.184475	0.463681	0.566031	0.0143384	-0.504426	0.0327814	-0.358941	0.143522	-0.125011	0.621133	-0.322072	0.192439	-0.593415	0.00942965	-0.881456	1.34e-06	0.627458	0.00531095	-0.249725	0.317609	-0.144383	0.567596	-0.137175	0.587282	0.392914	0.106752	-0.0922132	0.715919	0.27061	0.277432	-0.0594145	0.814842	-0.214716	0.392215	-0.0131296	0.958762	0.358651	0.143869	0.525528	0.0251037	-0.307107	0.215112	0.234554	0.348837
Ssp05G027660.1	black	0.205387	0.413587	-0.273931	0.271348	-0.0736293	0.771548	-0.554116	0.0170253	0.334632	0.17468	0.358213	0.144395	-0.0116369	0.963447	0.116637	0.644868	0.585509	0.0106814	0.83193	1.86e-05	-0.575436	0.0124655	0.0840235	0.740285	0.0841631	0.739867	0.469803	0.0491579	-0.0812847	0.748487	0.394688	0.105038	-0.235744	0.346326	-0.139542	0.580786	0.181443	0.471188	-0.0950242	0.707615	-0.363756	0.137841	-0.516449	0.0282128	0.140168	0.579072	-0.0096713	0.969619
Ssp07G027840.1	black	0.205191	0.414043	-0.278029	0.263952	-0.0534167	0.833272	-0.62009	0.00604644	0.341175	0.165882	0.409365	0.0916101	0.302446	0.222514	0.125416	0.619993	0.634814	0.00465099	0.920666	6.14e-08	-0.472674	0.0476025	0.264108	0.289589	0.0372238	0.883417	0.368266	0.132662	-0.193837	0.440889	0.313968	0.204512	-0.46614	0.0511977	0.0603932	0.811843	0.270115	0.278348	-0.0793172	0.754396	-0.341528	0.165416	-0.225826	0.36757	0.11777	0.641639	-0.305401	0.217802
Ssp05G024820.1	black	0.204495	0.415664	-0.185889	0.460201	0.0303369	0.904883	0.362801	0.138954	-0.708832	0.000990393	-0.590949	0.00980677	0.265092	0.287729	-0.277608	0.264705	-0.443673	0.0651375	-0.569215	0.0136809	0.689072	0.00156155	0.284493	0.252545	-0.195101	0.437856	-0.237257	0.343148	0.388147	0.111455	-0.541967	0.0201595	-0.0126708	0.960202	-0.210376	0.402082	-0.297167	0.231093	-0.162564	0.519254	-0.00166307	0.994775	0.374539	0.125689	-0.108724	0.667603	0.0433465	0.864396
Ssp07G023070.1	black	0.203998	0.416822	-0.22713	0.364737	-0.00833047	0.973829	-0.611451	0.00701172	0.508181	0.0312971	0.443146	0.0654949	0.167758	0.505807	0.202515	0.420289	0.6205	0.00600345	0.902302	3.06e-07	-0.782794	0.000122751	0.148897	0.555415	0.054241	0.830734	0.378726	0.12118	-0.578574	0.011886	0.325953	0.186829	-0.318329	0.197954	-0.0533843	0.833371	0.0724191	0.775211	0.0475589	0.851351	-0.0161405	0.949316	-0.322943	0.19117	0.191564	0.446369	-0.0714661	0.778099
Ssp09G011940.1	black	-0.203945	0.416944	0.136887	0.588074	-0.425748	0.0781425	-0.405839	0.094716	0.619267	0.00613338	0.684706	0.00171889	-0.0733012	0.772541	0.237227	0.343211	0.769782	0.000186994	0.82839	2.17e-05	-0.542624	0.0199792	0.366406	0.134782	0.0870971	0.731111	0.544926	0.0193573	-0.212372	0.397526	0.4199	0.082771	-0.205123	0.4142	0.0722347	0.77577	0.163315	0.517301	-0.062046	0.806785	-0.122488	0.628247	-0.407991	0.0928116	0.127625	0.613793	-0.248983	0.319097
Ssp05G013430.1	black	0.203787	0.417315	-0.285876	0.250145	0.065057	0.797588	-0.576911	0.0121903	0.459235	0.0552167	0.356705	0.146215	0.195267	0.437458	0.307664	0.214238	0.725934	0.000648008	0.97697	3.7e-12	-0.592962	0.00949798	0.171634	0.49588	0.0108863	0.965804	0.32113	0.193817	-0.316736	0.200333	0.284778	0.25205	-0.309583	0.211246	0.0612407	0.809249	0.307104	0.215116	-0.0900834	0.722232	-0.335141	0.173985	-0.266824	0.284472	0.261421	0.294705	-0.310014	0.210577
Ssp04G019500.1	black	-0.20377	0.417354	0.251897	0.313279	-0.0860542	0.73422	0.0404559	0.873368	-0.108668	0.667767	0.154685	0.539965	0.0898809	0.722833	-0.340392	0.166918	-0.425186	0.0785788	-0.392128	0.107517	0.233229	0.351646	-0.0707344	0.780318	0.0345366	0.891784	-0.0807365	0.750132	-0.0895303	0.723874	-0.161249	0.522684	-0.278993	0.262231	0.260832	0.295835	-0.287945	0.246582	0.398517	0.101407	-0.109492	0.665387	-0.00416439	0.986916	-0.28443	0.252655	0.46274	0.0531479
Ssp10G026240.1	black	-0.203763	0.41737	0.275157	0.269121	-0.122441	0.62838	0.49034	0.0388373	-0.368285	0.132641	-0.265112	0.287692	-0.165353	0.512012	-0.296347	0.232443	-0.656976	0.00305448	-0.866211	3.36e-06	0.40121	0.098908	-0.0231801	0.927257	-0.0167289	0.947471	-0.455051	0.0577639	-0.0183699	0.942325	-0.129197	0.609397	0.293159	0.237745	0.00804561	0.974724	-0.29616	0.232753	0.0894212	0.724198	0.411895	0.0894277	0.318212	0.198128	-0.287288	0.247709	0.405162	0.0953211
Ssp07G015750.1	black	0.203672	0.417584	-0.272296	0.274333	-0.112375	0.657079	-0.620689	0.0059837	0.439783	0.0678122	0.440117	0.0675796	0.188348	0.45418	0.179215	0.476743	0.694746	0.00137504	0.964066	1.25e-10	-0.701072	0.00118931	0.301049	0.224764	0.0814614	0.747957	0.397797	0.102083	-0.38217	0.117558	0.347735	0.157366	-0.218191	0.384411	-0.0748219	0.767943	0.120578	0.633655	-0.0510783	0.84048	-0.198213	0.430437	-0.392938	0.106729	0.201768	0.422043	-0.207838	0.407913
Ssp03G013420.1	black	-0.203583	0.41779	0.149412	0.554031	-0.544958	0.0193488	-0.395904	0.103875	0.407777	0.0929999	0.674407	0.00214265	-0.00207782	0.993471	-0.0134811	0.957659	0.595375	0.00913829	0.657885	0.00300011	-0.330662	0.180169	0.203248	0.418574	0.0321913	0.899096	0.831346	1.91e-05	-0.222724	0.374362	0.379311	0.120559	-0.204946	0.414612	0.0351136	0.889987	0.0585152	0.8176	-0.0011493	0.996389	-0.214926	0.39174	-0.220159	0.380031	0.0306968	0.90376	-0.214423	0.392876
Ssp01G023400.1	black	0.203366	0.418298	-0.224433	0.370612	-0.0674484	0.790302	-0.539011	0.0209868	0.436827	0.0698983	0.377541	0.122445	0.477495	0.0450748	0.19285	0.443263	0.62597	0.0054533	0.860626	4.58e-06	-0.727666	0.000619708	0.213351	0.395304	-0.00702554	0.977928	0.391991	0.107651	-0.386606	0.113007	0.299891	0.226639	-0.0893487	0.724413	0.120087	0.635048	0.125404	0.620027	-0.210477	0.401851	-0.128215	0.612141	-0.422109	0.0809997	0.125156	0.620724	-0.0761986	0.763787
Ssp11G000600.1	black	-0.203302	0.418449	0.296392	0.232369	0.0322239	0.898994	0.563682	0.0148396	-0.276566	0.266577	-0.318508	0.197688	-0.0800923	0.752066	-0.106021	0.675434	-0.566652	0.0142084	-0.82277	2.76e-05	0.452163	0.059573	-0.17281	0.492888	0.0627278	0.8047	-0.412723	0.0887221	0.30361	0.220649	-0.260582	0.296315	0.233362	0.351363	-0.296139	0.232787	-0.0970393	0.701681	0.275396	0.268688	0.27138	0.276014	0.372261	0.128191	-0.239088	0.339326	0.418336	0.0840423
Ssp09G000200.1	black	-0.202531	0.420253	0.223994	0.371573	-0.124881	0.621497	-0.41151	0.0897574	0.570982	0.0133265	0.673137	0.00220036	0.113352	0.654272	0.104866	0.67879	0.319192	0.196674	0.510581	0.0303763	-0.433388	0.0723856	0.0975461	0.700191	0.422233	0.0809012	0.215236	0.391042	-0.221154	0.377825	0.185197	0.461903	-0.193932	0.44066	0.14784	0.558255	0.583509	0.0110182	0.275855	0.267858	-0.207626	0.408402	-0.21822	0.384347	-0.18185	0.470177	-0.213933	0.393985
Ssp11G020470.1	black	-0.201761	0.422059	0.153241	0.543801	0.0875804	0.729672	-0.419074	0.083441	0.772468	0.000171816	0.615378	0.00655853	-0.184086	0.464642	0.409541	0.0914572	0.572917	0.0129469	0.728316	0.000609357	-0.547989	0.0185537	-0.0512849	0.839843	0.234431	0.349097	0.173309	0.491621	-0.3428	0.163743	0.212631	0.396938	-0.270348	0.277917	0.271396	0.275984	0.293054	0.237922	0.290212	0.242716	-0.306614	0.215887	-0.170288	0.499317	0.400373	0.0996793	-0.235588	0.346655
Ssp02G024400.1	black	-0.201245	0.423272	0.241873	0.333559	0.249655	0.31775	0.560141	0.0156209	-0.347796	0.157289	-0.418306	0.084067	-0.182546	0.46845	-0.053438	0.833206	-0.561461	0.015326	-0.808055	4.97e-05	0.744275	0.000396893	-0.478526	0.0445479	0.0142531	0.955237	-0.402003	0.09818	0.409661	0.0913528	-0.274766	0.26983	0.0166755	0.947638	0.0918378	0.717031	-0.162954	0.518238	0.0548561	0.828841	-0.00047567	0.998505	0.505938	0.0321773	0.0176378	0.944621	0.109107	0.666496
Ssp07G010550.1	black	-0.2012	0.423377	0.282656	0.255754	-0.0522802	0.836773	0.192344	0.444485	-0.0589333	0.816318	0.0440995	0.862062	-0.0454149	0.857987	-0.204211	0.416326	-0.46603	0.05126	-0.516889	0.0280557	0.136359	0.589528	-0.1326	0.599922	0.222069	0.375805	-0.206629	0.410706	-0.163126	0.517791	-0.18688	0.45777	0.292445	0.238944	-0.143146	0.570952	-0.204025	0.416759	0.517499	0.0278388	0.517389	0.0278779	0.167313	0.506952	-0.180387	0.473817	-0.150985	0.54982
Ssp07G030190.1	black	-0.201004	0.423839	0.248394	0.32028	-0.18371	0.465569	0.578926	0.0118224	-0.527428	0.024488	-0.373473	0.126855	-0.0924818	0.715125	-0.318092	0.198307	-0.60901	0.0073059	-0.894987	5.32e-07	0.665152	0.00259361	0.0336131	0.894663	-0.200126	0.425909	-0.291699	0.240199	0.25026	0.316539	-0.226731	0.365601	0.147874	0.558164	0.158212	0.530647	-0.250378	0.316303	-0.186738	0.458117	0.355576	0.147588	0.346109	0.159449	-0.379357	0.120511	0.25003	0.316998
Ssp03G006120.1	black	-0.200936	0.424	0.151194	0.549259	-0.340169	0.167214	-0.481983	0.0428145	0.643763	0.00393988	0.746408	0.000373935	-0.129479	0.608608	0.172903	0.492653	0.647471	0.00367254	0.786304	0.000109048	-0.564782	0.0146031	0.22529	0.368739	0.229014	0.360662	0.362885	0.138857	-0.323867	0.18983	0.580443	0.0115511	-0.24334	0.330544	-0.0473659	0.851948	0.105916	0.675739	0.203087	0.41895	-0.117653	0.641972	-0.364672	0.136777	0.175992	0.484835	-0.267774	0.282696
Ssp03G015420.1	black	-0.200932	0.424009	0.239398	0.338681	-0.050246	0.843048	0.634924	0.00464164	-0.45366	0.05863	-0.437694	0.0692815	-0.0766803	0.762335	-0.179069	0.477107	-0.593434	0.00942683	-0.902424	3.03e-07	0.596554	0.00896655	-0.221208	0.377705	-0.0290805	0.908806	-0.419718	0.0829179	0.2483	0.320469	-0.131315	0.603493	0.37054	0.130104	-0.170721	0.498211	-0.134884	0.593597	0.0410285	0.87159	0.307175	0.215005	0.420629	0.0821834	-0.175423	0.486271	0.26088	0.295742
Ssp09G023170.1	black	0.200819	0.424276	-0.248493	0.320081	-0.161286	0.522588	-0.696254	0.00132872	0.368404	0.132506	0.51789	0.0277003	0.191536	0.446437	0.00903076	0.97163	0.570328	0.0134568	0.905782	2.32e-07	-0.589957	0.00996172	0.36337	0.13829	0.0794944	0.753863	0.403097	0.0971832	-0.278912	0.262375	0.386479	0.113135	-0.249303	0.318454	0.160906	0.523581	0.0711177	0.779155	-0.140491	0.57819	-0.290443	0.242322	-0.254229	0.308667	0.169595	0.501092	-0.344502	0.161525
Ssp11G030810.1	black	0.200254	0.425607	-0.287978	0.246526	0.056473	0.82387	-0.306378	0.216259	0.269093	0.280241	0.0980132	0.698819	0.275071	0.269278	0.41026	0.0908336	0.770616	0.000182167	0.836991	1.48e-05	-0.259103	0.299163	0.158064	0.531037	-0.0842305	0.739666	0.352549	0.151311	-0.122715	0.627607	0.180641	0.473183	-0.393049	0.10662	-0.211978	0.398423	0.404026	0.0963419	-0.252846	0.311398	-0.368602	0.132282	-0.12115	0.632034	0.306314	0.216359	-0.312235	0.207155
Ssp10G006700.1	black	-0.19985	0.426561	0.16022	0.525376	-0.470092	0.0489995	-0.0649399	0.797946	0.302568	0.222317	0.366443	0.134739	0.0129496	0.959327	0.196374	0.434812	0.565558	0.0144382	0.447474	0.0626004	-0.185456	0.461267	0.533396	0.0226315	-0.0926341	0.714674	0.593578	0.00940509	-0.105809	0.676051	-0.0841972	0.739765	-0.0980716	0.698647	-0.122277	0.628845	0.521043	0.0266044	-0.102506	0.685665	-0.0993107	0.695012	-0.105068	0.678204	-0.0959237	0.704964	-0.105859	0.675906
Ssp07G003160.1	black	-0.199099	0.428337	0.268075	0.282135	0.206885	0.410115	0.462785	0.053122	-0.260714	0.29606	-0.298601	0.228741	-0.168124	0.504865	-0.136939	0.587932	-0.676724	0.0020405	-0.833676	1.72e-05	0.442924	0.0656464	-0.404878	0.0955752	0.128772	0.610584	-0.579019	0.0118055	0.158839	0.529001	-0.144645	0.566884	0.214104	0.393597	0.0535182	0.832959	-0.0584349	0.817846	0.226884	0.365269	0.260722	0.296047	0.17344	0.491287	-0.0920257	0.716475	0.220679	0.378877
Ssp05G028000.1	black	0.19888	0.428854	-0.179807	0.475263	0.451256	0.0601498	-0.559124	0.0158512	0.623923	0.00565417	0.341499	0.165453	0.178931	0.477453	0.381808	0.117935	0.409651	0.0913619	0.752255	0.000316616	-0.748236	0.000355145	-0.0553026	0.827467	0.189621	0.451081	-0.0727319	0.774264	-0.544525	0.0194645	0.0404741	0.873311	-0.243591	0.330031	0.210025	0.402886	0.310035	0.210544	0.230795	0.356837	-0.11867	0.639074	-0.338007	0.170103	0.34007	0.167345	-0.21064	0.401478
Ssp05G011290.1	black	0.198659	0.429379	-0.291496	0.240542	-0.450186	0.0608362	-0.197355	0.432475	-0.203459	0.418081	0.0267859	0.915977	0.241883	0.333539	-0.131317	0.603488	0.460303	0.0545799	0.455985	0.0571876	-0.0298151	0.906512	0.308004	0.213705	-0.347292	0.157932	0.611875	0.00696165	0.036449	0.885828	0.384043	0.115621	-0.130136	0.606775	-0.329167	0.182266	-0.00809489	0.974569	-0.354415	0.149008	-0.103079	0.683994	-0.0501007	0.843497	-0.126895	0.615839	-0.137853	0.585418
Ssp08G017790.1	black	0.197687	0.431686	-0.286881	0.248409	-0.263377	0.290976	-0.419905	0.082767	0.148575	0.556279	0.241957	0.333386	0.223553	0.37254	0.0981372	0.698455	0.670832	0.00230847	0.793776	8.41e-05	-0.3372	0.17119	0.340047	0.167377	-0.16793	0.505364	0.428885	0.0757393	-0.396239	0.103556	0.458696	0.05554	-0.180584	0.473325	-0.280134	0.260202	0.0867051	0.73228	-0.154372	0.540797	-0.307794	0.214035	-0.142487	0.572746	0.0904568	0.721124	-0.247088	0.322915
Ssp08G021020.1	black	0.19695	0.433439	-0.236658	0.344403	0.205597	0.4131	-0.581407	0.0113814	0.550749	0.0178524	0.376769	0.123273	0.0617723	0.807622	0.344503	0.161524	0.613548	0.00676673	0.904202	2.63e-07	-0.652264	0.00334922	0.169997	0.50006	0.104337	0.680331	0.259118	0.299134	-0.369196	0.131612	0.00487014	0.984698	-0.197353	0.43248	0.118463	0.639665	0.214631	0.392406	0.0771946	0.760784	-0.318095	0.198303	-0.21426	0.393246	0.307246	0.214894	-0.352222	0.151717
Ssp10G009430.1	black	0.196538	0.434422	-0.290537	0.242164	-0.10212	0.686794	-0.520015	0.0269579	0.346844	0.158505	0.326325	0.186296	0.175678	0.485627	0.227169	0.364651	0.750099	0.00033682	0.938225	8.78e-09	-0.500206	0.0345136	0.228382	0.362026	-0.0445015	0.860816	0.482501	0.0425597	-0.256847	0.30354	0.314211	0.204143	-0.273645	0.271868	-0.132874	0.599163	0.0918873	0.716884	-0.105159	0.677939	-0.319804	0.195769	-0.301788	0.223571	0.242758	0.331737	-0.271636	0.275544
Ssp05G023940.1	black	-0.195873	0.436008	0.193408	0.44192	-0.0968835	0.702139	-0.542766	0.0199406	0.658849	0.00294336	0.773191	0.000167908	-0.0354629	0.888899	0.12836	0.611737	0.423594	0.0798244	0.675985	0.00207264	-0.447237	0.0627568	0.234385	0.349195	0.341607	0.165311	0.175177	0.486892	-0.198067	0.430783	0.229611	0.359379	-0.436071	0.0704398	0.323657	0.190135	0.233468	0.351136	0.293093	0.237856	-0.235692	0.346435	-0.284431	0.252653	0.111854	0.658576	-0.382806	0.116898
Ssp05G000300.1	black	-0.194956	0.438204	0.242273	0.332735	0.00669833	0.978955	0.0937062	0.711505	-0.00925756	0.970918	0.10433	0.680349	-0.153392	0.543399	-0.160857	0.523709	-0.333755	0.175884	-0.346005	0.159582	0.139263	0.581549	-0.113848	0.652849	-0.108865	0.667198	-0.128528	0.611265	-0.121329	0.631528	-0.126724	0.616318	-0.103895	0.681617	-0.108097	0.669418	-0.129339	0.609	0.709763	0.000968518	-0.118478	0.639622	-0.124231	0.623328	-0.121122	0.632114	0.430509	0.0745165
Ssp12G014830.1	black	0.193677	0.441272	-0.30796	0.213775	0.329697	0.18152	-0.199915	0.426406	0.239933	0.33757	-0.0783135	0.757415	0.0439092	0.862652	0.468219	0.0500322	0.599011	0.0086171	0.646795	0.00372015	-0.199907	0.426426	-0.326413	0.18617	-0.0425076	0.866998	0.267758	0.282726	-0.0789952	0.755364	0.0557398	0.826123	-0.303198	0.221307	-0.153789	0.542343	0.277668	0.264597	-0.0913126	0.718587	-0.340048	0.167375	-0.00528791	0.983386	0.291359	0.240773	-0.225872	0.367469
Ssp11G026740.1	black	0.193037	0.442813	-0.26208	0.293447	0.0748972	0.767716	-0.250979	0.315105	0.319427	0.196326	0.057224	0.821563	0.488667	0.03961	0.453882	0.0584915	0.756592	0.000279055	0.790525	9.43e-05	-0.405174	0.0953103	0.0769761	0.761443	-0.173663	0.490722	0.272206	0.274498	-0.272118	0.27466	0.272046	0.274792	-0.215152	0.391231	-0.0480819	0.849734	0.270566	0.277514	-0.374599	0.125623	-0.206088	0.411961	-0.184757	0.462986	0.403487	0.096829	-0.143222	0.570747
Ssp04G019180.1	black	0.19283	0.443311	-0.246169	0.324775	0.122783	0.627413	-0.631585	0.00493194	0.5469	0.0188365	0.434875	0.0713018	0.198004	0.430933	0.309133	0.211944	0.666751	0.00251058	0.972725	1.41e-11	-0.689635	0.00154215	0.168558	0.503751	0.102228	0.686477	0.269646	0.279216	-0.36076	0.141356	0.212201	0.397916	-0.25963	0.298146	0.0407531	0.872445	0.372937	0.127445	0.0929492	0.713742	-0.283175	0.254844	-0.358631	0.143893	0.247947	0.32118	-0.351693	0.152376
Ssp12G007970.1	black	-0.192775	0.443445	0.218601	0.383497	-0.137455	0.586512	0.0516763	0.838635	-0.350288	0.154135	0.097935	0.699049	-0.182462	0.468657	-0.576178	0.0123264	-0.65465	0.00319719	-0.596845	0.00892459	0.553	0.017296	-0.275467	0.268561	0.145517	0.564523	-0.0767811	0.762031	0.334213	0.175254	0.0403444	0.873714	0.140112	0.579225	0.196256	0.435095	-0.31836	0.197909	0.399966	0.100056	-0.156098	0.536223	0.443117	0.0655151	-0.305965	0.21691	-0.210927	0.400822
Ssp09G001750.1	black	0.192356	0.444455	-0.239089	0.339323	0.275677	0.268181	-0.541229	0.0203637	0.589588	0.01002	0.333689	0.175973	0.0796771	0.753314	0.428762	0.0758325	0.631396	0.00494883	0.900554	3.51e-07	-0.701698	0.0011721	0.06315	0.80341	0.0959156	0.704988	0.110732	0.661809	-0.263325	0.291075	0.166867	0.508103	-0.267129	0.283902	-0.0104525	0.967166	0.383629	0.116047	0.157699	0.531998	-0.110529	0.662394	-0.382721	0.116985	0.345987	0.159606	-0.35675	0.14616
Ssp08G013980.1	black	0.191693	0.446056	-0.173641	0.490779	0.415779	0.0861514	0.405386	0.09512	-0.485021	0.0413344	-0.67645	0.00205234	0.017825	0.944034	-0.0541582	0.830989	-0.499084	0.0349856	-0.61958	0.00610017	0.408526	0.0923427	-0.529007	0.0239858	-0.208873	0.405528	-0.203511	0.417959	0.351555	0.152549	-0.460325	0.0545667	0.162696	0.518911	-0.169324	0.501786	-0.00984894	0.969061	0.0785325	0.756756	0.260011	0.297412	0.37498	0.125208	-0.300998	0.224846	0.188152	0.454659
Ssp12G009060.1	black	-0.190014	0.450124	0.240249	0.336915	0.135333	0.592358	0.434698	0.0714304	-0.358048	0.144593	-0.290921	0.241513	-0.223783	0.372035	-0.234947	0.348006	-0.714024	0.000873443	-0.848495	8.58e-06	0.564641	0.0146334	-0.194533	0.439218	0.212417	0.397426	-0.547985	0.0185547	0.127963	0.612848	-0.360912	0.141178	0.129584	0.608316	0.109849	0.664355	-0.219493	0.38151	0.1947	0.438816	0.188583	0.453608	0.255663	0.305853	-0.168447	0.504036	0.120092	0.635033
Ssp01G008550.1	black	-0.18969	0.450912	0.246194	0.324724	0.0684707	0.787193	0.561354	0.0153497	-0.43764	0.0693203	-0.403967	0.0963951	-0.216365	0.388502	-0.256332	0.304546	-0.735537	0.00050376	-0.963808	1.32e-10	0.57128	0.0132675	-0.315032	0.202899	-0.0950131	0.707648	-0.373078	0.12729	0.257313	0.302633	-0.305917	0.216986	0.246709	0.323681	0.180497	0.473542	-0.194945	0.43823	0.0441668	0.861853	0.347428	0.157758	0.347103	0.158173	-0.286714	0.248697	0.300427	0.22577
Ssp08G018680.1	black	0.18963	0.451059	-0.278768	0.262631	0.0793832	0.754197	-0.425899	0.0780252	0.466873	0.0507846	0.228519	0.36173	0.183427	0.466269	0.455609	0.0574191	0.810224	4.57e-05	0.946925	2.68e-09	-0.59716	0.00887931	0.159128	0.52824	-0.0997672	0.693674	0.307567	0.21439	-0.39815	0.101751	0.245624	0.325882	-0.182415	0.468775	-0.099368	0.694844	0.255002	0.307149	-0.11082	0.661555	-0.295511	0.233826	-0.334439	0.174944	0.423301	0.080055	-0.202394	0.420573
Ssp04G037390.1	black	0.188628	0.453498	-0.212293	0.397707	0.284713	0.252162	0.347685	0.157431	-0.604802	0.00783646	-0.633466	0.00476669	-0.0237968	0.925327	-0.0714307	0.778206	-0.280041	0.260367	-0.427903	0.0764855	0.765506	0.000213498	-0.41507	0.0867423	-0.3751	0.125078	-0.134133	0.595675	0.462015	0.0535708	-0.0412278	0.870971	-0.165599	0.511376	-0.218212	0.384364	0.0836806	0.74131	-0.166528	0.508975	-0.162884	0.51842	0.442515	0.0659255	-0.00305148	0.990412	-0.1794	0.476279
Ssp10G010980.1	black	0.188541	0.45371	-0.205916	0.412359	0.587598	0.0103385	0.431429	0.0738303	-0.476198	0.0457444	-0.761035	0.000244529	0.0604418	0.811695	0.121408	0.631302	-0.373375	0.126963	-0.521183	0.0265563	0.595637	0.00909988	-0.526476	0.0247949	-0.445735	0.0637519	-0.478252	0.0446875	0.274796	0.269776	-0.283944	0.253501	0.0091613	0.97122	0.0149508	0.953048	0.0958653	0.705136	-0.00126464	0.996026	-0.0378961	0.881325	0.383739	0.115933	0.0326805	0.89757	-0.0361466	0.88677
Ssp02G020940.1	black	0.187844	0.455413	-0.145719	0.563978	0.0396517	0.875867	0.333208	0.176636	-0.780632	0.000131896	-0.562801	0.0150311	0.106325	0.674552	-0.489189	0.0393677	-0.701388	0.00118059	-0.764714	0.000218736	0.65695	0.00305604	-0.0601459	0.812601	-0.184686	0.463162	-0.309351	0.211605	0.456315	0.0569851	-0.193621	0.441407	0.121354	0.631456	0.0156518	0.950849	-0.211256	0.40007	-0.240522	0.336348	0.0603472	0.811984	0.46677	0.0508428	-0.550796	0.0178406	0.209258	0.404645
Ssp05G013510.1	black	0.187235	0.4569	-0.248559	0.319949	0.0364953	0.885684	-0.500275	0.0344847	0.421421	0.0815485	0.317914	0.198573	0.303185	0.221328	0.29923	0.227715	0.68086	0.00186815	0.891961	6.62e-07	-0.548234	0.0184906	0.194737	0.438727	0.0501357	0.843389	0.331467	0.179046	-0.303404	0.220979	0.194349	0.439659	-0.0817281	0.747157	-0.0153127	0.951912	0.243707	0.329792	-0.0934772	0.712181	-0.576714	0.0122269	-0.277566	0.26478	0.327129	0.185151	-0.1424	0.572983
Ssp05G002900.1	black	-0.187088	0.457261	0.227485	0.363966	0.252408	0.312266	0.697681	0.00128609	-0.35243	0.151459	-0.557152	0.0163057	-0.0607211	0.81084	0.0562531	0.824545	-0.534953	0.0221656	-0.868726	2.91e-06	0.614251	0.0066861	-0.429553	0.0752345	-0.157199	0.533318	-0.465956	0.0513019	0.360642	0.141497	-0.335994	0.172824	0.207782	0.408041	0.0276175	0.913378	0.0257714	0.919149	0.00807628	0.974627	0.231683	0.354937	0.218011	0.384814	-0.0686124	0.786762	0.289105	0.244598
Ssp07G029520.1	black	0.187082	0.457274	-0.166453	0.509169	0.238151	0.341279	0.238274	0.341022	-0.721715	0.000721505	-0.537452	0.0214337	-0.0501064	0.843479	-0.493249	0.0375216	-0.787557	0.000104483	-0.770055	0.000185401	0.624767	0.0055706	-0.404827	0.0956212	-0.307194	0.214975	-0.357408	0.145364	0.231132	0.356114	-0.0906752	0.720476	0.0423017	0.867637	0.188495	0.453821	-0.332807	0.177189	0.0253281	0.920536	0.0809595	0.749463	0.511014	0.0302124	-0.250043	0.316973	0.116284	0.645876
Ssp01G007240.1	black	0.186667	0.458293	-0.290185	0.242761	0.131974	0.601662	-0.251643	0.313783	0.290761	0.241784	0.0181084	0.943145	0.252461	0.31216	0.422072	0.0810291	0.688926	0.0015666	0.731922	0.00055452	-0.395281	0.104469	-0.0511908	0.840133	-0.233136	0.351843	0.249788	0.317483	-0.372656	0.127754	0.259535	0.29833	-0.363059	0.138653	0.0179193	0.943738	0.0579197	0.819427	-0.270659	0.277342	-0.0318091	0.900289	-0.170315	0.499248	0.509651	0.0307305	-0.107858	0.670109
Ssp12G017290.1	black	-0.18574	0.460567	0.213098	0.395877	-0.0519681	0.837736	0.572099	0.0131063	-0.576191	0.012324	-0.415297	0.0865528	-0.125345	0.620192	-0.308636	0.212718	-0.642588	0.00402784	-0.905823	2.31e-07	0.868055	3.03e-06	-0.187662	0.455856	0.021788	0.931616	-0.275591	0.268335	0.564977	0.0145617	-0.289959	0.243145	-0.0234462	0.926424	-0.0382134	0.880338	-0.254171	0.308782	-0.0278144	0.912762	0.196467	0.434591	0.520386	0.02683	-0.219947	0.3805	0.0758532	0.764829
Ssp02G024880.1	black	0.185649	0.46079	-0.219748	0.380942	-0.0185145	0.941872	-0.563359	0.0149095	0.46094	0.0542026	0.420748	0.0820875	0.229046	0.360594	0.251929	0.313214	0.661438	0.00279528	0.913617	1.19e-07	-0.588462	0.0101991	0.355558	0.14761	0.0936643	0.711629	0.317182	0.199665	-0.29644	0.23229	0.165072	0.512739	-0.287369	0.247571	-0.250266	0.316527	0.343338	0.16304	0.181892	0.470073	-0.285823	0.250236	-0.243026	0.331189	0.164457	0.514335	-0.279479	0.261365
Ssp07G021020.1	black	-0.185295	0.461662	0.204176	0.416408	-0.32011	0.195317	0.524883	0.0253152	-0.56584	0.0143788	-0.323782	0.189953	-0.183525	0.466027	-0.405149	0.0953328	-0.54079	0.0204859	-0.828158	2.2e-05	0.638576	0.00434032	-0.221231	0.377656	-0.120249	0.634588	0.128243	0.612064	0.392101	0.107544	-0.103801	0.681889	0.292843	0.238275	-0.145009	0.565898	-0.275495	0.268509	-0.115145	0.649135	0.2322	0.353833	0.380098	0.119727	-0.35347	0.150172	0.290732	0.241833
Ssp08G009370.1	black	-0.184641	0.463272	0.197167	0.432924	0.0211178	0.933715	-0.38362	0.116056	0.65737	0.00303079	0.612235	0.00691929	0.121569	0.630848	0.308997	0.212157	0.460708	0.0543399	0.623713	0.00567506	-0.353598	0.150014	0.364795	0.136636	0.273905	0.271395	-0.0479027	0.850288	-0.191785	0.445834	0.0533728	0.833407	-0.363361	0.1383	0.197399	0.432371	0.226743	0.365577	0.329784	0.181399	-0.34538	0.160388	-0.144025	0.568567	0.345448	0.1603	-0.340911	0.166231
Ssp07G012170.1	black	-0.184029	0.464781	0.22949	0.359638	0.322248	0.192182	0.711039	0.000939171	-0.251635	0.313799	-0.566845	0.014168	-0.180194	0.474297	0.168517	0.503856	-0.47481	0.0464696	-0.823927	2.63e-05	0.519356	0.0271865	-0.499502	0.0348091	-0.107504	0.671136	-0.455099	0.0577343	0.306519	0.216037	-0.375173	0.124999	0.2883	0.245974	-0.0233749	0.926648	-0.0260197	0.918373	0.0219516	0.931104	0.344539	0.161477	0.317252	0.19956	-0.00371124	0.988339	0.209964	0.403026
Ssp06G002820.1	black	-0.18324	0.466733	0.132957	0.598933	-0.375052	0.12513	-0.46735	0.0505173	0.449492	0.0612841	0.702119	0.00116067	0.10294	0.684399	0.0399261	0.875014	0.570757	0.0133713	0.71393	0.000875445	-0.223888	0.371804	0.303282	0.221174	0.257901	0.301491	0.472121	0.0478991	-0.0911033	0.719207	0.372982	0.127396	-0.391166	0.108459	0.0136326	0.957184	0.070882	0.77987	0.139106	0.581979	-0.43214	0.0733037	-0.103448	0.68292	0.200553	0.424901	-0.396467	0.103339
Ssp07G021460.1	black	0.183097	0.467085	-0.201586	0.422471	0.359191	0.143223	-0.496541	0.0360739	0.611346	0.00702417	0.303392	0.220997	0.139395	0.581187	0.485352	0.0411755	0.618028	0.00626638	0.86798	3.04e-06	-0.642867	0.00400678	0.00969713	0.969537	0.121724	0.630409	0.0779178	0.758606	-0.331584	0.178885	0.0955453	0.706079	-0.26974	0.279042	0.0265118	0.916834	0.293349	0.237427	0.118197	0.640421	-0.29156	0.240433	-0.340251	0.167106	0.49548	0.0365359	-0.265528	0.286907
Ssp12G023690.1	black	0.182741	0.467967	-0.190735	0.448375	0.163238	0.517501	-0.152399	0.546043	0.195108	0.437838	-0.0194653	0.938892	0.531323	0.0232634	0.313988	0.204481	0.444395	0.0646498	0.476181	0.0457534	-0.234166	0.349657	-0.138818	0.58277	-0.120889	0.632774	0.432131	0.0733102	-0.128143	0.612342	-0.110962	0.661145	-0.122053	0.629478	-0.127383	0.61447	0.189642	0.45103	-0.117941	0.641152	-0.126772	0.616185	-0.13081	0.604899	0.578113	0.0119697	-0.133376	0.59777
Ssp11G003080.1	black	-0.182287	0.469092	0.174684	0.488137	0.0556721	0.826331	0.66726	0.00248461	-0.468748	0.0497389	-0.545266	0.0192668	-0.27326	0.27257	-0.0895932	0.723687	-0.503693	0.0330772	-0.854917	6.2e-06	0.637035	0.00446549	-0.468478	0.0498888	-0.282351	0.256289	-0.112846	0.655726	0.291872	0.239908	-0.298007	0.229713	0.2513	0.314465	0.108547	0.668117	-0.0640902	0.800539	-0.158845	0.528983	0.277779	0.2644	0.345031	0.16084	-0.241784	0.333743	0.276398	0.26688
Ssp02G017320.1	black	0.182195	0.469321	-0.206881	0.410122	0.0991624	0.695447	-0.538568	0.0211131	0.581537	0.0113586	0.375373	0.124781	0.130024	0.60709	0.31841	0.197834	0.608453	0.00737449	0.854173	6.44e-06	-0.893935	5.75e-07	0.0287634	0.909797	-0.0653819	0.796598	0.3382	0.169844	-0.61212	0.00693282	0.262016	0.293568	-0.106457	0.67417	0.122583	0.627979	0.228521	0.361726	-0.00461422	0.985502	0.0619978	0.806933	-0.463143	0.0529142	0.24644	0.324227	-0.0225333	0.929282
Sspptg001177lG000050.1	black	-0.181893	0.47007	0.175563	0.485917	-0.115257	0.648812	-0.41457	0.0871616	0.608937	0.00731485	0.643246	0.00397841	-0.067574	0.78992	0.14404	0.568526	0.354449	0.148967	0.545983	0.019077	-0.514877	0.0287804	0.375959	0.124147	0.484154	0.0417529	0.1258	0.618913	-0.328514	0.183186	-0.0997957	0.69359	-0.457914	0.0560113	0.289185	0.244462	0.0191182	0.93998	0.182005	0.469792	-0.085153	0.73691	-0.19316	0.442517	0.150438	0.551282	0.0513583	0.839616
Ssp10G026050.1	black	0.180348	0.473914	-0.238558	0.340429	0.112769	0.655947	-0.279254	0.261766	0.396888	0.102941	0.0951782	0.707161	0.4102	0.0908859	0.455078	0.0577474	0.690355	0.00151763	0.760092	0.00025154	-0.569232	0.0136775	0.123746	0.624696	-0.135098	0.593007	0.205701	0.412859	-0.541566	0.0202703	0.131243	0.603694	-0.12495	0.621304	0.0830143	0.743304	0.133172	0.598335	-0.306391	0.216238	-0.0960665	0.704544	-0.322654	0.191591	0.445027	0.064225	-0.025544	0.91986
Ssp04G037420.1	black	-0.180281	0.47408	0.103485	0.68281	-0.229459	0.359704	-0.401795	0.0983711	0.610542	0.00712016	0.60644	0.00762635	0.176007	0.484795	0.307012	0.215261	0.728865	0.000600731	0.814078	3.93e-05	-0.447842	0.0623588	0.268843	0.280705	0.0445195	0.86076	0.361305	0.140712	-0.337269	0.171097	0.311278	0.208626	-0.248596	0.319874	0.218534	0.383645	0.188497	0.453818	0.0546563	0.829456	-0.207143	0.409517	-0.218187	0.38442	0.294883	0.234869	-0.407126	0.0935736
Ssp03G012620.1	black	0.180245	0.474171	-0.296688	0.231881	-0.0830778	0.743114	-0.389528	0.110077	0.308226	0.213359	0.199847	0.426567	0.179745	0.475419	0.321919	0.192663	0.789336	9.83e-05	0.885415	1.04e-06	-0.451784	0.0598139	0.145241	0.565272	-0.155373	0.538143	0.462001	0.0535792	-0.295456	0.233919	0.318934	0.197055	-0.1681	0.504926	-0.239527	0.338412	0.203724	0.417461	-0.101527	0.688524	-0.278692	0.262767	-0.249115	0.318832	0.227423	0.364102	-0.250582	0.315897
Sspptg001579lG000030.1	black	0.180005	0.474769	-0.287313	0.247666	-0.022524	0.929311	-0.314879	0.20313	0.289541	0.243855	0.126883	0.615873	0.0775621	0.759677	0.379595	0.120259	0.778421	0.00014184	0.836143	1.54e-05	-0.36792	0.133055	0.15445	0.540588	-0.0119382	0.962502	0.438355	0.0688141	-0.254235	0.308655	0.167757	0.50581	-0.351337	0.152821	-0.263698	0.290367	0.134779	0.593887	-0.247615	0.321849	-0.231723	0.354853	-0.303244	0.221234	0.37184	0.128657	-0.193524	0.44164
Ssp01G021950.1	black	-0.178892	0.477551	0.187921	0.455224	-0.255417	0.306336	0.516934	0.0280396	-0.621078	0.00594321	-0.358691	0.143822	-0.178063	0.479627	-0.451942	0.0597136	-0.640675	0.00417441	-0.894867	5.37e-07	0.70636	0.00105049	-0.170816	0.497968	-0.139073	0.582069	-0.0930714	0.713381	0.288709	0.245275	-0.112767	0.655953	0.218215	0.384358	0.0498129	0.844386	-0.358884	0.14359	-0.121193	0.631913	0.266344	0.285373	0.469217	0.0494798	-0.389336	0.110268	0.226432	0.366251
Ssp08G013560.1	black	0.178876	0.477589	-0.27076	0.277156	0.0343409	0.892394	-0.423875	0.0796039	0.402032	0.0981538	0.235764	0.346284	0.180751	0.47291	0.393435	0.106246	0.800908	6.5e-05	0.929375	2.49e-08	-0.465821	0.0513785	0.123435	0.625573	-0.0661164	0.794359	0.425041	0.0786916	-0.30607	0.216744	0.218395	0.383955	-0.306147	0.216623	-0.0998865	0.693325	0.218006	0.384824	-0.15385	0.542182	-0.306824	0.215557	-0.193671	0.441286	0.295225	0.234301	-0.293799	0.236675
Ssp10G008730.1	black	0.178622	0.478225	-0.1893	0.45186	-0.214883	0.391838	-0.693397	0.00141762	0.368842	0.132011	0.578418	0.0119143	0.256768	0.303694	-0.039444	0.876512	0.540234	0.0206413	0.873889	2.15e-06	-0.565393	0.0144733	0.318048	0.198373	0.177713	0.480505	0.487714	0.0400554	-0.2838	0.253753	0.398602	0.101327	-0.282665	0.255739	-0.143772	0.569254	0.109621	0.665014	0.0820062	0.746324	-0.384352	0.115303	-0.2521	0.312875	0.015667	0.950801	-0.199632	0.427077
Ssp06G015380.1	black	-0.178579	0.478333	0.213347	0.395313	0.059787	0.813701	0.453933	0.0584597	-0.503656	0.0330923	-0.333951	0.175613	-0.125982	0.618401	-0.333829	0.175782	-0.695643	0.00134734	-0.864913	3.62e-06	0.767381	0.000201513	-0.374244	0.126011	0.0142897	0.955122	-0.3445	0.161527	0.40456	0.0958608	-0.137186	0.587252	0.0536183	0.832651	0.104079	0.681082	-0.259319	0.298746	0.0849038	0.737654	-0.0403468	0.873707	0.290248	0.242655	-0.150985	0.549818	0.163103	0.517852
Ssp04G036420.1	black	-0.17805	0.479659	0.192705	0.443614	-0.203503	0.417978	0.132437	0.600375	-0.379741	0.120105	0.0169683	0.94672	-0.280646	0.259296	-0.514482	0.0289244	-0.569493	0.0136247	-0.581884	0.0112982	0.488137	0.0398571	-0.158965	0.528669	0.0763954	0.763194	-0.218183	0.38443	0.347729	0.157374	0.272247	0.274423	0.0435654	0.863718	0.0135077	0.957576	-0.358539	0.144004	0.232331	0.353554	-0.138228	0.584389	-0.0956413	0.705796	-0.224457	0.370559	0.158582	0.529676
Ssp11G021140.1	black	0.177964	0.479876	-0.142644	0.572318	0.387455	0.11215	0.352486	0.15139	-0.412216	0.0891538	-0.59876	0.0086523	-0.0944378	0.709345	-0.100639	0.691121	-0.587679	0.0103254	-0.653137	0.00329292	0.216645	0.387872	-0.293487	0.237197	-0.165636	0.511281	-0.629604	0.00511107	0.106193	0.674936	-0.190012	0.45013	0.0907096	0.720374	-0.0531908	0.833967	-0.227989	0.362876	0.0538627	0.831898	0.484828	0.0414274	0.205535	0.413243	-0.00963131	0.969744	0.39878	0.101161
Ssp11G011140.1	black	0.176879	0.4826	-0.272724	0.27355	-0.0503354	0.842772	-0.501381	0.0340244	0.331629	0.178821	0.308465	0.212985	0.178612	0.478251	0.210064	0.402797	0.696956	0.0013076	0.882904	1.22e-06	-0.447107	0.0628425	0.0169957	0.946634	-0.0810409	0.749219	0.476781	0.0454423	-0.146758	0.56117	0.441634	0.0665296	-0.294491	0.235521	-0.0211507	0.933612	0.237088	0.343503	-0.144153	0.568218	-0.314303	0.204002	-0.111816	0.658686	0.135087	0.593038	-0.283648	0.254018
Ssp09G022790.1	black	0.176691	0.483074	-0.279157	0.261938	0.363837	0.137746	0.0737743	0.77111	0.0916807	0.717496	-0.330269	0.180719	0.242654	0.331952	0.586954	0.0104432	0.589759	0.00999305	0.46943	0.0493628	0.0794239	0.754075	-0.162615	0.519121	-0.335278	0.173798	0.0354432	0.88896	0.0798985	0.752648	-0.0210109	0.93405	-0.265732	0.286523	-0.16744	0.506625	0.332562	0.177528	-0.236466	0.344807	-0.359159	0.143261	0.0869308	0.731607	0.40791	0.0928828	-0.241546	0.334232
Sspptg002093lG000010.1	black	0.176532	0.483473	-0.110331	0.662964	0.222271	0.375359	0.456179	0.0570687	-0.646009	0.00377615	-0.669681	0.00236406	-0.0777851	0.759005	-0.291386	0.240728	-0.733045	0.000538312	-0.855082	6.14e-06	0.457296	0.0563863	-0.225379	0.368545	-0.205129	0.414187	-0.406598	0.0940407	0.231706	0.354888	-0.346568	0.158859	0.272288	0.274347	-0.117392	0.642715	-0.215436	0.390591	-0.0770742	0.761147	0.379472	0.120389	0.219035	0.382529	-0.296568	0.232079	0.35494	0.148365
Ssp11G022420.1	black	0.176092	0.484582	-0.289448	0.244013	-0.177158	0.4819	-0.424916	0.0787887	0.255825	0.305537	0.243337	0.330551	0.241677	0.333962	0.200593	0.424807	0.733678	0.000529347	0.853886	6.54e-06	-0.422693	0.0805362	0.257671	0.301938	-0.175529	0.486001	0.463822	0.0525215	-0.190884	0.448013	0.371894	0.128597	-0.221939	0.376091	-0.0118861	0.962665	0.0572701	0.821421	-0.284464	0.252595	-0.223732	0.372146	-0.198884	0.428847	0.29175	0.240114	-0.253608	0.309892
Ssp05G019910.1	black	0.176068	0.484643	-0.320367	0.194938	-0.212724	0.396726	-0.342569	0.164047	0.136009	0.590492	0.144691	0.566761	0.0293833	0.907861	0.166669	0.508613	0.688115	0.00159494	0.757949	0.0002681	-0.321668	0.19303	0.232382	0.353447	-0.212688	0.396809	0.563259	0.0149311	-0.191022	0.447679	0.232012	0.354235	-0.193004	0.442892	-0.196079	0.435517	0.100422	0.691756	-0.187926	0.455211	-0.231386	0.355572	-0.210865	0.400963	0.187861	0.455371	-0.197502	0.432127
Ssp06G020610.1	black	0.175921	0.485014	-0.218789	0.383078	0.218822	0.383003	-0.49276	0.0377405	0.473765	0.0470212	0.303354	0.221058	0.0623743	0.805781	0.322906	0.191223	0.526877	0.0246655	0.783996	0.000117905	-0.544246	0.0195396	0.195473	0.436966	0.0786041	0.75654	0.202533	0.420247	-0.0203403	0.936151	-0.0823345	0.74534	-0.129016	0.609902	0.169672	0.500894	0.364438	0.137048	0.0234998	0.926257	-0.522265	0.0261888	-0.301252	0.224436	0.255942	0.305307	-0.177868	0.480115
Ssp10G004110.1	black	-0.175907	0.485049	0.127637	0.613759	-0.348111	0.156888	-0.287067	0.248091	0.544894	0.0193659	0.543414	0.0197642	-0.286088	0.249779	0.241412	0.334508	0.668773	0.0024087	0.675411	0.00209787	-0.504865	0.032605	0.149087	0.554904	0.112893	0.65559	0.572011	0.0131235	-0.323954	0.189704	0.377171	0.122841	-0.191133	0.44741	-0.145975	0.563285	0.102489	0.685716	-0.0275195	0.913684	-0.309261	0.211745	-0.201037	0.423761	0.0819424	0.746515	0.239365	0.338749
Ssp06G028340.1	black	-0.17585	0.485193	0.209665	0.403711	0.242211	0.332862	0.769931	0.000186126	-0.223136	0.373456	-0.611614	0.00699238	-0.159731	0.526658	0.257367	0.302529	-0.343769	0.162478	-0.762686	0.000232656	0.429745	0.0750899	-0.347827	0.157249	-0.26719	0.283788	-0.363108	0.138596	0.297131	0.231151	-0.428403	0.0761045	0.383119	0.116573	-0.0176949	0.944442	-0.0186243	0.941528	-0.123782	0.624594	0.440693	0.0671791	0.294198	0.236009	0.0598929	0.813376	0.272927	0.273178
Ssp03G013850.1	black	-0.175327	0.486513	0.177979	0.479838	-0.193251	0.442297	0.451348	0.0600916	-0.502835	0.0334264	-0.301548	0.223957	-0.223056	0.373632	-0.350334	0.154078	-0.556256	0.0165156	-0.771891	0.000174983	0.638647	0.00433464	-0.0475884	0.85126	-0.0185705	0.941697	-0.107903	0.669978	0.488812	0.0395427	-0.24831	0.320449	0.424512	0.0791047	0.221238	0.377639	-0.353959	0.149569	-0.249792	0.317476	0.17646	0.483654	0.255852	0.305484	-0.145342	0.564997	-0.119253	0.637417
Ssp04G010850.1	black	-0.175313	0.486547	0.159338	0.527688	-0.0642327	0.800104	-0.50884	0.0310422	0.764944	0.000217204	0.730534	0.000575116	-0.146317	0.562361	0.257752	0.30178	0.526734	0.0247115	0.737569	0.00047697	-0.647801	0.00364951	0.138898	0.582549	0.256639	0.303945	0.31754	0.19913	-0.282577	0.255894	0.154277	0.541048	-0.323588	0.190235	0.194216	0.439978	0.204797	0.41496	0.368878	0.13197	-0.179136	0.47694	-0.154513	0.540422	0.272704	0.273586	-0.123162	0.626344
Ssp03G022680.1	black	0.175258	0.486687	-0.18013	0.474457	0.449145	0.061509	0.4167	0.0853867	-0.483193	0.0422205	-0.708452	0.000999439	-0.120769	0.633114	-0.0307968	0.903448	-0.498335	0.0353034	-0.628578	0.00520588	0.412584	0.0888402	-0.446889	0.0629862	-0.451973	0.0596939	-0.23715	0.343373	0.373728	0.126576	-0.498112	0.0353984	0.212324	0.397637	0.253243	0.310612	-0.117448	0.642556	-0.154453	0.540581	0.160981	0.523386	0.127236	0.614882	-0.0235588	0.926072	0.20716	0.409478
Ssp10G004500.1	black	0.174496	0.488612	-0.186444	0.458838	-0.149631	0.553443	-0.696685	0.0013157	0.461458	0.0538975	0.577058	0.0121633	0.0704255	0.781255	0.0373371	0.883064	0.564858	0.0145869	0.895389	5.17e-07	-0.701123	0.00118789	0.236506	0.344722	0.0879542	0.72856	0.517923	0.0276888	-0.429534	0.0752487	0.386807	0.112803	-0.244164	0.328858	-0.0367256	0.884967	0.0847053	0.738247	0.0642053	0.800187	-0.214688	0.392277	-0.339712	0.167822	0.141751	0.574751	-0.196845	0.43369
Ssp05G012680.1	black	-0.174252	0.489229	0.222159	0.375607	0.0311063	0.902482	0.543817	0.019655	-0.522744	0.026027	-0.399889	0.100128	-0.19887	0.42888	-0.280053	0.260347	-0.679812	0.00191063	-0.910533	1.55e-07	0.799513	6.85e-05	-0.170837	0.497915	-0.148251	0.557149	-0.262095	0.293418	0.438172	0.0689437	-0.413141	0.0883667	0.132129	0.60123	0.0588903	0.816449	-0.129863	0.607537	0.104275	0.680511	0.024785	0.922235	0.45198	0.0596894	-0.177733	0.480454	0.121561	0.63087
Ssp03G025720.1	black	-0.17314	0.49205	0.112914	0.655531	-0.265384	0.287178	-0.361693	0.140255	0.621175	0.00593318	0.593146	0.00947022	0.0215209	0.932452	0.357855	0.144825	0.809383	4.73e-05	0.848056	8.77e-06	-0.421924	0.0811469	0.297815	0.230027	0.0302613	0.905119	0.474782	0.0464842	-0.326793	0.185629	0.327218	0.185023	-0.371078	0.129504	0.0628734	0.804256	0.272643	0.273697	-0.0372687	0.883277	-0.274202	0.270855	-0.0629375	0.804059	0.265938	0.286135	-0.27177	0.275298
Ssp03G024000.1	black	-0.173125	0.492089	0.142084	0.573843	-0.341613	0.165304	-0.334504	0.174855	0.683091	0.0017803	0.618091	0.00625955	0.122514	0.628173	0.387996	0.111607	0.830699	1.97e-05	0.848989	8.37e-06	-0.604442	0.00788331	0.386296	0.11332	0.123488	0.625423	0.454218	0.0582815	-0.294461	0.235572	0.35561	0.147546	-0.136455	0.589263	-0.176319	0.48401	0.325979	0.186792	0.022373	0.929784	-0.130955	0.604494	-0.388532	0.111069	0.188744	0.453215	-0.160162	0.525528
Ssp11G008950.1	black	0.172978	0.49246	-0.133012	0.598779	-0.0187946	0.940994	0.363051	0.138662	-0.748223	0.000355281	-0.557852	0.0161431	-0.0949746	0.707761	-0.483333	0.0421518	-0.691445	0.00148114	-0.787019	0.000106424	0.544502	0.0194709	-0.156198	0.535959	-0.0388807	0.878263	-0.220824	0.378557	0.282168	0.256611	-0.155835	0.536921	0.145309	0.565087	-0.259047	0.299272	-0.432088	0.0733423	-0.1593	0.527789	0.238313	0.340941	0.386958	0.112651	-0.405013	0.0954541	0.391527	0.108105
Ssp04G007320.1	black	0.171845	0.495343	-0.205059	0.414351	0.137147	0.587359	-0.500573	0.03436	0.593887	0.00935881	0.346123	0.15943	0.344814	0.16112	0.425303	0.0784876	0.701768	0.00117021	0.918179	7.8e-08	-0.794294	8.26e-05	0.126661	0.616496	0.0234283	0.92648	0.227676	0.363554	-0.492248	0.0379706	0.212885	0.396362	-0.158414	0.530116	0.0760476	0.764243	0.374682	0.125533	-0.058346	0.818119	-0.125225	0.620531	-0.457392	0.0563278	0.307141	0.215058	-0.108048	0.66956
Ssp06G001510.1	black	0.171786	0.495495	-0.194535	0.439212	-0.187381	0.456544	-0.640047	0.00422351	0.434117	0.0718526	0.534461	0.0223119	0.178615	0.478243	0.0704996	0.78103	0.598598	0.00867505	0.892695	6.28e-07	-0.661456	0.00279429	0.339067	0.168683	0.197698	0.43166	0.436978	0.0697907	-0.224548	0.37036	0.373573	0.126746	-0.134893	0.593574	-0.154454	0.540577	0.115805	0.647245	0.00529447	0.983365	-0.359737	0.142572	-0.339565	0.168017	0.161576	0.521831	-0.138228	0.584387
Ssp05G019240.1	black	-0.171357	0.496588	0.184534	0.463535	-0.137065	0.587584	0.625023	0.00554549	-0.561485	0.0153207	-0.476024	0.0458349	-0.122818	0.627314	-0.27062	0.277416	-0.564283	0.0147099	-0.894356	5.57e-07	0.668033	0.00244559	-0.275859	0.267852	-0.291388	0.240724	-0.11398	0.652472	0.278828	0.262526	-0.161616	0.521727	0.249196	0.318669	0.0145935	0.954169	-0.279982	0.260473	-0.129553	0.608403	0.409407	0.0915733	0.44114	0.0668701	-0.221211	0.377699	0.231673	0.354958
Ssp05G005140.1	black	-0.171158	0.497094	0.227004	0.36501	0.20653	0.410937	0.632614	0.00484096	-0.399034	0.100923	-0.501296	0.0340593	-0.14797	0.557905	-0.0894103	0.724231	-0.664115	0.00264869	-0.933812	1.5e-08	0.615908	0.00649928	-0.352495	0.151378	-0.0736346	0.771532	-0.556151	0.0165401	0.314947	0.203027	-0.292431	0.238967	0.253947	0.309223	0.0213024	0.933137	-0.157834	0.531643	0.101449	0.688753	0.290392	0.242409	0.37263	0.127783	-0.138263	0.584291	0.223131	0.373467
Ssp12G019660.1	black	-0.171157	0.497098	0.258055	0.301192	-0.498674	0.0351594	0.0478474	0.850459	-0.35058	0.153769	0.195043	0.437996	0.0050984	0.983981	-0.694098	0.00139537	-0.55179	0.0175933	-0.546454	0.0189532	0.31597	0.201484	0.0856208	0.735513	-0.0337788	0.894146	0.228388	0.362014	0.120944	0.632619	0.122602	0.627927	0.029483	0.907549	0.187086	0.457265	-0.477639	0.0450009	0.0518121	0.838216	0.222401	0.375073	0.255185	0.30679	-0.407981	0.0928205	0.219527	0.381433
Ssp10G024220.1	black	-0.17061	0.498495	0.115677	0.647611	-0.288978	0.244815	-0.479037	0.0442884	0.660376	0.0028553	0.703758	0.001117	0.0235488	0.926103	0.247735	0.321608	0.727759	0.000618215	0.857055	5.54e-06	-0.545461	0.0192151	0.312405	0.206895	0.116856	0.644243	0.437023	0.0697588	-0.265942	0.286129	0.396564	0.103247	-0.247514	0.322055	0.209576	0.403914	0.0909095	0.719781	-0.0063161	0.980156	-0.290977	0.241418	-0.29969	0.226966	0.348473	0.156428	-0.259962	0.297507
Ssp11G012250.1	black	-0.170341	0.499181	0.199471	0.427457	-0.107135	0.672203	-0.451506	0.0599907	0.692089	0.00145994	0.68466	0.00172062	-0.0710799	0.77927	0.130371	0.60612	0.361656	0.140299	0.555343	0.0167315	-0.751408	0.000324436	-0.0558441	0.825803	0.0660083	0.794688	0.399127	0.100837	-0.437233	0.0696089	0.261828	0.293927	-0.00860423	0.972969	0.262095	0.293417	0.0424867	0.867063	0.351699	0.152369	-0.160651	0.524248	-0.53755	0.0214053	0.0702893	0.781668	0.240423	0.336553
Ssp09G024200.1	black	-0.169476	0.501395	0.21448	0.392747	-0.110005	0.663904	0.507183	0.0316867	-0.434756	0.0713885	-0.335921	0.172922	-0.105618	0.676604	-0.290801	0.241717	-0.594949	0.009201	-0.835366	1.6e-05	0.498911	0.0350588	-0.286641	0.248823	-0.135247	0.592594	-0.0561006	0.825014	0.397775	0.102103	-0.195171	0.437688	0.340131	0.167264	0.0899212	0.722713	-0.121321	0.63155	-0.0961519	0.704292	0.369387	0.131397	0.289645	0.243679	-0.152179	0.546631	0.23152	0.355285
Ssp02G012600.1	black	0.169445	0.501476	-0.209982	0.402985	0.0308287	0.903348	-0.536471	0.0217187	0.589046	0.0101059	0.400698	0.099379	0.239821	0.337803	0.380227	0.119592	0.745004	0.000388914	0.964523	1.13e-10	-0.802948	6.03e-05	0.224775	0.369863	0.0455975	0.857421	0.312567	0.206646	-0.476145	0.0457722	0.254881	0.307387	-0.115515	0.648076	0.00574979	0.981935	0.269851	0.278836	-0.0745076	0.768893	-0.139425	0.581104	-0.405091	0.0953843	0.305091	0.218292	-0.172731	0.493089
Ssp06G004920.1	black	-0.169362	0.501687	0.124191	0.623442	-0.228221	0.362374	-0.355084	0.148188	0.728312	0.000609423	0.604729	0.00784601	0.087941	0.728599	0.426174	0.0778124	0.793525	8.49e-05	0.84491	1.02e-05	-0.665471	0.00257687	0.237692	0.342238	0.283526	0.254231	0.36604	0.135201	-0.364462	0.137021	0.324864	0.188392	-0.15633	0.535612	-0.144197	0.568099	0.308071	0.213601	0.0692733	0.784753	-0.0669778	0.791735	-0.418677	0.0837641	0.245724	0.325679	-0.154287	0.54102
Ssp10G024210.1	black	-0.168768	0.503212	0.0967791	0.702446	-0.126288	0.617541	-0.353895	0.149648	0.65724	0.00303861	0.543728	0.0196791	0.029528	0.907409	0.406125	0.094461	0.753219	0.00030792	0.811037	4.43e-05	-0.457388	0.0563307	0.164478	0.514279	0.0671002	0.791362	0.323857	0.189845	-0.22901	0.360671	0.336841	0.171675	-0.267733	0.282772	0.231345	0.355659	0.114653	0.650541	-0.0661272	0.794326	-0.280749	0.259114	-0.191338	0.446914	0.572216	0.0130833	-0.286127	0.249711
Ssp01G019880.1	black	-0.168248	0.504546	0.227181	0.364624	0.050258	0.843011	0.534883	0.0221865	-0.449655	0.0611786	-0.391026	0.108597	-0.212104	0.398136	-0.262971	0.291747	-0.678015	0.00198535	-0.907646	1.99e-07	0.591482	0.00972416	-0.41118	0.0900409	-0.164085	0.515298	-0.333815	0.1758	0.30324	0.22124	-0.0856713	0.735363	0.146505	0.561855	-0.0596597	0.814091	-0.24921	0.318641	0.173833	0.490293	0.329878	0.181267	0.221243	0.377628	-0.301984	0.223256	0.311417	0.208412
Ssp11G001970.1	black	-0.167855	0.505558	0.154683	0.53997	0.0873828	0.73026	-0.443618	0.0651749	0.831226	1.92e-05	0.641746	0.00409185	-0.0216297	0.932112	0.450091	0.0608971	0.611649	0.00698828	0.783109	0.000121467	-0.66215	0.00275569	0.0435237	0.863847	0.288069	0.246369	0.177726	0.480473	-0.382074	0.117658	0.157226	0.533246	-0.21462	0.392432	0.210788	0.401138	0.374186	0.126075	0.266055	0.285917	-0.187025	0.457416	-0.346332	0.159162	0.326653	0.185828	-0.281619	0.257578
Ssp04G006810.1	black	0.166898	0.508022	-0.275443	0.268604	-0.0335632	0.894818	-0.404634	0.0957947	0.362172	0.139692	0.224454	0.370565	0.244769	0.327623	0.368229	0.132705	0.809847	4.64e-05	0.919374	6.96e-08	-0.459039	0.0553342	0.176966	0.482383	-0.11637	0.645632	0.391367	0.108262	-0.268681	0.281007	0.312948	0.206065	-0.279626	0.261104	-0.044263	0.861555	0.300576	0.225528	-0.251888	0.313297	-0.279679	0.261009	-0.256719	0.303791	0.281494	0.257799	-0.273618	0.271917
Ssp09G006640.1	black	0.166792	0.508295	-0.222926	0.373916	-0.180977	0.472346	-0.667622	0.00246628	0.42432	0.0792543	0.526735	0.0247112	0.221157	0.377819	0.061136	0.809569	0.628813	0.005184	0.925984	3.58e-08	-0.670451	0.00232677	0.268027	0.282225	0.037271	0.88327	0.498467	0.0352472	-0.41503	0.0867764	0.376725	0.123321	-0.241275	0.334792	0.0584838	0.817696	-0.0226399	0.928948	-0.0166666	0.947666	-0.204783	0.414991	-0.353878	0.149669	0.181337	0.471451	-0.215838	0.389686
Ssp11G014560.1	black	-0.166647	0.50867	0.128655	0.610912	-0.451818	0.0597925	-0.405229	0.0952606	0.576453	0.0122753	0.666209	0.00253848	-0.0472063	0.852442	0.102552	0.685531	0.593899	0.00935702	0.685231	0.00169931	-0.705784	0.00106492	0.225077	0.369203	0.144115	0.568322	0.535251	0.0220772	-0.360831	0.141272	0.489584	0.0391851	-0.0256284	0.919597	-0.0260252	0.918355	0.0192394	0.9396	0.0383794	0.879822	-0.0296201	0.907121	-0.373393	0.126943	0.0510216	0.840655	0.162906	0.518363
Ssp01G013600.1	black	-0.166426	0.509238	0.0783789	0.757218	-0.328277	0.183522	-0.417989	0.084326	0.560872	0.015457	0.625481	0.00550077	-0.244372	0.328432	0.206713	0.410513	0.664637	0.00262087	0.767032	0.000203695	-0.485338	0.0411824	0.370915	0.129686	0.219388	0.381742	0.442004	0.0662752	-0.0985267	0.697311	0.260213	0.297025	-0.316798	0.200239	0.090074	0.72226	0.221624	0.376788	-0.0208799	0.93446	-0.0450805	0.859022	-0.326411	0.186174	0.147709	0.558608	-0.333354	0.176435
Ssp05G010480.1	black	-0.166131	0.510001	0.122702	0.627642	-0.35301	0.15074	-0.492114	0.0380309	0.666958	0.00250001	0.739403	0.000453835	-0.0486999	0.847824	0.197747	0.431543	0.700164	0.00121458	0.839604	1.31e-05	-0.637139	0.00445692	0.261013	0.295487	0.251286	0.314493	0.562661	0.0150616	-0.257006	0.303232	0.372747	0.127654	-0.130606	0.605466	0.0401194	0.874413	0.177958	0.479889	0.0491914	0.846305	-0.257748	0.301788	-0.291119	0.241179	0.0979241	0.69908	-0.146066	0.563041
Ssp02G000850.1	black	-0.165664	0.511207	0.210186	0.402515	0.154725	0.539859	0.122795	0.627381	-0.252161	0.312755	-0.0276246	0.913355	-0.25544	0.306291	-0.387584	0.11202	-0.695477	0.00135241	-0.64194	0.00407699	0.458898	0.0554185	-0.436112	0.0704103	0.218591	0.383518	-0.152418	0.545992	0.251948	0.313178	-0.328997	0.182506	-0.0299524	0.906083	0.368652	0.132226	-0.144862	0.566297	0.344356	0.161714	-0.0312956	0.901891	0.279294	0.261694	-0.412777	0.0886759	-0.00354523	0.988861
Ssp03G006930.1	black	0.165121	0.512613	-0.181378	0.47135	-0.0238244	0.925241	-0.597414	0.00884293	0.532326	0.0229557	0.48239	0.0426141	0.31825	0.198072	0.243975	0.329244	0.673955	0.00216305	0.939873	7.11e-09	-0.671713	0.00226666	0.244991	0.327171	0.114371	0.651349	0.348462	0.156442	-0.320496	0.194749	0.303213	0.221284	-0.290212	0.242715	-0.039587	0.876068	0.212459	0.397328	0.0129411	0.959354	-0.211261	0.400059	-0.206907	0.410063	0.180773	0.472856	-0.236294	0.345169
Ssp04G036200.1	black	-0.165047	0.512805	0.212235	0.39784	-0.0106147	0.966656	0.175923	0.485007	-0.415038	0.0867695	-0.0630964	0.803574	-0.0490464	0.846753	-0.49625	0.0362	-0.705693	0.00106723	-0.702497	0.00115046	0.665327	0.00258443	-0.274132	0.270982	0.0880908	0.728153	-0.20149	0.422697	0.336573	0.172037	-0.114054	0.652259	0.04882	0.847453	0.263326	0.291073	-0.330167	0.180862	0.264609	0.288642	-0.111794	0.65875	0.315373	0.202383	-0.0941908	0.710074	-0.15681	0.534344
Ssp03G013040.1	black	0.164678	0.513762	-0.177854	0.480151	0.121268	0.631698	-0.377943	0.122015	0.443089	0.0655337	0.236098	0.345581	0.157221	0.533258	0.353797	0.149768	0.625086	0.00553931	0.760749	0.000246635	-0.571053	0.0133125	-0.13693	0.587957	-0.129902	0.607429	0.525878	0.0249893	-0.294241	0.235938	0.187348	0.456624	-0.141858	0.574459	0.020362	0.936083	0.375293	0.124869	-0.170394	0.499045	-0.32664	0.185847	-0.376944	0.123084	0.106522	0.673981	0.0441508	0.861903
Ssp07G034480.1	black	0.164216	0.51496	-0.24198	0.333338	0.0713985	0.778304	-0.548864	0.0183291	0.540807	0.0204811	0.377024	0.122999	0.174736	0.488005	0.375526	0.124616	0.751512	0.000323463	0.979738	1.34e-12	-0.683068	0.00178121	0.181252	0.471664	0.0169247	0.946857	0.304383	0.219418	-0.34868	0.156165	0.244966	0.327222	-0.215812	0.389744	0.0826756	0.744318	0.331163	0.17947	-0.0707263	0.780342	-0.256514	0.304191	-0.401238	0.0988821	0.287713	0.24698	-0.288474	0.245677
[truncated: 32,281 more rows]
[truncated: 4 more columns]
