# Supplementary material for: The jacktree genome and population genomics provides insights for the mechanisms of the germination obstacle and the conservation of endangered ornamental plants
Source: Hortic Res. 2024 Jun 18;11(8):uhae166. doi: 10.1093/hr/uhae166 (PMC11300842; doi:10.1093/hr/uhae166)
Supplement: Web_Material_uhae166 [file web_material_uhae166.zip › Table S13. The top 5% of loci under selection pressure.xlsx]

## Sheet: Table S12. 240402-The top 5% of
Table S13. The top 5% of loci under selection pressure.
Chrom	Start	Stop	XPCLR
Chr01	3080001	3180000	18.171
Chr01	5560001	5660000	23.7433
Chr01	13920001	14020000	19.0886
Chr01	20280001	20380000	20.5973
Chr01	21720001	21820000	24.7339
Chr01	21880001	21980000	27.984
Chr01	21900001	22000000	27.984
Chr01	21920001	22020000	27.984
Chr01	23960001	24060000	25.3825
Chr01	34600001	34700000	21.8264
Chr01	37160001	37260000	17.9539
Chr01	43860001	43960000	19.1702
Chr01	49660001	49760000	19.1133
Chr01	50260001	50360000	21.3364
Chr01	51100001	51200000	24.4185
Chr01	51280001	51380000	20.2638
Chr01	51300001	51400000	21.0075
Chr01	51360001	51460000	24.8681
Chr01	51400001	51500000	24.1018
Chr01	51420001	51520000	43.6176
Chr01	51460001	51560000	45.6427
Chr01	51540001	51640000	27.2062
Chr01	51560001	51660000	21.6491
Chr01	56960001	57060000	16.8995
Chr01	57500001	57600000	29.3867
Chr01	57540001	57640000	18.1082
Chr01	57800001	57900000	35.2183
Chr01	57820001	57920000	19.2852
Chr01	57960001	58060000	20.8871
Chr01	57980001	58080000	28.7053
Chr01	58960001	59060000	28.1718
Chr01	59320001	59420000	23.5595
Chr01	60000001	60100000	77.0564
Chr01	60020001	60120000	59.6441
Chr01	60040001	60140000	19.3878
Chr01	60160001	60260000	19.1955
Chr01	60260001	60360000	32.7931
Chr01	60300001	60400000	17.9021
Chr01	66680001	66780000	76.1069
Chr01	66740001	66840000	20.9431
Chr01	67040001	67140000	19.0969
Chr01	67060001	67160000	16.9446
Chr01	67180001	67280000	17.2334
Chr01	67260001	67360000	21.9597
Chr01	67760001	67860000	37.6841
Chr01	67780001	67880000	42.5421
Chr01	67800001	67900000	22.5954
Chr01	67860001	67960000	20.3597
Chr01	68820001	68920000	44.4574
Chr01	69200001	69300000	23.312
Chr01	69720001	69820000	18.5
Chr01	69760001	69860000	35.7227
Chr01	69800001	69900000	33.4333
Chr01	70740001	70840000	26.6595
Chr01	71520001	71620000	23.4044
Chr01	71820001	71920000	32.0061
Chr01	71840001	71940000	25.4014
Chr01	71860001	71960000	30.6599
Chr01	71880001	71980000	56.9409
Chr01	72900001	73000000	43.0912
Chr01	73640001	73740000	24.0574
Chr01	74300001	74400000	47.2147
Chr01	74360001	74460000	45.6422
Chr01	74380001	74480000	25.8025
Chr01	75120001	75220000	27.5087
Chr01	76180001	76280000	52.3296
Chr01	76760001	76860000	23.5776
Chr01	76820001	76920000	17.1609
Chr01	77640001	77740000	34.2207
Chr01	79240001	79340000	29.6981
Chr01	79340001	79440000	19.5876
Chr01	79380001	79480000	18.8326
Chr01	80700001	80800000	22.2618
Chr01	81500001	81600000	21.6633
Chr01	81520001	81620000	61.271
Chr01	81540001	81640000	42.0992
Chr01	81560001	81660000	148.861
Chr01	81600001	81700000	27.8639
Chr01	81960001	82060000	30.033
Chr01	82180001	82280000	21.4054
Chr01	82200001	82300000	66.4387
Chr01	82220001	82320000	34.6083
Chr01	82240001	82340000	39.8435
Chr01	82280001	82380000	106.295
Chr01	82300001	82400000	72.5756
Chr01	82320001	82420000	134.598
Chr01	82440001	82540000	96.7533
Chr01	82460001	82560000	71.474
Chr01	83420001	83520000	21.6459
Chr01	83880001	83980000	17.2685
Chr01	85060001	85160000	31.9892
Chr01	85120001	85220000	31.3427
Chr01	85240001	85340000	37.9304
Chr01	85260001	85360000	28.4628
Chr01	85900001	86000000	22.0961
Chr01	86040001	86140000	22.5117
Chr01	86140001	86240000	77.7642
Chr01	86160001	86260000	28.9518
Chr01	86500001	86600000	18.3675
Chr01	86880001	86980000	60.6007
Chr01	87260001	87360000	39.9433
Chr01	87280001	87380000	63.9041
Chr01	87640001	87740000	28.8513
Chr01	88180001	88280000	47.566
Chr01	88440001	88540000	31.1301
Chr01	88540001	88640000	17.3929
Chr01	88720001	88820000	30.4232
Chr01	88840001	88940000	37.2242
Chr01	88940001	89040000	83.0879
Chr01	88960001	89060000	29.2056
Chr01	88980001	89080000	23.2949
Chr01	89300001	89400000	25.4938
Chr01	89340001	89440000	17.8495
Chr01	89380001	89480000	21.2641
Chr01	89560001	89660000	20.5236
Chr01	89700001	89800000	86.4185
Chr01	89740001	89840000	17.9221
Chr01	89760001	89860000	30.6106
Chr01	89820001	89920000	22.8852
Chr01	89840001	89940000	59.4762
Chr01	89900001	90000000	79.8975
Chr01	89920001	90020000	66.27
Chr01	89940001	90040000	49.7544
Chr01	90140001	90240000	62.9604
Chr01	90180001	90280000	28.0586
Chr01	90200001	90300000	31.6124
Chr01	90640001	90740000	20.0516
Chr01	90780001	90880000	30.8579
Chr01	90920001	91020000	20.4717
Chr01	90940001	91040000	31.7352
Chr01	90960001	91060000	35.5253
Chr01	91920001	92020000	16.9307
Chr01	91980001	92080000	37.4597
Chr01	92320001	92420000	69.9021
Chr01	92340001	92440000	52.0648
Chr01	92360001	92460000	49.9198
Chr01	92400001	92500000	52.8452
Chr01	93020001	93120000	40.0209
Chr01	93040001	93140000	28.5347
Chr01	93080001	93180000	41.4797
Chr01	93160001	93260000	32.8255
Chr01	93300001	93400000	22.6305
Chr01	93640001	93740000	17.6929
Chr01	94060001	94160000	26.8885
Chr01	94080001	94180000	40.3958
Chr01	94140001	94240000	18.8127
Chr01	94240001	94340000	21.2554
Chr01	94720001	94820000	66.8702
Chr01	94740001	94840000	99.8855
Chr01	95020001	95120000	22.2098
Chr01	95500001	95600000	19.8853
Chr01	96120001	96220000	18.6703
Chr01	96180001	96280000	41.7239
Chr01	96540001	96640000	21.2444
Chr01	96720001	96820000	17.1922
Chr01	96740001	96840000	27.3175
Chr01	97040001	97140000	26.5334
Chr01	97060001	97160000	23.5573
Chr01	97080001	97180000	20.6738
Chr01	97100001	97200000	65.4643
Chr01	97140001	97240000	37.1273
Chr01	97300001	97400000	19.4857
Chr01	97380001	97480000	41.8417
Chr01	97540001	97640000	16.9069
Chr01	97600001	97700000	16.9495
Chr01	97620001	97720000	29.7464
Chr01	97680001	97780000	24.565
Chr01	97720001	97820000	25.7064
Chr01	97740001	97840000	71.5507
Chr01	97760001	97860000	46.9135
Chr01	97780001	97880000	61.9774
Chr01	97860001	97960000	17.3511
Chr01	97880001	97980000	27.4728
Chr01	97900001	98000000	133.906
Chr01	97940001	98040000	90.3887
Chr01	97960001	98060000	45.4934
Chr01	97980001	98080000	97.2916
Chr01	98100001	98200000	23.8423
Chr01	98120001	98220000	18.1566
Chr01	98140001	98240000	80.1636
Chr01	98160001	98260000	25.3835
Chr01	98200001	98300000	31.8447
Chr01	98300001	98400000	44.4924
Chr01	98320001	98420000	25.3302
Chr01	98360001	98460000	26.8983
Chr01	98420001	98520000	47.4043
Chr01	98560001	98660000	39.6584
Chr01	98600001	98700000	51.2826
Chr01	98620001	98720000	21.8765
Chr01	98640001	98740000	87.8181
Chr01	98660001	98760000	27.8601
Chr01	98720001	98820000	47.3182
Chr01	98820001	98920000	75.225
Chr01	99020001	99120000	17.0264
Chr01	99080001	99180000	26.9974
Chr01	99200001	99300000	33.9468
Chr01	99220001	99320000	30.4183
Chr01	99400001	99500000	37.5366
Chr01	100380001	100480000	19.4843
Chr01	101060001	101160000	17.6907
Chr01	101640001	101740000	27.7683
Chr01	101940001	102040000	19.2282
Chr01	102540001	102640000	21.4124
Chr01	102920001	103020000	22.5303
Chr01	103080001	103180000	74.5209
Chr01	103100001	103200000	17.071
Chr01	103120001	103220000	57.841
Chr01	103140001	103240000	20.7818
Chr01	103400001	103500000	36.0957
Chr01	103440001	103540000	16.9212
Chr01	103480001	103580000	23.2638
Chr01	104800001	104900000	52.7637
Chr01	104840001	104940000	37.5209
Chr01	105520001	105620000	25.9639
Chr01	105960001	106060000	19.0616
Chr01	106000001	106100000	19.6907
Chr01	106020001	106120000	25.0193
Chr01	106200001	106300000	30.2552
Chr01	106220001	106320000	33.9442
Chr01	106240001	106340000	56.2091
Chr01	106260001	106360000	20.3577
Chr01	106320001	106420000	38.7716
Chr01	106380001	106480000	67.8105
Chr01	106540001	106640000	34.157
Chr01	106980001	107080000	32.5535
Chr01	108400001	108500000	34.6757
Chr01	108780001	108880000	38.3022
Chr01	109960001	110060000	28.36
Chr01	110320001	110420000	41.9382
Chr01	110720001	110820000	25.989
Chr01	111180001	111280000	17.5078
Chr01	111420001	111520000	26.4903
Chr01	112240001	112340000	29.71
Chr01	112540001	112640000	42.1954
Chr01	112680001	112780000	23.8747
Chr01	112860001	112960000	70.3289
Chr01	113020001	113120000	18.9584
Chr02	660001	760000	34.4932
Chr02	680001	780000	42.3879
Chr02	920001	1020000	26.4733
Chr02	1040001	1140000	22.3336
Chr02	1900001	2000000	17.5367
Chr02	2020001	2120000	35.3317
Chr02	2280001	2380000	20.5947
Chr02	3780001	3880000	28.003
Chr02	4600001	4700000	29.9712
Chr02	4740001	4840000	38.12
Chr02	4780001	4880000	18.2771
Chr02	5660001	5760000	37.494
Chr02	5720001	5820000	22.0162
Chr02	7720001	7820000	38.6222
Chr02	9460001	9560000	20.9405
Chr02	9680001	9780000	22.7168
Chr02	10140001	10240000	27.6637
Chr02	10180001	10280000	46.5734
Chr02	10240001	10340000	47.6418
Chr02	10260001	10360000	38.6127
Chr02	10280001	10380000	38.3472
Chr02	10440001	10540000	50.6712
Chr02	12800001	12900000	22.5836
Chr02	15560001	15660000	19.3747
Chr02	16620001	16720000	18.5449
Chr02	18100001	18200000	31.0891
Chr02	18180001	18280000	17.8083
Chr02	18200001	18300000	70.1097
Chr02	18220001	18320000	94.3911
Chr02	18500001	18600000	41.7256
Chr02	19060001	19160000	19.502
Chr02	19420001	19520000	51.9072
Chr02	19440001	19540000	66.2678
Chr02	19660001	19760000	29.01
Chr02	19880001	19980000	17.8851
Chr02	21480001	21580000	30.7412
Chr02	22460001	22560000	29.0108
Chr02	22480001	22580000	39.32
Chr02	23020001	23120000	44.9966
Chr02	23920001	24020000	27.0286
Chr02	24040001	24140000	17.0448
Chr02	26760001	26860000	20.3394
Chr02	30340001	30440000	18.543
Chr02	30400001	30500000	20.8169
Chr02	30480001	30580000	29.7104
Chr02	31120001	31220000	20.9444
Chr02	31800001	31900000	61.4563
Chr02	31820001	31920000	35.7476
Chr02	31840001	31940000	67.7978
Chr02	31980001	32080000	20.878
Chr02	34820001	34920000	36.4354
Chr02	34860001	34960000	20.4044
Chr02	34880001	34980000	27.299
Chr02	34900001	35000000	18.5203
Chr02	35000001	35100000	21.1383
Chr02	39400001	39500000	23.7531
Chr02	40180001	40280000	20.1576
Chr02	40220001	40320000	29.4816
Chr02	44640001	44740000	17.5195
Chr02	70180001	70280000	19.4097
Chr02	70400001	70500000	29.0575
Chr02	70820001	70920000	17.3254
Chr02	70900001	71000000	24.5848
Chr02	70940001	71040000	32.6532
Chr02	70960001	71060000	26.1591
Chr02	70980001	71080000	17.0414
Chr02	71000001	71100000	21.33
Chr02	71100001	71200000	28.9771
Chr02	71140001	71240000	30.4044
Chr02	77080001	77180000	24.1504
Chr02	77240001	77340000	46.4709
Chr02	77260001	77360000	18.8398
Chr02	77300001	77400000	49.3644
Chr02	77360001	77460000	29.7821
Chr02	77460001	77560000	45.2717
Chr02	77640001	77740000	16.951
Chr02	77660001	77760000	38.2383
Chr02	84060001	84160000	18.5926
Chr02	84560001	84660000	20.0521
Chr02	85100001	85200000	18.3925
Chr02	87380001	87480000	32.3029
Chr02	87400001	87500000	38.8511
Chr02	87440001	87540000	37.5305
Chr02	88260001	88360000	41.461
Chr02	90400001	90500000	38.0337
Chr02	92100001	92200000	20.6092
Chr02	92180001	92280000	25.7969
Chr02	92220001	92320000	17.3253
Chr02	92720001	92820000	17.3726
Chr02	92780001	92880000	40.996
Chr02	92800001	92900000	58.2447
Chr02	92840001	92940000	26.1611
Chr02	93240001	93340000	24.222
Chr02	93260001	93360000	53.6913
Chr02	93280001	93380000	86.7891
Chr02	93360001	93460000	27.8736
Chr02	93500001	93600000	27.947
Chr02	93800001	93900000	34.5394
Chr02	93860001	93960000	20.0823
Chr02	93980001	94080000	70.4226
Chr02	94180001	94280000	19.4758
Chr02	94360001	94460000	22.1962
Chr02	94500001	94600000	35.7639
Chr02	94540001	94640000	17.2662
Chr02	94620001	94720000	17.6629
Chr02	94680001	94780000	60.5771
Chr02	94700001	94800000	31.8676
Chr02	94940001	95040000	75.5567
Chr02	94960001	95060000	27.3956
Chr02	96860001	96960000	23.0381
Chr02	97240001	97340000	22.3925
Chr02	99080001	99180000	17.3317
Chr02	100620001	100720000	22.2694
Chr03	140001	240000	17.86
Chr03	540001	640000	112.038
Chr03	620001	720000	28.9229
Chr03	700001	800000	22.0003
Chr03	1540001	1640000	20.0127
Chr03	1640001	1740000	17.5899
Chr03	2520001	2620000	22.2646
Chr03	2600001	2700000	42.26
Chr03	2620001	2720000	41.0743
Chr03	2740001	2840000	42.2506
Chr03	2760001	2860000	54.1009
Chr03	2900001	3000000	26.7768
Chr03	3340001	3440000	17.8817
Chr03	3360001	3460000	77.1948
Chr03	3380001	3480000	17.2722
Chr03	3400001	3500000	49.0341
Chr03	3700001	3800000	54.6884
Chr03	3740001	3840000	43.052
Chr03	3760001	3860000	23.1466
Chr03	3800001	3900000	28.2701
Chr03	3940001	4040000	23.1069
Chr03	4360001	4460000	98.0566
Chr03	4560001	4660000	40.3527
Chr03	4680001	4780000	30.0221
Chr03	4720001	4820000	28.4511
Chr03	5200001	5300000	50.5952
Chr03	5480001	5580000	54.3212
Chr03	5620001	5720000	35.7365
Chr03	5920001	6020000	39.3988
Chr03	5960001	6060000	20.6287
Chr03	6020001	6120000	26.7694
Chr03	6940001	7040000	25.538
Chr03	6980001	7080000	32.7249
Chr03	7340001	7440000	20.2137
Chr03	7620001	7720000	41.1892
Chr03	7640001	7740000	34.8414
Chr03	7820001	7920000	22.0652
Chr03	7840001	7940000	74.3246
Chr03	7860001	7960000	50.9336
Chr03	7900001	8000000	29.5128
Chr03	8080001	8180000	23.0753
Chr03	8100001	8200000	27.2504
Chr03	8340001	8440000	34.2862
Chr03	8580001	8680000	17.325
Chr03	8600001	8700000	30.7993
Chr03	8640001	8740000	17.9428
Chr03	8720001	8820000	34.3765
Chr03	8760001	8860000	23.7753
Chr03	8820001	8920000	24.6989
Chr03	17240001	17340000	20.9603
Chr03	17920001	18020000	40.6748
Chr03	18640001	18740000	26.4945
Chr03	18740001	18840000	44.0791
Chr03	18760001	18860000	17.3522
Chr03	18840001	18940000	17.1552
Chr03	19180001	19280000	20.9855
Chr03	19240001	19340000	24.2539
Chr03	19400001	19500000	22.432
Chr03	19940001	20040000	33.9104
Chr03	20200001	20300000	18.6504
Chr03	20300001	20400000	50.4382
Chr03	20320001	20420000	43.7005
Chr03	20340001	20440000	30.7561
Chr03	20440001	20540000	21.562
Chr03	20560001	20660000	21.0686
Chr03	21080001	21180000	63.4373
Chr03	21120001	21220000	44.0083
Chr03	21160001	21260000	39.1841
Chr03	21180001	21280000	76.6961
Chr03	21240001	21340000	47.7101
Chr03	21260001	21360000	18.7228
Chr03	21280001	21380000	34.2207
Chr03	21300001	21400000	41.1993
Chr03	21320001	21420000	17.9645
Chr03	21380001	21480000	18.0162
Chr03	21420001	21520000	27.773
Chr03	21440001	21540000	17.7266
Chr03	21560001	21660000	35.6621
Chr03	21600001	21700000	36.0773
Chr03	21640001	21740000	61.7843
Chr03	21660001	21760000	19.738
Chr03	21680001	21780000	24.2523
Chr03	21900001	22000000	61.6213
Chr03	21920001	22020000	42.6256
Chr03	22400001	22500000	37.4106
Chr03	22440001	22540000	19.9093
Chr03	22700001	22800000	22.0425
Chr03	23200001	23300000	20.8026
Chr03	23360001	23460000	37.324
Chr03	23420001	23520000	48.1083
Chr03	23440001	23540000	68.7697
Chr03	23460001	23560000	72.3224
Chr03	23480001	23580000	43.2598
Chr03	23500001	23600000	55.4671
Chr03	23520001	23620000	27.6937
Chr03	23620001	23720000	25.634
Chr03	24160001	24260000	35.0332
Chr03	24240001	24340000	83.7687
Chr03	24260001	24360000	50.6619
Chr03	24280001	24380000	57.0952
Chr03	24300001	24400000	30.0988
Chr03	24320001	24420000	56.6179
Chr03	24340001	24440000	27.1603
Chr03	24360001	24460000	42.2662
Chr03	24380001	24480000	27.6456
Chr03	24500001	24600000	34.869
Chr03	24560001	24660000	41.5016
Chr03	24600001	24700000	20.0771
Chr03	24660001	24760000	59.6383
Chr03	24700001	24800000	42.713
Chr03	24740001	24840000	22.032
Chr03	25000001	25100000	44.6457
Chr03	25340001	25440000	54.949
Chr03	25380001	25480000	25.7491
Chr03	25620001	25720000	32.9201
Chr03	25680001	25780000	38.0003
Chr03	25780001	25880000	42.5288
Chr03	25880001	25980000	31.9995
Chr03	25980001	26080000	45.9115
Chr03	26060001	26160000	22.191
Chr03	26160001	26260000	24.0201
Chr03	26320001	26420000	22.8253
Chr03	26360001	26460000	22.8247
Chr03	26400001	26500000	30.3824
Chr03	26900001	27000000	16.9991
Chr03	26960001	27060000	21.1443
Chr03	27000001	27100000	24.0463
Chr03	27200001	27300000	32.6654
Chr03	27780001	27880000	20.9127
Chr03	27900001	28000000	26.6526
Chr03	28000001	28100000	38.8315
Chr03	28020001	28120000	30.692
Chr03	28060001	28160000	41.8211
Chr03	28300001	28400000	32.0016
Chr03	28380001	28480000	18.4816
Chr03	28420001	28520000	18.464
Chr03	28440001	28540000	24.0442
Chr03	28460001	28560000	20.2196
Chr03	28500001	28600000	43.3997
Chr03	28600001	28700000	31.8559
Chr03	28760001	28860000	59.06
Chr03	29000001	29100000	21.0167
Chr03	29300001	29400000	18.5047
Chr03	29440001	29540000	18.8682
Chr03	29840001	29940000	48.5415
Chr03	29980001	30080000	19.2698
Chr03	30180001	30280000	18.5132
Chr03	30220001	30320000	17.8279
Chr03	30380001	30480000	24.3453
Chr03	30400001	30500000	33.867
Chr03	30420001	30520000	31.9657
Chr03	30440001	30540000	18.8221
Chr03	30600001	30700000	34.2285
Chr03	30620001	30720000	18.0892
Chr03	30740001	30840000	18.6346
Chr03	31160001	31260000	29.7193
Chr03	31180001	31280000	72.0917
Chr03	31500001	31600000	23.0492
Chr03	31540001	31640000	45.3561
Chr03	31560001	31660000	30.1472
Chr03	31600001	31700000	29.8748
Chr03	31640001	31740000	39.3956
Chr03	31660001	31760000	19.7404
Chr03	31800001	31900000	25.0061
Chr03	32780001	32880000	24.0621
Chr03	33840001	33940000	21.9859
Chr03	34020001	34120000	32.6917
Chr03	34060001	34160000	22.8258
Chr03	34480001	34580000	31.8146
Chr03	34620001	34720000	19.5353
Chr03	34680001	34780000	22.3774
Chr03	34980001	35080000	18.0559
Chr03	35380001	35480000	22.0607
Chr03	35700001	35800000	70.1189
Chr03	35760001	35860000	36.6631
Chr03	35800001	35900000	35.8183
Chr03	35840001	35940000	18.8894
Chr03	35940001	36040000	36.4511
Chr03	36280001	36380000	26.3798
Chr03	36300001	36400000	20.4665
Chr03	36320001	36420000	31.0185
Chr03	36340001	36440000	29.2622
Chr03	36460001	36560000	23.7672
Chr03	36600001	36700000	17.8946
Chr03	37220001	37320000	29.4532
Chr03	37260001	37360000	17.056
Chr03	37420001	37520000	35.3074
Chr03	38160001	38260000	17.6167
Chr03	38460001	38560000	19.8509
Chr03	38480001	38580000	27.3901
Chr03	38620001	38720000	20.6802
Chr03	38640001	38740000	24.4553
Chr03	39040001	39140000	20.0646
Chr03	40120001	40220000	37.8047
Chr03	40240001	40340000	18.9215
Chr03	44160001	44260000	17.9634
Chr03	44300001	44400000	20.9568
Chr03	44320001	44420000	21.1203
Chr03	44340001	44440000	48.7078
Chr03	44400001	44500000	20.4705
Chr03	44700001	44800000	26.253
Chr03	44720001	44820000	22.4078
Chr03	44740001	44840000	20.4343
Chr03	44760001	44860000	21.954
Chr03	44780001	44880000	144.204
Chr03	44800001	44900000	32.1492
Chr03	44880001	44980000	73.8994
Chr03	44900001	45000000	43.0942
Chr03	44940001	45040000	69.3707
Chr03	46420001	46520000	26.1514
Chr03	46840001	46940000	32.1516
Chr03	47860001	47960000	18.2074
Chr03	48340001	48440000	17.8567
Chr03	48640001	48740000	17.3909
Chr03	49780001	49880000	17.1545
Chr03	51880001	51980000	23.8582
Chr03	53640001	53740000	47.014
Chr03	53700001	53800000	34.8943
Chr03	53780001	53880000	29.6188
Chr03	53880001	53980000	30.6264
Chr03	53980001	54080000	18.5362
Chr03	54080001	54180000	28.049
Chr03	54100001	54200000	22.238
Chr03	54120001	54220000	29.6545
Chr03	54280001	54380000	25.8102
Chr03	54840001	54940000	53.9906
Chr03	54860001	54960000	18.3143
Chr03	54880001	54980000	20.5929
Chr03	54920001	55020000	17.0712
Chr03	55180001	55280000	45.0619
Chr03	55220001	55320000	26.0967
Chr03	55420001	55520000	36.617
Chr03	55800001	55900000	22.8377
Chr03	55820001	55920000	49.5369
Chr03	55900001	56000000	17.1337
Chr03	56340001	56440000	19.3583
Chr03	56580001	56680000	23.9353
Chr03	57440001	57540000	30.5925
Chr03	57600001	57700000	22.2273
Chr03	60020001	60120000	20.6302
Chr03	60060001	60160000	27.8781
Chr03	60140001	60240000	31.0835
Chr03	61280001	61380000	21.0678
Chr03	62920001	63020000	18.8382
Chr03	63000001	63100000	32.7112
Chr03	63020001	63120000	32.6511
Chr03	63680001	63780000	24.5841
Chr03	64160001	64260000	20.2444
Chr03	64780001	64880000	49.2583
Chr03	66040001	66140000	33.0207
Chr03	66060001	66160000	34.484
Chr03	66240001	66340000	22.8936
Chr03	66260001	66360000	56.1584
Chr03	66480001	66580000	23.2648
Chr03	66500001	66600000	35.4594
Chr03	66580001	66680000	23.5513
Chr03	66700001	66800000	42.4814
Chr03	66960001	67060000	21.7614
Chr03	68260001	68360000	18.2773
Chr03	68900001	69000000	18.1318
Chr03	69140001	69240000	35.0067
Chr03	69160001	69260000	54.6328
Chr03	71280001	71380000	26.4403
Chr03	71340001	71440000	33.4591
Chr03	71360001	71460000	76.0594
Chr03	71400001	71500000	18.2337
Chr03	71760001	71860000	28.1704
Chr03	72660001	72760000	22.3642
Chr03	74720001	74820000	87.2138
Chr03	74740001	74840000	68.7218
Chr03	74760001	74860000	41.1123
Chr03	75740001	75840000	17.407
Chr03	75780001	75880000	31.0634
Chr03	76280001	76380000	48.9398
Chr03	76680001	76780000	17.5892
Chr03	77580001	77680000	17.735
Chr03	77980001	78080000	24.3998
Chr03	78260001	78360000	25.5577
Chr03	78820001	78920000	37.362
Chr03	79200001	79300000	44.6768
Chr03	79300001	79400000	18.4792
Chr03	79520001	79620000	83.6369
Chr03	79540001	79640000	18.2574
Chr03	79700001	79800000	18.8883
Chr03	80080001	80180000	20.6858
Chr03	80100001	80200000	37.948
Chr03	81920001	82020000	23.4832
Chr03	82080001	82180000	21.4297
Chr03	82420001	82520000	46.4003
Chr03	83000001	83100000	39.0412
Chr03	83020001	83120000	63.5257
Chr03	83280001	83380000	32.7422
Chr03	84460001	84560000	68.8113
Chr03	84960001	85060000	19.7703
Chr03	85120001	85220000	28.5369
Chr03	85200001	85300000	19.5034
Chr03	85600001	85700000	37.6685
Chr03	85880001	85980000	18.5778
Chr03	86240001	86340000	21.6546
Chr03	86420001	86520000	62.9343
Chr03	87100001	87200000	23.0185
Chr03	87200001	87300000	28.2772
Chr03	87400001	87500000	18.1321
Chr03	87500001	87600000	23.5551
Chr03	88220001	88320000	30.5734
Chr03	88720001	88820000	23.2267
Chr03	89500001	89600000	24.4663
Chr03	89560001	89660000	33.3237
Chr03	89580001	89680000	44.8704
Chr03	89860001	89960000	20.8502
Chr03	89940001	90040000	17.6952
Chr03	90300001	90400000	17.2554
Chr03	90400001	90500000	25.5431
Chr03	90460001	90560000	35.9405
Chr03	90480001	90580000	20.4183
Chr03	90540001	90640000	19.2188
Chr03	90560001	90660000	32.606
Chr03	90840001	90940000	16.991
Chr03	90960001	91060000	83.3841
Chr03	91220001	91320000	29.2019
Chr04	360001	460000	17.4935
Chr04	1320001	1420000	26.8624
Chr04	1420001	1520000	23.3788
Chr04	1440001	1540000	33.9348
Chr04	1540001	1640000	24.6191
Chr04	1920001	2020000	19.9955
Chr04	2080001	2180000	49.0428
Chr04	2140001	2240000	20.7964
Chr04	4060001	4160000	33.9737
Chr04	4980001	5080000	32.0365
Chr04	5340001	5440000	17.4088
Chr04	6120001	6220000	46.155
Chr04	7200001	7300000	21.3637
Chr04	7960001	8060000	19.2727
Chr04	8260001	8360000	25.3911
Chr04	8780001	8880000	22.6099
Chr04	12980001	13080000	21.0275
Chr04	13840001	13940000	31.5221
Chr04	13920001	14020000	17.4363
Chr04	13980001	14080000	22.3788
Chr04	14220001	14320000	17.707
Chr04	14480001	14580000	30.7238
Chr04	14600001	14700000	27.9982
Chr04	14660001	14760000	26.3514
Chr04	14700001	14800000	17.4919
Chr04	14720001	14820000	21.5962
Chr04	14940001	15040000	20.2776
Chr04	15000001	15100000	24.5585
Chr04	15080001	15180000	59.546
Chr04	15100001	15200000	22.21
Chr04	15140001	15240000	18.91
Chr04	15320001	15420000	41.3029
Chr04	15360001	15460000	21.6389
Chr04	15380001	15480000	28.0091
Chr04	15460001	15560000	29.7461
Chr04	15480001	15580000	69.6807
Chr04	15540001	15640000	22.4076
Chr04	16120001	16220000	123.282
Chr04	16140001	16240000	62.7946
Chr04	16320001	16420000	41.7417
Chr04	16720001	16820000	20.5082
Chr04	17920001	18020000	25.968
Chr04	17960001	18060000	17.4897
Chr04	18080001	18180000	41.7171
Chr04	18340001	18440000	26.4878
Chr04	19120001	19220000	17.0138
Chr04	19140001	19240000	23.8365
Chr04	19200001	19300000	34.0258
Chr04	19240001	19340000	20.4243
Chr04	19520001	19620000	50.1648
Chr04	20000001	20100000	36.3481
Chr04	20100001	20200000	32.8291
Chr04	20120001	20220000	19.3831
Chr04	20900001	21000000	21.7506
Chr04	21120001	21220000	20.2402
Chr04	21800001	21900000	19.1292
Chr04	23060001	23160000	39.5348
Chr04	23360001	23460000	19.6915
Chr04	23420001	23520000	22.6627
Chr04	23520001	23620000	22.088
Chr04	24000001	24100000	20.2778
Chr04	24120001	24220000	19.1136
Chr04	24640001	24740000	21.0132
Chr04	24740001	24840000	51.4585
Chr04	25180001	25280000	24.1376
Chr04	25380001	25480000	28.7133
Chr04	25720001	25820000	24.4031
Chr04	26020001	26120000	21.5118
Chr04	26120001	26220000	23.3439
Chr04	26180001	26280000	25.1234
Chr04	26360001	26460000	27.1545
Chr04	26380001	26480000	34.7884
Chr04	27220001	27320000	25.2695
Chr04	27640001	27740000	28.7892
Chr04	27800001	27900000	17.9919
Chr04	29920001	30020000	35.3809
Chr04	30060001	30160000	25.693
Chr04	30320001	30420000	149.864
Chr04	30340001	30440000	116.356
Chr04	30360001	30460000	92.0918
Chr04	30660001	30760000	27.065
Chr04	32140001	32240000	16.9905
Chr04	32160001	32260000	67.2655
Chr04	32200001	32300000	45.5227
Chr04	34060001	34160000	40.1758
Chr04	36680001	36780000	26.5939
Chr04	36940001	37040000	30.8227
Chr04	37580001	37680000	100.252
Chr04	37940001	38040000	26.2737
Chr04	38180001	38280000	20.3579
Chr04	38740001	38840000	24.4173
Chr04	39420001	39520000	53.3499
Chr04	39440001	39540000	19.749
Chr04	39880001	39980000	33.0306
Chr04	39980001	40080000	44.1213
Chr04	40160001	40260000	30.9922
Chr04	40440001	40540000	28.009
Chr04	40460001	40560000	85.3247
Chr04	40500001	40600000	17.4966
Chr04	40520001	40620000	23.0769
Chr04	41400001	41500000	26.4876
Chr04	41860001	41960000	71.8421
Chr04	41880001	41980000	26.9855
Chr04	41900001	42000000	27.1389
Chr04	42120001	42220000	34.5923
Chr04	42280001	42380000	22.0205
Chr04	42440001	42540000	141.763
Chr04	42460001	42560000	79.8024
Chr04	42680001	42780000	22.6034
Chr04	42840001	42940000	32.2673
Chr04	43200001	43300000	32.6889
Chr04	43240001	43340000	45.71
Chr04	43760001	43860000	43.9225
Chr04	43920001	44020000	72.7982
Chr04	43940001	44040000	45.8149
Chr04	44000001	44100000	48.2632
Chr04	44040001	44140000	45.2883
Chr04	44100001	44200000	42.0549
Chr04	44280001	44380000	18.3136
Chr04	44380001	44480000	26.1276
Chr04	44400001	44500000	50.8445
Chr04	44500001	44600000	45.6829
Chr04	44740001	44840000	26.9341
Chr04	44920001	45020000	53.995
Chr04	44960001	45060000	21.6456
Chr04	45000001	45100000	23.8996
Chr04	45100001	45200000	57.6074
Chr04	45640001	45740000	42.911
Chr04	47340001	47440000	17.1671
Chr04	47360001	47460000	32.5215
Chr04	48920001	49020000	19.481
Chr04	49920001	50020000	70.4307
Chr04	49940001	50040000	39.0877
Chr04	50060001	50160000	29.2618
Chr04	50080001	50180000	43.185
Chr04	50140001	50240000	71.2739
Chr04	50320001	50420000	21.8028
Chr04	50340001	50440000	49.7225
Chr04	51020001	51120000	36.6857
Chr04	51040001	51140000	20.7104
Chr04	51120001	51220000	18.1735
Chr04	51300001	51400000	30.3759
Chr04	51320001	51420000	28.5784
Chr04	52200001	52300000	39.747
Chr04	52260001	52360000	33.5984
Chr04	53400001	53500000	25.8935
Chr04	53440001	53540000	22.7911
Chr04	53500001	53600000	28.114
Chr04	54520001	54620000	26.072
Chr04	54580001	54680000	46.5677
Chr04	54640001	54740000	18.0899
Chr04	54660001	54760000	19.1651
Chr04	54680001	54780000	23.8261
Chr04	55240001	55340000	43.3054
Chr04	55700001	55800000	21.7007
Chr04	56680001	56780000	21.5255
Chr04	56700001	56800000	19.3548
Chr04	57100001	57200000	23.3522
Chr04	61880001	61980000	26.8289
Chr04	64860001	64960000	41.2381
Chr04	64900001	65000000	17.846
Chr04	73120001	73220000	18.3445
Chr04	78060001	78160000	30.2007
Chr04	80120001	80220000	21.977
Chr04	80220001	80320000	45.7513
Chr04	83380001	83480000	18.5787
Chr04	83740001	83840000	25.648
Chr04	83800001	83900000	38.5583
Chr04	84880001	84980000	27.3886
Chr04	85120001	85220000	25.266
Chr04	88400001	88500000	17.0148
Chr04	89480001	89580000	20.0233
Chr04	89540001	89640000	37.1141
Chr05	1200001	1300000	17.6612
Chr05	2200001	2300000	17.5749
Chr05	2320001	2420000	38.978
Chr05	2660001	2760000	23.3295
Chr05	3060001	3160000	39.6832
Chr05	3080001	3180000	18.9244
Chr05	3260001	3360000	20.578
Chr05	4520001	4620000	86.6487
Chr05	4700001	4800000	29.767
Chr05	4720001	4820000	42.1494
Chr05	5020001	5120000	26.0244
Chr05	5820001	5920000	24.2134
Chr05	7600001	7700000	32.032
Chr05	8600001	8700000	17.4026
Chr05	8860001	8960000	19.3724
Chr05	11080001	11180000	17.949
Chr05	11380001	11480000	20.8721
Chr05	13320001	13420000	18.5828
Chr05	14040001	14140000	18.4177
Chr05	15460001	15560000	23.9109
Chr05	15500001	15600000	21.5059
Chr05	15520001	15620000	39.3422
Chr05	17600001	17700000	27.8634
Chr05	19660001	19760000	27.7579
Chr05	24720001	24820000	21.4698
Chr05	24740001	24840000	51.7247
Chr05	24800001	24900000	32.0695
Chr05	25020001	25120000	26.9848
Chr05	25060001	25160000	30.5399
Chr05	26020001	26120000	70.4703
Chr05	26340001	26440000	31.6554
Chr05	27600001	27700000	31.9924
Chr05	28420001	28520000	18.9738
Chr05	29020001	29120000	19.0411
Chr05	29440001	29540000	17.5603
Chr05	29480001	29580000	45.2941
Chr05	30160001	30260000	23.9275
Chr05	30480001	30580000	24.6182
Chr05	31040001	31140000	19.5999
Chr05	31260001	31360000	29.7384
Chr05	31440001	31540000	26.6883
Chr05	31460001	31560000	18.0274
Chr05	31560001	31660000	21.291
Chr05	31580001	31680000	23.9263
Chr05	31600001	31700000	22.0819
Chr05	32900001	33000000	33.2984
Chr05	32960001	33060000	41.5649
Chr05	33000001	33100000	50.4507
Chr05	33060001	33160000	19.9344
Chr05	33360001	33460000	54.8766
Chr05	33380001	33480000	62.998
Chr05	33480001	33580000	20.9346
Chr05	33960001	34060000	31.7707
Chr05	35420001	35520000	22.6509
Chr05	35440001	35540000	40.7951
Chr05	35460001	35560000	38.1084
Chr05	36080001	36180000	34.5475
Chr05	36920001	37020000	21.9684
Chr05	37420001	37520000	22.342
Chr05	37760001	37860000	23.7001
Chr05	37780001	37880000	26.3449
Chr05	38200001	38300000	20.9902
Chr05	38220001	38320000	46.8403
Chr05	38280001	38380000	116.604
Chr05	38300001	38400000	103.278
Chr05	38320001	38420000	31.6647
Chr05	38660001	38760000	22.2842
Chr05	40620001	40720000	20.4197
Chr05	41440001	41540000	28.1237
Chr05	41460001	41560000	30.0327
Chr05	44740001	44840000	16.9286
Chr05	45360001	45460000	22.1179
Chr05	45380001	45480000	35.0637
Chr05	45460001	45560000	27.7408
Chr05	46060001	46160000	25.8552
Chr05	46180001	46280000	28.8882
Chr05	46200001	46300000	27.8595
Chr05	46220001	46320000	29.5202
Chr05	46580001	46680000	22.3299
Chr05	46620001	46720000	24.7961
Chr05	47320001	47420000	34.0912
Chr05	47540001	47640000	30.6929
Chr05	47600001	47700000	56.1318
Chr05	48520001	48620000	23.641
Chr05	48960001	49060000	32.8295
Chr05	49620001	49720000	17.2055
Chr05	49700001	49800000	20.249
Chr05	49840001	49940000	23.4577
Chr05	50020001	50120000	17.0859
Chr05	50560001	50660000	74.1739
Chr05	51180001	51280000	62.7594
Chr05	51220001	51320000	20.8962
Chr05	52340001	52440000	24.8975
Chr05	52980001	53080000	32.1218
Chr05	53280001	53380000	20.7812
Chr05	53920001	54020000	17.6505
Chr05	55500001	55600000	25.8584
Chr05	55520001	55620000	25.7081
Chr05	55540001	55640000	53.7066
Chr05	56360001	56460000	43.1513
Chr05	56400001	56500000	39.7422
Chr05	57080001	57180000	42.642
Chr05	57100001	57200000	40.3692
Chr05	57500001	57600000	18.2381
Chr05	57520001	57620000	18.5549
Chr05	57540001	57640000	25.7783
Chr05	57800001	57900000	24.2175
Chr05	57980001	58080000	23.5972
Chr05	58000001	58100000	21.7671
Chr05	58240001	58340000	41.5198
Chr05	58260001	58360000	27.7568
Chr05	58280001	58380000	73.9696
Chr05	58320001	58420000	18.7218
Chr05	58580001	58680000	17.3693
Chr05	58840001	58940000	17.6844
Chr05	59300001	59400000	17.712
Chr05	60180001	60280000	24.8226
Chr05	61060001	61160000	18.8162
Chr05	61100001	61200000	26.7923
Chr05	61820001	61920000	64.1698
Chr05	61840001	61940000	62.8974
Chr05	61940001	62040000	29.6523
Chr05	62140001	62240000	37.7083
Chr05	62160001	62260000	50.9351
Chr05	62200001	62300000	86.5545
Chr05	63180001	63280000	32.8149
Chr05	63200001	63300000	18.0532
Chr05	63260001	63360000	56.2246
Chr05	63340001	63440000	54.7405
Chr05	63400001	63500000	17.7596
Chr05	63420001	63520000	38.3179
Chr05	63480001	63580000	32.6139
Chr05	64000001	64100000	64.5319
Chr05	64140001	64240000	21.3356
Chr05	64260001	64360000	20.7564
Chr05	64360001	64460000	18.995
Chr05	64400001	64500000	38.2984
Chr05	64520001	64620000	22.7175
Chr05	64860001	64960000	22.2873
Chr05	65400001	65500000	91.7782
Chr05	65420001	65520000	17.0057
Chr05	65460001	65560000	17.1963
Chr05	65480001	65580000	35.9688
Chr05	65540001	65640000	24.7383
Chr05	66180001	66280000	79.3746
Chr05	66200001	66300000	138.089
Chr05	66480001	66580000	33.0517
Chr05	66620001	66720000	19.8909
Chr05	67200001	67300000	29.8992
Chr05	67220001	67320000	31.607
Chr05	68140001	68240000	17.4909
Chr05	68200001	68300000	18.0392
Chr05	68280001	68380000	45.1191
Chr05	68320001	68420000	42.4556
Chr05	68440001	68540000	24.505
Chr05	68620001	68720000	20.5228
Chr05	68680001	68780000	19.4531
Chr05	69180001	69280000	35.7074
Chr05	69260001	69360000	23.5966
Chr05	69280001	69380000	28.832
Chr05	69800001	69900000	46.9637
Chr05	69960001	70060000	22.9348
Chr05	69980001	70080000	32.7329
Chr05	70000001	70100000	18.1008
Chr05	70080001	70180000	20.9327
Chr05	70300001	70400000	21.5399
Chr05	70520001	70620000	40.4145
Chr05	70580001	70680000	22.658
Chr05	70600001	70700000	26.1725
Chr05	70620001	70720000	78.5227
Chr05	70700001	70800000	37.8699
Chr05	71040001	71140000	114.053
Chr05	71080001	71180000	36.9826
Chr05	71100001	71200000	24.673
Chr05	71220001	71320000	91.3658
Chr05	71360001	71460000	57.3932
Chr05	71400001	71500000	42.3878
Chr05	71420001	71520000	60.5475
Chr05	71720001	71820000	18.453
Chr05	72580001	72680000	20.1935
Chr05	72820001	72920000	29.2328
Chr05	72840001	72940000	26.8946
Chr05	73140001	73240000	26.5914
Chr05	73700001	73800000	24.174
Chr05	73720001	73820000	17.1255
Chr05	74420001	74520000	25.7122
Chr05	74500001	74600000	17.8633
Chr05	74580001	74680000	71.0664
Chr05	74620001	74720000	38.7445
Chr05	74940001	75040000	45.4295
Chr05	74980001	75080000	44.257
Chr05	75020001	75120000	63.0758
Chr05	75040001	75140000	40.7129
Chr05	75240001	75340000	33.5417
Chr05	75260001	75360000	24.5683
Chr05	75940001	76040000	19.678
Chr05	75960001	76060000	22.0168
Chr05	76680001	76780000	24.3545
Chr05	77060001	77160000	20.8785
Chr05	77640001	77740000	23.1418
Chr05	77840001	77940000	40.4879
Chr05	78820001	78920000	19.6202
Chr05	79100001	79200000	21.1013
Chr05	80240001	80340000	21.6219
Chr05	81080001	81180000	32.5947
Chr05	82600001	82700000	25.0767
Chr05	82680001	82780000	79.6631
Chr05	82900001	83000000	19.1465
Chr05	83080001	83180000	30.2176
Chr05	83220001	83320000	22.2139
Chr05	84400001	84500000	25.2428
Chr05	84420001	84520000	35.2945
Chr05	84460001	84560000	73.3937
Chr05	84500001	84600000	127.488
Chr05	84520001	84620000	103.515
Chr05	84540001	84640000	79.8826
Chr05	84620001	84720000	101.13
Chr05	84800001	84900000	26.5024
Chr05	84840001	84940000	40.4872
Chr06	80001	180000	23.4347
Chr06	580001	680000	57.0807
Chr06	1800001	1900000	18.9238
Chr06	1840001	1940000	31.9118
Chr06	4520001	4620000	18.6887
Chr06	4540001	4640000	27.5171
Chr06	4880001	4980000	17.8519
Chr06	5180001	5280000	36.1614
Chr06	8900001	9000000	24.2127
Chr06	10220001	10320000	22.1167
Chr06	10300001	10400000	35.5693
Chr06	10320001	10420000	23.5393
Chr06	10360001	10460000	58.4092
Chr06	10400001	10500000	27.264
Chr06	10540001	10640000	18.4899
Chr06	10600001	10700000	18.5018
Chr06	10800001	10900000	19.2837
Chr06	10900001	11000000	46.2959
Chr06	11160001	11260000	23.1929
Chr06	11180001	11280000	51.5407
Chr06	11440001	11540000	28.3438
Chr06	11600001	11700000	19.0625
Chr06	11700001	11800000	21.5533
Chr06	12520001	12620000	36.9284
Chr06	12960001	13060000	52.806
Chr06	13020001	13120000	22.0937
Chr06	13420001	13520000	17.378
Chr06	14160001	14260000	17.7861
Chr06	14580001	14680000	23.0651
Chr06	15300001	15400000	19.5031
Chr06	15700001	15800000	77.8588
Chr06	15720001	15820000	45.6293
Chr06	15740001	15840000	72.5378
Chr06	15780001	15880000	31.2539
Chr06	16240001	16340000	39.7631
Chr06	16440001	16540000	20.0394
Chr06	17560001	17660000	43.5086
Chr06	17980001	18080000	18.7764
Chr06	19120001	19220000	79.6744
Chr06	19280001	19380000	17.3828
Chr06	19620001	19720000	84.7078
Chr06	19640001	19740000	109.614
Chr06	19680001	19780000	22.4407
Chr06	19820001	19920000	23.3195
Chr06	19840001	19940000	25.6853
Chr06	19940001	20040000	27.6241
Chr06	20860001	20960000	68.6007
Chr06	22800001	22900000	23.1989
Chr06	22960001	23060000	44.2722
Chr06	23020001	23120000	28.7068
Chr06	23100001	23200000	18.0157
Chr06	23160001	23260000	25.8067
Chr06	23180001	23280000	83.6063
Chr06	23200001	23300000	55.3168
Chr06	23220001	23320000	57.1899
Chr06	23400001	23500000	48.414
Chr06	23440001	23540000	29.8893
Chr06	23680001	23780000	22.1006
Chr06	23760001	23860000	31.6617
Chr06	23780001	23880000	70.1386
Chr06	24080001	24180000	39.0185
Chr06	24160001	24260000	32.3462
Chr06	24220001	24320000	18.298
Chr06	24780001	24880000	30.8253
Chr06	24840001	24940000	21.989
Chr06	24880001	24980000	30.651
Chr06	24940001	25040000	18.893
Chr06	24960001	25060000	24.3695
Chr06	26460001	26560000	25.71
Chr06	27940001	28040000	17.435
Chr06	28320001	28420000	17.0149
Chr06	28340001	28440000	31.7525
Chr06	28740001	28840000	18.2448
Chr06	28960001	29060000	37.5387
Chr06	28980001	29080000	21.8508
Chr06	31540001	31640000	52.9792
Chr06	31840001	31940000	25.0726
Chr06	32580001	32680000	19.4618
Chr06	33320001	33420000	23.5919
Chr06	34360001	34460000	22.8021
Chr06	35260001	35360000	29.8501
Chr06	35640001	35740000	42.0221
Chr06	36060001	36160000	35.0577
Chr06	36200001	36300000	32.9757
Chr06	36420001	36520000	42.0075
Chr06	36720001	36820000	53.1777
Chr06	37800001	37900000	33.8409
Chr06	39960001	40060000	25.6699
Chr06	40180001	40280000	54.7906
Chr06	40240001	40340000	51.2597
Chr06	40320001	40420000	17.0029
Chr06	40740001	40840000	25.0722
Chr06	42940001	43040000	97.9932
Chr06	45280001	45380000	65.9373
Chr06	45320001	45420000	72.62
Chr06	45360001	45460000	93.1026
Chr06	45380001	45480000	52.9751
Chr06	45400001	45500000	20.5573
Chr06	45480001	45580000	47.3798
Chr06	45500001	45600000	53.0065
Chr06	45560001	45660000	42.1168
Chr06	45580001	45680000	48.6965
Chr06	46180001	46280000	21.7617
Chr06	46420001	46520000	19.8867
Chr06	46500001	46600000	31.9756
Chr06	46520001	46620000	28.3263
Chr06	46540001	46640000	23.4989
Chr06	46580001	46680000	32.397
Chr06	46840001	46940000	20.3195
Chr06	46860001	46960000	26.9064
Chr06	46920001	47020000	25.7231
Chr06	47020001	47120000	19.7819
Chr06	47560001	47660000	17.8387
Chr06	47680001	47780000	23.0538
Chr06	47700001	47800000	58.7859
Chr06	47720001	47820000	23.8229
Chr06	47860001	47960000	40.7788
Chr06	47900001	48000000	36.7979
Chr06	51080001	51180000	21.7352
Chr06	51160001	51260000	39.1247
Chr06	51220001	51320000	20.5761
Chr06	51240001	51340000	28.2683
Chr06	51940001	52040000	29.2648
Chr06	52520001	52620000	22.8975
Chr06	52820001	52920000	23.9599
Chr06	53440001	53540000	20.8564
Chr06	53500001	53600000	24.0745
Chr06	53700001	53800000	25.6765
Chr06	53720001	53820000	30.8434
Chr06	54800001	54900000	28.9672
Chr06	55820001	55920000	22.8525
Chr06	56200001	56300000	35.022
Chr06	57400001	57500000	18.7388
Chr06	58820001	58920000	17.8062
Chr06	58840001	58940000	47.7435
Chr06	58860001	58960000	38.3713
Chr06	58900001	59000000	18.9182
Chr06	59620001	59720000	22.333
Chr06	62060001	62160000	25.709
Chr06	62080001	62180000	18.3635
Chr06	63380001	63480000	64.0902
Chr06	63400001	63500000	83.6478
Chr06	63440001	63540000	37.6935
Chr06	63480001	63580000	71.066
Chr06	63500001	63600000	40.982
Chr06	63520001	63620000	47.6314
Chr06	63540001	63640000	54.9305
Chr06	63560001	63660000	69.3099
Chr06	63580001	63680000	60.4655
Chr06	63620001	63720000	28.6022
Chr06	63660001	63760000	43.2414
Chr06	63760001	63860000	25.8813
Chr06	63800001	63900000	23.5313
Chr06	63980001	64080000	16.9614
Chr06	64000001	64100000	23.4394
Chr06	64020001	64120000	22.4145
Chr06	65760001	65860000	108.075
Chr06	65800001	65900000	54.2458
Chr06	65820001	65920000	38.2294
Chr06	65840001	65940000	165.434
Chr06	65920001	66020000	43.8169
Chr06	65940001	66040000	50.5837
Chr06	66160001	66260000	19.0107
Chr06	66580001	66680000	21.5846
Chr06	66960001	67060000	62.7708
Chr06	66980001	67080000	16.9846
Chr06	67060001	67160000	32.427
Chr06	68940001	69040000	22.2441
Chr06	69300001	69400000	45.2496
Chr06	69320001	69420000	61.624
Chr06	69340001	69440000	80.3041
Chr06	69380001	69480000	57.1556
Chr06	69420001	69520000	45.8959
Chr06	69440001	69540000	30.4154
Chr06	69480001	69580000	19.4462
Chr06	69500001	69600000	40.2563
Chr06	69520001	69620000	30.1691
Chr06	69540001	69640000	25.6787
Chr06	69560001	69660000	29.4586
Chr06	71060001	71160000	71.6827
Chr06	71080001	71180000	17.5868
Chr06	71240001	71340000	18.5868
Chr06	72940001	73040000	20.3329
Chr06	73000001	73100000	50.222
Chr06	73400001	73500000	26.3237
Chr06	73440001	73540000	66.956
Chr06	73480001	73580000	23.787
Chr06	73700001	73800000	17.4477
Chr06	73760001	73860000	42.8743
Chr06	73780001	73880000	27.5138
Chr06	73800001	73900000	35.6174
Chr06	73960001	74060000	23.004
Chr06	77560001	77660000	20.3662
Chr06	77700001	77800000	23.7019
Chr06	77720001	77820000	29.3645
Chr06	77920001	78020000	36.5152
Chr06	77940001	78040000	25.2558
Chr06	78020001	78120000	21.7733
Chr07	20001	120000	59.8266
Chr07	60001	160000	41.2517
Chr07	140001	240000	38.0038
Chr07	220001	320000	17.9007
Chr07	260001	360000	23.5367
Chr07	300001	400000	17.0173
Chr07	420001	520000	28.5985
Chr07	460001	560000	35.3864
Chr07	500001	600000	53.5969
Chr07	660001	760000	27.7007
Chr07	1300001	1400000	78.4384
Chr07	1320001	1420000	73.0393
Chr07	1460001	1560000	21.579
Chr07	2220001	2320000	18.5243
Chr07	2240001	2340000	23.6204
Chr07	2360001	2460000	21.679
Chr07	2400001	2500000	17.7141
Chr07	2420001	2520000	50.38
Chr07	2460001	2560000	71.9714
Chr07	2480001	2580000	47.0201
Chr07	2520001	2620000	97.7678
Chr07	2540001	2640000	76.4936
Chr07	2580001	2680000	38.1691
Chr07	3320001	3420000	27.4739
Chr07	3340001	3440000	21.9806
Chr07	4800001	4900000	24.7164
Chr07	5440001	5540000	30.2898
Chr07	5540001	5640000	18.1678
Chr07	6020001	6120000	21.4274
Chr07	7920001	8020000	19.3329
Chr07	8940001	9040000	17.5462
Chr07	9000001	9100000	29.5703
Chr07	9060001	9160000	19.2485
Chr07	9080001	9180000	20.1851
Chr07	9300001	9400000	19.834
Chr07	9560001	9660000	52.1982
Chr07	9660001	9760000	20.529
Chr07	9700001	9800000	71.6238
Chr07	9800001	9900000	52.2922
Chr07	9820001	9920000	65.5747
Chr07	9840001	9940000	71.9568
Chr07	9860001	9960000	22.4673
Chr07	9880001	9980000	90.979
Chr07	9900001	10000000	34.9477
Chr07	10620001	10720000	27.5706
Chr07	11420001	11520000	21.7899
Chr07	11460001	11560000	22.2877
Chr07	11680001	11780000	33.0401
Chr07	11920001	12020000	18.3983
Chr07	12360001	12460000	26.5111
Chr07	12380001	12480000	34.4961
Chr07	12400001	12500000	27.2314
Chr07	12420001	12520000	82.1609
Chr07	12460001	12560000	18.3119
Chr07	14500001	14600000	20.1181
Chr07	14520001	14620000	47.648
Chr07	14540001	14640000	48.6435
Chr07	14560001	14660000	34.5179
Chr07	15000001	15100000	17.3103
Chr07	15020001	15120000	73.3022
Chr07	15600001	15700000	31.6263
Chr07	15640001	15740000	17.128
Chr07	16000001	16100000	26.2893
Chr07	16540001	16640000	21.5521
Chr07	16740001	16840000	21.2737
Chr07	20080001	20180000	22.0869
Chr07	22660001	22760000	20.5103
Chr07	23340001	23440000	116.415
Chr07	23420001	23520000	17.7925
Chr07	24980001	25080000	20.537
Chr07	25000001	25100000	32.0749
Chr07	25620001	25720000	36.4742
Chr07	25680001	25780000	19.5494
Chr07	25720001	25820000	25.1436
Chr07	30460001	30560000	22.2404
Chr07	30820001	30920000	31.7626
Chr07	30840001	30940000	62.9825
Chr07	31480001	31580000	18.8404
Chr07	31500001	31600000	20.4753
Chr07	31820001	31920000	41.9877
Chr07	32140001	32240000	42.3609
Chr07	32180001	32280000	45.781
Chr07	32780001	32880000	22.7056
Chr07	32800001	32900000	18.4941
Chr07	32820001	32920000	43.5889
Chr07	36800001	36900000	17.8696
Chr07	37840001	37940000	59.6921
Chr07	37920001	38020000	41.9748
Chr07	37940001	38040000	20.862
Chr07	38620001	38720000	22.3578
Chr07	38700001	38800000	38.4204
Chr07	39800001	39900000	23.1731
Chr07	40120001	40220000	43.2655
Chr07	40520001	40620000	30.3431
Chr07	40580001	40680000	20.1917
Chr07	40780001	40880000	21.8292
Chr07	41220001	41320000	20.3266
Chr07	41700001	41800000	37.9007
Chr07	41940001	42040000	27.1957
Chr07	42860001	42960000	23.093
Chr07	42880001	42980000	74.0597
Chr07	42920001	43020000	18.8482
Chr07	42960001	43060000	63.4963
Chr07	43600001	43700000	30.9226
Chr07	43620001	43720000	58.314
Chr07	43640001	43740000	89.0778
Chr07	43660001	43760000	56.93
Chr07	43860001	43960000	44.4543
Chr07	44100001	44200000	24.1452
Chr07	44120001	44220000	94.7607
Chr07	44480001	44580000	17.7837
Chr07	44500001	44600000	33.4244
Chr07	45020001	45120000	17.5823
Chr07	45740001	45840000	34.6046
Chr07	46020001	46120000	18.3453
Chr07	46060001	46160000	53.3338
Chr07	46080001	46180000	40.356
Chr07	46100001	46200000	51.2105
Chr07	46880001	46980000	47.9059
Chr07	47220001	47320000	35.9711
Chr07	47360001	47460000	36.874
Chr07	47400001	47500000	17.632
Chr07	48560001	48660000	21.055
Chr07	49560001	49660000	21.0349
Chr07	49620001	49720000	59.7969
Chr07	49720001	49820000	23.8641
Chr07	49740001	49840000	35.1268
Chr07	50180001	50280000	20.7683
Chr07	51100001	51200000	19.7958
Chr07	51120001	51220000	22.0643
Chr07	51420001	51520000	31.1801
Chr07	51520001	51620000	41.9241
Chr07	51620001	51720000	21.1042
Chr07	51640001	51740000	46.3776
Chr07	51720001	51820000	31.1433
Chr07	51740001	51840000	20.9635
Chr07	51820001	51920000	76.9237
Chr07	51860001	51960000	30.0919
Chr07	51880001	51980000	39.2253
Chr07	51900001	52000000	30.9756
Chr07	52200001	52300000	30.9808
Chr07	52240001	52340000	32.9368
Chr07	52300001	52400000	17.529
Chr07	52320001	52420000	48.6915
Chr07	52400001	52500000	24.6387
Chr07	52420001	52520000	41.0485
Chr07	52440001	52540000	25.5834
Chr07	52820001	52920000	53.8313
Chr07	52840001	52940000	19.184
Chr07	52880001	52980000	38.5743
Chr07	52980001	53080000	20.2694
Chr07	53000001	53100000	45.8119
Chr07	53020001	53120000	23.0104
Chr07	53380001	53480000	27.9416
Chr07	53420001	53520000	73.0527
Chr07	53440001	53540000	43.2584
Chr07	53580001	53680000	18.4854
Chr07	53640001	53740000	24.3854
Chr07	54340001	54440000	49.1401
Chr07	54940001	55040000	107.199
Chr07	54960001	55060000	51.7865
Chr07	55020001	55120000	20.7028
Chr07	55140001	55240000	21.3551
Chr07	55460001	55560000	30.5778
Chr07	55540001	55640000	73.3353
Chr07	55560001	55660000	17.0763
Chr07	55620001	55720000	75.1265
Chr07	55640001	55740000	24.7639
Chr07	55700001	55800000	20.8564
Chr07	55880001	55980000	24.1518
Chr07	55900001	56000000	26.4688
Chr07	56820001	56920000	44.6786
Chr07	56840001	56940000	67.3244
Chr07	57400001	57500000	17.6913
Chr07	57440001	57540000	19.049
Chr07	57540001	57640000	17.4399
Chr07	57720001	57820000	41.4151
Chr07	57860001	57960000	49.9308
Chr07	58620001	58720000	38.2605
Chr07	58660001	58760000	23.1146
Chr07	58720001	58820000	22.0409
Chr07	59000001	59100000	61.6543
Chr07	59460001	59560000	29.1204
Chr07	59480001	59580000	36.4884
Chr07	60180001	60280000	32.9957
Chr07	60500001	60600000	21.9232
Chr07	60940001	61040000	41.5835
Chr07	61360001	61460000	35.2781
Chr07	61380001	61480000	74.6976
Chr07	61440001	61540000	28.6849
Chr07	61460001	61560000	23.2954
Chr07	61980001	62080000	78.1502
Chr07	62140001	62240000	31.7741
Chr07	62400001	62500000	29.5343
Chr07	63500001	63600000	18.3619
Chr07	63520001	63620000	33.4557
Chr07	63580001	63680000	20.4174
Chr07	63700001	63800000	65.4142
Chr07	63720001	63820000	48.5712
Chr07	64440001	64540000	24.7746
Chr07	64460001	64560000	38.1775
Chr07	64480001	64580000	35.2722
Chr07	64500001	64600000	36.1708
Chr07	64620001	64720000	42.9093
Chr07	64800001	64900000	22.8758
Chr07	65360001	65460000	24.1111
Chr07	65500001	65600000	17.4855
Chr07	66780001	66880000	17.7863
Chr07	67660001	67760000	19.9396
Chr07	67920001	68020000	37.9807
Chr07	68180001	68280000	25.2381
Chr07	68580001	68680000	18.2338
Chr07	68660001	68760000	28.4425
Chr07	68920001	69020000	17.835
Chr07	69220001	69320000	18.8091
Chr07	69300001	69400000	33.0328
Chr07	69400001	69500000	28.279
Chr07	69480001	69580000	50.8115
Chr07	69520001	69620000	22.5508
Chr07	69580001	69680000	29.9457
Chr07	69620001	69720000	55.1891
Chr07	69720001	69820000	51.8766
Chr07	69740001	69840000	36.574
Chr07	70180001	70280000	44.3941
Chr07	71160001	71260000	19.8126
Chr07	71400001	71500000	18.6128
Chr07	71560001	71660000	17.6158
Chr07	72000001	72100000	36.4983
Chr07	72500001	72600000	17.6601
Chr07	72800001	72900000	23.1255
Chr07	73580001	73680000	32.8708
Chr07	73680001	73780000	23.2801
Chr07	73840001	73940000	32.6223
Chr07	73920001	74020000	30.4717
Chr07	74220001	74320000	29.1084
Chr07	74260001	74360000	28.68
Chr07	74280001	74380000	23.322
Chr07	74460001	74560000	46.4876
Chr07	75120001	75220000	20.1238
Chr07	75160001	75260000	30.2458
Chr07	75220001	75320000	19.4545
Chr07	75240001	75340000	23.5735
Chr07	75580001	75680000	22.3343
Chr07	75660001	75760000	17.6436
Chr07	75680001	75780000	32.7838
Chr08	240001	340000	18.5291
Chr08	720001	820000	19.208
Chr08	1180001	1280000	25.191
Chr08	5540001	5640000	24.6758
Chr08	5560001	5660000	28.8792
Chr08	5720001	5820000	22.306
Chr08	5940001	6040000	21.7325
Chr08	6000001	6100000	73.5221
Chr08	6060001	6160000	24.1978
Chr08	6380001	6480000	17.4813
Chr08	6400001	6500000	31.2684
Chr08	6440001	6540000	44.3495
Chr08	6460001	6560000	32.0432
Chr08	6580001	6680000	32.9308
Chr08	6620001	6720000	22.4093
Chr08	6640001	6740000	33.6732
Chr08	6700001	6800000	30.7558
Chr08	6720001	6820000	17.7288
Chr08	6740001	6840000	58.5829
Chr08	6780001	6880000	23.8434
Chr08	7000001	7100000	64.7291
Chr08	7020001	7120000	90.7794
Chr08	7040001	7140000	42.8919
Chr08	7120001	7220000	21.1718
Chr08	7200001	7300000	28.6961
Chr08	7220001	7320000	35.6496
Chr08	7280001	7380000	19.3291
Chr08	7300001	7400000	45.9932
Chr08	8140001	8240000	42.3723
Chr08	8460001	8560000	18.5983
Chr08	8580001	8680000	56.4669
Chr08	8920001	9020000	53.3588
Chr08	9240001	9340000	35.3543
Chr08	9380001	9480000	24.8272
Chr08	9500001	9600000	35.1132
Chr08	9800001	9900000	20.4658
Chr08	9820001	9920000	22.1435
Chr08	9920001	10020000	33.35
Chr08	10080001	10180000	66.898
Chr08	10120001	10220000	41.671
Chr08	10180001	10280000	17.2593
Chr08	10440001	10540000	53.2614
Chr08	11260001	11360000	47.3987
Chr08	12420001	12520000	41.5583
Chr08	12440001	12540000	28.2067
Chr08	12580001	12680000	39.3802
Chr08	12920001	13020000	18.269
Chr08	12940001	13040000	23.2013
Chr08	13040001	13140000	24.9046
Chr08	13340001	13440000	21.9897
Chr08	13780001	13880000	17.3152
Chr08	14240001	14340000	19.6501
Chr08	14820001	14920000	29.1647
Chr08	15000001	15100000	31.4156
Chr08	15020001	15120000	83.5863
Chr08	15060001	15160000	19.9261
Chr08	15080001	15180000	40.3597
Chr08	15160001	15260000	31.8233
Chr08	15180001	15280000	32.7882
Chr08	16600001	16700000	19.4504
Chr08	16960001	17060000	20.2877
Chr08	17720001	17820000	23.3724
Chr08	17740001	17840000	29.715
Chr08	17940001	18040000	18.0533
Chr08	18060001	18160000	18.4347
Chr08	18080001	18180000	23.1832
Chr08	18160001	18260000	38.3415
Chr08	18280001	18380000	56.7622
Chr08	18300001	18400000	24.5306
Chr08	18420001	18520000	66.5584
Chr08	18660001	18760000	46.4255
Chr08	18680001	18780000	66.233
Chr08	20000001	20100000	22.8131
Chr08	20580001	20680000	73.7072
Chr08	20600001	20700000	106.262
Chr08	20640001	20740000	83.2946
Chr08	20660001	20760000	90.4576
Chr08	20680001	20780000	102.846
Chr08	21140001	21240000	16.9497
Chr08	21500001	21600000	71.6651
Chr08	21520001	21620000	19.8297
Chr08	22640001	22740000	75.3783
Chr08	22700001	22800000	25.4415
Chr08	23520001	23620000	19.2937
Chr08	23640001	23740000	37.7949
Chr08	23680001	23780000	59.2684
Chr08	23720001	23820000	24.0081
Chr08	24920001	25020000	43.517
Chr08	24960001	25060000	71.8872
Chr08	24980001	25080000	48.1258
Chr08	25000001	25100000	33.9292
Chr08	25180001	25280000	22.5312
Chr08	25200001	25300000	22.6034
Chr08	25240001	25340000	18.7365
Chr08	25260001	25360000	17.5329
Chr08	25420001	25520000	34.9823
Chr08	25460001	25560000	38.2035
Chr08	25480001	25580000	25.6586
Chr08	25500001	25600000	27.3431
Chr08	25520001	25620000	27.979
Chr08	25540001	25640000	22.4398
Chr08	25700001	25800000	41.0981
Chr08	25720001	25820000	41.9467
Chr08	25760001	25860000	38.879
Chr08	25780001	25880000	22.5849
Chr08	25820001	25920000	38.9659
Chr08	25880001	25980000	24.8261
Chr08	25900001	26000000	31.6461
Chr08	25920001	26020000	24.0143
Chr08	27240001	27340000	50.6216
Chr08	27300001	27400000	34.6259
Chr08	28700001	28800000	39.1691
Chr08	28740001	28840000	63.0907
Chr08	28760001	28860000	23.7755
Chr08	28820001	28920000	16.9363
Chr08	28840001	28940000	18.5474
Chr08	28920001	29020000	27.4783
Chr08	28940001	29040000	32.9789
Chr08	32060001	32160000	18.585
Chr08	32160001	32260000	40.1402
Chr08	32200001	32300000	18.1781
Chr08	32300001	32400000	21.5796
Chr08	32600001	32700000	24.6207
Chr08	32620001	32720000	17.2834
Chr08	35500001	35600000	17.9709
Chr08	36900001	37000000	22.785
Chr08	36920001	37020000	22.785
Chr08	36960001	37060000	25.6025
Chr08	37120001	37220000	18.7216
Chr08	39380001	39480000	17.1355
Chr08	40760001	40860000	17.4212
Chr08	41040001	41140000	17.7312
Chr08	41680001	41780000	17.9972
Chr08	41940001	42040000	18.8937
Chr08	42100001	42200000	26.659
Chr08	42620001	42720000	24.098
Chr08	42640001	42740000	43.8533
Chr08	43220001	43320000	45.5011
Chr08	43960001	44060000	34.8292
Chr08	44460001	44560000	26.2664
Chr08	44640001	44740000	39.8909
Chr08	45020001	45120000	21.1761
Chr08	45440001	45540000	17.8524
Chr08	45540001	45640000	24.4949
Chr08	49560001	49660000	30.1194
Chr08	50600001	50700000	30.2132
Chr08	51480001	51580000	22.4602
Chr08	51500001	51600000	31.1737
Chr08	52180001	52280000	62.1517
Chr08	52220001	52320000	25.8757
Chr08	52840001	52940000	71.1355
Chr08	53240001	53340000	26.1114
Chr08	53340001	53440000	34.5281
Chr08	53680001	53780000	25.4829
Chr08	53800001	53900000	49.7227
Chr08	53820001	53920000	32.6503
Chr08	54040001	54140000	32.3604
Chr08	54220001	54320000	17.4321
Chr08	54240001	54340000	22.3161
Chr08	54360001	54460000	20.5094
Chr08	54380001	54480000	24.6587
Chr08	54480001	54580000	26.5174
Chr08	54500001	54600000	26.5415
Chr08	54880001	54980000	74.4076
Chr08	55200001	55300000	21.0615
Chr08	55240001	55340000	16.9541
Chr08	56620001	56720000	31.5967
Chr08	56680001	56780000	23.5907
Chr08	56740001	56840000	19.1787
Chr08	56760001	56860000	73.5962
Chr08	56780001	56880000	54.4008
Chr08	56800001	56900000	42.6671
Chr08	57200001	57300000	22.1218
Chr08	57340001	57440000	20.9103
Chr08	58120001	58220000	25.1798
Chr08	59180001	59280000	17.3226
Chr08	60660001	60760000	45.4596
Chr08	60680001	60780000	26.4647
Chr08	60700001	60800000	41.6762
Chr08	61860001	61960000	35.8629
Chr08	62180001	62280000	20.2915
Chr08	62860001	62960000	17.6614
Chr08	63100001	63200000	47.8598
Chr08	63140001	63240000	74.046
Chr08	63160001	63260000	22.1179
Chr08	63280001	63380000	39.207
Chr08	63340001	63440000	51.1155
Chr08	63760001	63860000	38.735
Chr08	63780001	63880000	65.4722
Chr08	65000001	65100000	19.7422
Chr08	65200001	65300000	41.7772
Chr08	65500001	65600000	54.5524
Chr08	65960001	66060000	27.67
Chr08	66080001	66180000	34.1723
Chr08	66100001	66200000	19.9918
Chr08	66180001	66280000	17.7886
Chr08	66200001	66300000	60.9696
Chr08	66220001	66320000	39.2301
Chr08	66240001	66340000	51.9773
Chr08	67540001	67640000	37.4343
Chr08	67680001	67780000	59.8665
Chr08	69160001	69260000	38.0666
Chr08	69300001	69400000	21.9236
Chr08	69340001	69440000	23.3799
Chr08	69380001	69480000	34.1251
Chr08	69800001	69900000	60.3977
Chr08	69820001	69920000	60.2513
Chr08	70100001	70200000	18.8661
Chr08	70160001	70260000	36.6278
Chr08	70180001	70280000	22.644
Chr08	70300001	70400000	25.7855
Chr08	70320001	70420000	23.6112
Chr08	71400001	71500000	36.2226
Chr08	71460001	71560000	17.5352
Chr08	71580001	71680000	43.7344
Chr08	71720001	71820000	23.6467
Chr08	71740001	71840000	50.745
Chr08	71760001	71860000	22.6385
Chr08	71800001	71900000	59.3587
Chr08	71880001	71980000	28.8587
Chr08	71900001	72000000	65.1847
Chr08	71960001	72060000	187.168
Chr08	71980001	72080000	175.697
Chr08	72000001	72100000	69.6539
Chr08	72020001	72120000	37.9847
Chr08	72120001	72220000	32.9845
Chr08	72140001	72240000	26.1535
Chr08	72320001	72420000	37.864
Chr08	72360001	72460000	48.9772
Chr08	72380001	72480000	24.8481
Chr08	72780001	72880000	24.8556
Chr08	72860001	72960000	64.462
Chr08	73020001	73120000	27.8534
Chr08	73120001	73220000	20.3962
Chr08	73440001	73540000	39.845
Chr08	73460001	73560000	17.231
Chr08	73620001	73720000	25.6645
Chr08	73640001	73740000	25.5803
Chr08	73660001	73760000	23.3636
Chr08	74580001	74680000	33.6722
Chr08	74620001	74720000	47.8679
Chr08	74640001	74740000	30.6469
Chr08	75020001	75120000	31.5471
Chr08	75180001	75280000	63.665
Chr08	75200001	75300000	84.7674
Chr08	75220001	75320000	61.1672
Chr08	75240001	75340000	26.2378
Chr08	75260001	75360000	93.8019
Chr09	20001	120000	56.8035
Chr09	100001	200000	16.9765
Chr09	120001	220000	26.9572
Chr09	140001	240000	36.895
Chr09	540001	640000	29.3663
Chr09	900001	1000000	20.6647
Chr09	1100001	1200000	22.5311
Chr09	1160001	1260000	44.5278
Chr09	1880001	1980000	33.9444
Chr09	2760001	2860000	22.188
Chr09	3120001	3220000	36.8993
Chr09	3560001	3660000	24.5904
Chr09	4020001	4120000	20.5567
Chr09	5680001	5780000	28.1908
Chr09	5980001	6080000	17.0095
Chr09	7000001	7100000	17.8736
Chr09	8080001	8180000	17.5245
Chr09	8380001	8480000	26.6699
Chr09	8400001	8500000	31.9998
Chr09	8420001	8520000	30.1425
Chr09	8940001	9040000	19.9167
Chr09	9240001	9340000	17.409
Chr09	9500001	9600000	17.5677
Chr09	9900001	10000000	17.7446
Chr09	9920001	10020000	48.7729
Chr09	10500001	10600000	32.9307
Chr09	11120001	11220000	18.2911
Chr09	11140001	11240000	35.2901
Chr09	11380001	11480000	66.4335
Chr09	11480001	11580000	21.5638
Chr09	12560001	12660000	49.3111
Chr09	12580001	12680000	138.575
Chr09	12600001	12700000	146.265
Chr09	12620001	12720000	158.407
Chr09	12660001	12760000	171.499
Chr09	12680001	12780000	62.1651
Chr09	12700001	12800000	59.76
Chr09	12720001	12820000	48.4593
Chr09	12820001	12920000	29.7828
Chr09	12840001	12940000	87.9747
Chr09	14360001	14460000	23.6268
Chr09	14780001	14880000	40.416
Chr09	15700001	15800000	22.7602
Chr09	15880001	15980000	24.8242
Chr09	16760001	16860000	21.904
Chr09	16780001	16880000	19.6332
Chr09	17360001	17460000	21.2285
Chr09	17500001	17600000	30.1105
Chr09	17540001	17640000	22.2203
Chr09	17780001	17880000	26.3283
Chr09	17820001	17920000	49.3338
Chr09	17840001	17940000	28.1261
Chr09	18560001	18660000	19.5591
Chr09	18620001	18720000	20.8741
Chr09	18640001	18740000	23.112
Chr09	19640001	19740000	21.0967
Chr09	20300001	20400000	25.8246
Chr09	20320001	20420000	21.8152
Chr09	20440001	20540000	35.509
Chr09	20500001	20600000	36.1705
Chr09	20660001	20760000	21.4845
Chr09	21200001	21300000	18.5608
Chr09	33540001	33640000	53.8762
Chr09	33600001	33700000	27.0387
Chr09	35140001	35240000	54.5893
Chr09	38800001	38900000	30.0157
Chr09	38880001	38980000	36.6047
Chr09	45440001	45540000	65.2315
Chr09	45460001	45560000	77.9797
Chr09	45500001	45600000	28.599
Chr09	45520001	45620000	29.2699
Chr09	45540001	45640000	31.3029
Chr09	45580001	45680000	83.8983
Chr09	46720001	46820000	17.2807
Chr09	46760001	46860000	25.8828
Chr09	46940001	47040000	57.1493
Chr09	46960001	47060000	66.9211
Chr09	47000001	47100000	118.509
Chr09	47040001	47140000	123.658
Chr09	47060001	47160000	129.019
Chr09	47120001	47220000	60.0079
Chr09	47220001	47320000	22.8288
Chr09	47240001	47340000	21.8239
Chr09	47320001	47420000	18.4664
Chr09	48440001	48540000	21.5319
Chr09	50780001	50880000	19.8591
Chr09	52260001	52360000	39.3715
Chr09	52280001	52380000	22.1644
Chr09	52520001	52620000	19.9398
Chr09	52560001	52660000	48.0615
Chr09	52580001	52680000	45.7285
Chr09	52600001	52700000	86.9778
Chr09	52620001	52720000	127.179
Chr09	53060001	53160000	98.4302
Chr09	53080001	53180000	150.22
Chr09	53100001	53200000	47.0054
Chr09	55100001	55200000	51.5187
Chr09	55120001	55220000	84.1212
Chr09	55440001	55540000	19.5352
Chr09	57260001	57360000	23.1665
Chr09	57620001	57720000	28.7257
Chr09	57920001	58020000	26.0554
Chr09	58400001	58500000	19.122
Chr09	58420001	58520000	25.548
Chr09	58760001	58860000	24.1024
Chr09	58800001	58900000	26.3382
Chr09	58860001	58960000	24.4704
Chr09	59120001	59220000	19.5005
Chr09	59560001	59660000	24.5127
Chr09	59820001	59920000	20.068
Chr09	60100001	60200000	25.106
Chr09	60300001	60400000	30.5828
Chr09	60420001	60520000	25.6156
Chr09	60820001	60920000	38.8756
Chr09	61440001	61540000	24.538
Chr09	61580001	61680000	22.4071
Chr09	62560001	62660000	38.2365
Chr09	62580001	62680000	84.4269
Chr09	62600001	62700000	102.118
Chr09	63020001	63120000	41.8609
Chr09	63040001	63140000	41.8107
Chr09	63080001	63180000	20.9145
Chr09	63100001	63200000	57.8155
Chr09	63740001	63840000	26.7411
Chr09	64900001	65000000	24.2996
Chr09	65420001	65520000	33.7127
Chr09	65540001	65640000	30.7079
Chr09	66200001	66300000	48.5055
Chr09	66380001	66480000	47.6988
Chr09	68780001	68880000	26.7415
Chr09	69640001	69740000	41.5797
Chr09	71660001	71760000	23.822
Chr10	640001	740000	52.1924
Chr10	1360001	1460000	39.868
Chr10	1540001	1640000	17.0339
Chr10	1560001	1660000	28.5502
Chr10	1600001	1700000	34.3122
Chr10	1620001	1720000	17.389
Chr10	1860001	1960000	18.1053
Chr10	1900001	2000000	17.9231
Chr10	1940001	2040000	47.8251
Chr10	2980001	3080000	39.7708
Chr10	4020001	4120000	30.1859
Chr10	4120001	4220000	18.9189
Chr10	4280001	4380000	21.9062
Chr10	4820001	4920000	31.0832
Chr10	4900001	5000000	79.7916
Chr10	6160001	6260000	21.9925
Chr10	6420001	6520000	23.1431
Chr10	7360001	7460000	21.3361
Chr10	7380001	7480000	24.452
Chr10	7640001	7740000	29.4631
Chr10	7660001	7760000	22.7517
Chr10	7680001	7780000	32.9772
Chr10	8000001	8100000	72.9754
Chr10	8040001	8140000	41.0246
Chr10	8260001	8360000	29.9147
Chr10	8920001	9020000	33.1839
Chr10	9040001	9140000	46.4646
Chr10	9060001	9160000	28.911
Chr10	9080001	9180000	90.2081
Chr10	9240001	9340000	41.2622
Chr10	9700001	9800000	23.6446
Chr10	10620001	10720000	20.6234
Chr10	11100001	11200000	20.6331
Chr10	11400001	11500000	48.4188
Chr10	13460001	13560000	29.801
Chr10	13520001	13620000	58.6946
Chr10	13540001	13640000	57.78
Chr10	13620001	13720000	28.6588
Chr10	13680001	13780000	20.4966
Chr10	13780001	13880000	38.8407
Chr10	13840001	13940000	41.4536
Chr10	14060001	14160000	18.3923
Chr10	14280001	14380000	23.8007
Chr10	15600001	15700000	31.843
Chr10	15660001	15760000	28.8815
Chr10	15680001	15780000	31.4673
Chr10	15700001	15800000	24.3899
Chr10	15760001	15860000	28.8847
Chr10	15780001	15880000	24.2426
Chr10	15800001	15900000	32.0494
Chr10	15820001	15920000	121.507
Chr10	15840001	15940000	24.7843
Chr10	15960001	16060000	83.476
Chr10	16000001	16100000	38.1183
Chr10	17960001	18060000	21.2944
Chr10	19420001	19520000	23.7367
Chr10	20580001	20680000	19.2269
Chr10	20840001	20940000	33.8121
Chr10	21080001	21180000	20.6246
Chr10	22040001	22140000	50.0553
Chr10	22120001	22220000	50.6116
Chr10	22140001	22240000	59.4198
Chr10	22160001	22260000	25.1103
Chr10	22320001	22420000	21.9365
Chr10	22360001	22460000	23.4156
Chr10	22440001	22540000	23.6362
Chr10	22960001	23060000	31.7849
Chr10	22980001	23080000	27.8628
Chr10	23020001	23120000	25.3754
Chr10	26720001	26820000	27.7571
Chr10	26760001	26860000	19.538
Chr10	26800001	26900000	19.6935
Chr10	34880001	34980000	20.2285
Chr10	36740001	36840000	35.6234
Chr10	36760001	36860000	33.4288
Chr10	36860001	36960000	41.3588
Chr10	36880001	36980000	25.31
Chr10	37000001	37100000	21.5645
Chr10	37160001	37260000	64.265
Chr10	37200001	37300000	113.182
Chr10	37220001	37320000	58.7894
Chr10	37340001	37440000	17.8183
Chr10	37620001	37720000	30.2468
Chr10	40680001	40780000	40.0287
Chr10	41200001	41300000	42.9366
Chr10	41260001	41360000	46.4818
Chr10	41280001	41380000	91.8548
Chr10	41500001	41600000	48.9892
Chr10	41640001	41740000	27.5689
Chr10	41740001	41840000	26.4027
Chr10	44820001	44920000	22.0751
Chr10	44880001	44980000	23.1629
Chr10	46000001	46100000	21.0247
Chr10	46540001	46640000	20.8175
Chr10	46560001	46660000	45.3851
Chr10	47980001	48080000	34.6218
Chr10	48100001	48200000	39.796
Chr10	48200001	48300000	20.8015
Chr10	50520001	50620000	47.4119
Chr10	52520001	52620000	25.0107
Chr10	52600001	52700000	20.898
Chr10	54640001	54740000	68.8498
Chr10	54660001	54760000	56.6033
Chr10	54680001	54780000	35.7158
Chr10	54700001	54800000	21.0691
Chr10	54720001	54820000	35.2739
Chr10	55240001	55340000	50.8836
Chr10	55300001	55400000	52.4237
Chr10	55940001	56040000	25.5457
Chr10	56760001	56860000	24.9298
Chr10	56800001	56900000	27.6795
Chr10	57060001	57160000	32.6965
Chr10	57080001	57180000	20.3692
[truncated: 460 more rows]
