# Supplementary material for: The jacktree genome and population genomics provides insights for the mechanisms of the germination obstacle and the conservation of endangered ornamental plants
Source: Hortic Res. 2024 Jun 18;11(8):uhae166. doi: 10.1093/hr/uhae166 (PMC11300842; doi:10.1093/hr/uhae166)
Supplement: Web_Material_uhae166 [file web_material_uhae166.zip › Table S14. The result of CEGMA.xlsx]

## Sheet: Sheet1
Table S14. The result of CEGMA
Type	Density	Number	TotalNumber
conservetive	91.4847	419	458
partial_strict_conservetive	95.1613	236	248
peferct_strict_conservetive	75	186	248
