# Supplementary material for: The jacktree genome and population genomics provides insights for the mechanisms of the germination obstacle and the conservation of endangered ornamental plants
Source: Hortic Res. 2024 Jun 18;11(8):uhae166. doi: 10.1093/hr/uhae166 (PMC11300842; doi:10.1093/hr/uhae166)
Supplement: Web_Material_uhae166 [file web_material_uhae166.zip › Table S15. The result of BUSCO.xlsx]

## Sheet: Sheet1
Table S15. The result of BUSCO
Type	Number	Ratio
Complete BUSCOs (C)	1531	0.948575
Complete and single-copy BUSCOs (S)	1390	0.861214
Complete and duplicated BUSCOs (D)	141	0.0873606
Fragmented BUSCOs (F)	46	0.0285006
Missing BUSCOs (M)	37	0.0229244
