# Supplementary material for: The jacktree genome and population genomics provides insights for the mechanisms of the germination obstacle and the conservation of endangered ornamental plants
Source: Hortic Res. 2024 Jun 18;11(8):uhae166. doi: 10.1093/hr/uhae166 (PMC11300842; doi:10.1093/hr/uhae166)
Supplement: Web_Material_uhae166 [file web_material_uhae166.zip › Table S16. The methods for annotation on non-coding RNA.xlsx]

## Sheet: Sheet1
Table S16. The methods for annotation on non-coding RNA
Content	Tool	Database
tRNA	tRNAscan-SE (v1.3.1)	-
rRNA	Barrnap (v0.9)	Rfam (v12.0)
snoRNA|snRNA	Infernal (v1.1)	Rfam (v12.0)
miRNA	-	miRBase (v21)
