# Supplementary material for: The jacktree genome and population genomics provides insights for the mechanisms of the germination obstacle and the conservation of endangered ornamental plants
Source: Hortic Res. 2024 Jun 18;11(8):uhae166. doi: 10.1093/hr/uhae166 (PMC11300842; doi:10.1093/hr/uhae166)
Supplement: Web_Material_uhae166 [file web_material_uhae166.zip › Table S17. List of lignin biosynthesis genes in the S. xylocarpa genome.xlsx]

## Sheet: Sheet1
Table S17. List of lignin biosynthesis genes in the S. xylocarpa genome
FullName	Name	Accession
4-coumarate-CoA ligase 1	4CL1	Q42524
4-coumarate-CoA ligase 2	4CL2	Q9S725
4-coumarate-CoA ligase 3	4CL3	Q9S777
4-coumarate-CoA ligase 4	4CL4	Q9LU36
Cinnamate-4-hydroxylase	C4H	B1GV36
Cinnamate-4-hydroxylase	C4H	B1GV37
Cinnamate-4-hydroxylase	C4H	B1GV38
Cinnamate-4-hydroxylase	C4H	B1GV39
Cinnamate-4-hydroxylase	C4H	B1GV49
Cinnamate-4-hydroxylase	C4H	B1GV55
Cytochrome P450 84A1	CYP84A1	Q42600
Cytochrome P450 98A3	CYP98A3	O22203
Cinnamyl alcohol dehydrogenase 1	CAD1	Q9CAI3
Cinnamyl alcohol dehydrogenase 2	CAD2	Q9SJ25
Cinnamyl alcohol dehydrogenase 3	CAD3	Q9SJ10
Cinnamyl alcohol dehydrogenase 4	CAD4	P48523
Cinnamyl alcohol dehydrogenase 5	CAD5	O49482
Cinnamyl alcohol dehydrogenase 6	CAD6	O65621
Cinnamyl alcohol dehydrogenase 7	CAD7	Q02971
Cinnamyl alcohol dehydrogenase 8	CAD8	Q02972
Cinnamyl alcohol dehydrogenase 9	CAD9	P42734
Caffeoyl-CoA O-methyltransferase 1	CCoAOMT	O49499
Cinnamoyl-CoA reductase 1	CCR1	Q9S9N9
Cinnamoyl-CoA reductase 2	CCR2	Q9SAH9
Shikimate O-hydroxycinnamoyltransferase	HST	Q9FI78
Laccase-1	LAC1	Q9LMS3
Laccase-10	LAC10	Q6ID18
Laccase-11	LAC11	Q8VZA1
Laccase-12	LAC12	Q9FLB5
Laccase-13	LAC13	Q9LYQ2
Laccase-14	LAC14	Q9FY79
Laccase-15	LAC15	Q84J37
Laccase-16	LAC16	Q1PDH6
Laccase-17	LAC17	Q9FJD5
Laccase-2	LAC2	O81081
Laccase-3	LAC3	Q56YT0
Laccase-4	LAC4	O80434
Laccase-5	LAC5	Q9SIY8
Laccase-6	LAC6	Q9ZPY2
Laccase-7	LAC7	Q9SR40
Laccase-8	LAC8	Q9LFD2
Laccase-9	LAC9	Q9LFD1
Phenylalanine ammonia-lyase 1	PAL1	P35510
Phenylalanine ammonia-lyase 2	PAL2	P45724
Phenylalanine ammonia-lyase 3	PAL3	P45725
Phenylalanine ammonia-lyase 4	PAL4	Q9SS45
Peroxidase 1	PER1	P0DI10
Peroxidase 10	PER10	Q9FX85
Peroxidase 11	PER11	Q96519
Peroxidase 12	PER12	Q96520
Peroxidase 13	PER13	O49293
Peroxidase 14	PER14	Q9SI17
Peroxidase 15	PER15	Q9SI16
Peroxidase 16	PER16	Q96518
Peroxidase 17	PER17	Q9SJZ2
Peroxidase 18	PER18	Q9SK52
Peroxidase 19	PER19	O22959
Peroxidase 2	PER2	Q67Z07
Peroxidase 20	PER20	Q9SLH7
Peroxidase 21	PER21	Q42580
Peroxidase 22	PER22	P24102
Peroxidase 23	PER23	O80912
Peroxidase 24	PER24	Q9ZV04
Peroxidase 25	PER25	O80822
Peroxidase 26	PER27	Q43735
Peroxidase 27	PER28	Q9SS67
Peroxidase 28	PER29	Q9LSP0
Peroxidase 3	PER3	O23044
Peroxidase 30	PER30	Q9LSY7
Peroxidase 31	PER31	Q9LHA7
Peroxidase 32	PER32	Q9LHB9
Peroxidase 33	PER33	P24101
Peroxidase 34	PER34	Q9SMU8
Peroxidase 35	PER35	Q96510
Peroxidase 36	PER36	Q9SD46
Peroxidase 37	PER37	Q9LDN9
Peroxidase 38	PER38	Q9LDA4
Peroxidase 39	PER39	Q9SUT2
Peroxidase 4	PER4	Q9LE15
Peroxidase 40	PER40	O23474
Peroxidase 41	PER41	O23609
Peroxidase 42	PER42	Q9SB81
Peroxidase 43	PER43	Q9SZH2
Peroxidase 44	PER44	Q93V93
Peroxidase 45	PER45	Q96522
Peroxidase 46	PER46	O81772
Peroxidase 47	PER47	Q9SZB9
Peroxidase 48	PER49	O23237
Peroxidase 5	PER5	Q9M9Q9
Peroxidase 50	PER50	Q43731
Peroxidase 51	PER51	Q9SZE7
Peroxidase 52	PER52	Q9FLC0
Peroxidase 53	PER53	Q42578
Peroxidase 54	PER54	Q9FG34
Peroxidase 55	PER55	Q96509
Peroxidase 56	PER56	Q9LXG3
Peroxidase 57	PER57	Q43729
Peroxidase 58	PER58	P59120
Peroxidase 59	PER59	Q39034
Peroxidase 6	PER6	O48677
Peroxidase 60	PER60	Q9FMR0
Peroxidase 61	PER61	Q9FLV5
Peroxidase 62	PER62	Q9FKA4
Peroxidase 63	PER63	Q9FL16
Peroxidase 64	PER64	Q43872
Peroxidase 65	PER65	Q9FJR1
Peroxidase 66	PER66	Q9LT91
Peroxidase 67	PER67	Q9LVL2
Peroxidase 68	PER68	Q9LVL1
Peroxidase 69	PER69	Q96511
Peroxidase 7	PER7	Q9SY33
Peroxidase 70	PER70	Q9FMI7
Peroxidase 71	PER71	Q43387
Peroxidase 72	PER72	Q9FJZ9
Peroxidase 73	PER73	Q43873
Peroxidase 8	PER8	Q9LNL0
Peroxidase 9	PER9	Q96512
Caffeic acid O-methyltransferase-like protein	COMT	Q9FHU5
