# Supplementary material for: The jacktree genome and population genomics provides insights for the mechanisms of the germination obstacle and the conservation of endangered ornamental plants
Source: Hortic Res. 2024 Jun 18;11(8):uhae166. doi: 10.1093/hr/uhae166 (PMC11300842; doi:10.1093/hr/uhae166)
Supplement: Web_Material_uhae166 [file web_material_uhae166.zip › Table S18. The location information of 20 resequenced samples.xlsx]

## Sheet: Sheet1
Table S18 The location information of 20 resequenced samples
Sample name	Population
SR0001	NB
SR0002	NB
SR0003	NB
SR0004	NB
SR0005	NB
SR0006	NB
SR0007	NB
SR0008	NB
SR0009	NB
SR0010	NB
SR0011	NJ
SR0012	NJ
SR0013	NJ
SR0014	NJ
SR0015	NJ
SR0016	NJ
SR0017	NJ
SR0018	NJ
SR0019	NJ
SR0020	NJ
