# Supplementary material for: The jacktree genome and population genomics provides insights for the mechanisms of the germination obstacle and the conservation of endangered ornamental plants
Source: Hortic Res. 2024 Jun 18;11(8):uhae166. doi: 10.1093/hr/uhae166 (PMC11300842; doi:10.1093/hr/uhae166)
Supplement: Web_Material_uhae166 [file web_material_uhae166.zip › Table S19. Gene count of lignin, cellulose and hemicellulose biosynthesis pathway.xlsx]

## Sheet: Sheet1
Table S19. Gene count of lignin, cellulose and hemicellulose biosynthesis pathway.
Orthogroup	gene	biosynthesis	Actinidia eriantha	Arabidopsis thaliana	Ardisia humilis	Camellia oleifera	Camellia sinensis	Carthamus tinctorius	Coffea canephora	Diospyros malabarica	Fouquieria macdougalii	Galax urceolata	Impatiens balsamifera	Maesa lanceolata	Manilkara zapota	Nyssa sinensis	Phlox drummondii	Primula veris	Rhododendron williamsianum	Roridula gorgonias	Salvia bowleyana	Sideroxylon reclinatum	Souroubea exauriculata	Symplocos tinctoria	Synsepalum dulcificum	Ternstroemia gymnanthera	Sinojackia xylocarpa	solanum lycopersicum	Vitis vinifera	Total
OG0000089	CESA	cellulose	19	12	11	18	14	13	8	5	7	10	10	12	13	15	8	7	10	12	10	9	19	11	13	10	11	10	10	307
OG0000523	CSLA	hemicellulose	8	21	2	4	3	6	5	1	2	3	3	4	3	11	4	4	5	3	8	4	2	4	6	9	5	8	4	142
OG0001588	CSLB	hemicellulose	2	13	0	6	4	5	4	8	5	0	1	0	3	10	1	0	4	1	0	1	1	0	3	3	5	1	10	91
OG0000459	CSLC	hemicellulose	10	8	5	7	5	8	3	1	3	4	6	5	4	8	3	4	5	8	5	6	9	7	7	7	5	5	5	153
OG0000199	CSLD	hemicellulose	9	8	8	15	7	9	5	3	7	4	5	11	6	13	5	18	5	7	5	7	9	5	9	8	8	9	7	212
OG0000503	CSLE	hemicellulose	5	1	5	13	8	6	2	0	5	2	5	2	7	7	4	2	7	2	4	9	2	13	3	6	10	2	20	152
OG0000888	CSLE	hemicellulose	3	0	1	13	13	1	6	2	3	4	5	6	2	8	0	2	1	1	5	4	6	5	5	5	9	4	5	119
OG0000418	CSLG	hemicellulose	8	5	3	12	8	11	6	8	3	9	6	3	2	21	0	1	1	2	3	1	6	3	6	7	4	4	17	160
OG0003008	IRX	hemicellulose	4	2	1	3	3	2	1	5	2	2	4	1	2	2	1	1	1	2	0	4	4	3	2	3	2	3	1	61
OG0004051	IRX	hemicellulose	3	2	1	2	3	2	1	3	2	2	2	1	2	2	1	2	1	1	4	2	3	2	2	1	2	3	2	54
OG0004540	IRX	hemicellulose	3	3	2	3	2	3	1	3	0	1	1	2	3	2	2	3	1	1	2	1	2	1	2	1	2	1	1	49
OG0005295	IRX	hemicellulose	1	1	1	1	1	5	1	0	1	1	0	3	1	3	1	2	1	2	1	3	4	2	3	3	1	2	1	46
OG0006673	IRX	hemicellulose	2	2	2	2	1	1	2	1	1	1	3	1	1	2	1	1	1	2	2	1	1	1	1	1	1	1	1	37
OG0007184	IRX	hemicellulose	2	1	1	1	2	1	1	0	0	1	0	0	2	2	0	1	1	1	3	1	2	3	3	3	1	1	2	36
OG0000155	PARVUS	hemicellulose	11	14	8	12	15	3	10	5	6	8	11	7	1	16	3	8	9	7	11	6	8	9	11	9	11	11	8	238
OG0001096	4CL	lignin	4	8	3	5	3	3	2	2	3	4	4	4	4	3	2	4	3	2	4	4	5	4	5	6	3	5	3	102
OG0002964	4CL	lignin	2	1	1	2	2	10	2	1	2	1	1	2	1	4	2	1	7	2	4	4	3	3	2	3	1	1	2	67
OG0003191	C3H	lignin	4	3	3	3	3	2	2	0	1	3	2	3	5	3	2	2	3	2	3	2	1	1	1	1	3	5	1	64
OG0002510	C4H	lignin	4	1	4	4	3	2	4	2	2	2	4	2	1	3	1	1	2	2	2	5	3	3	3	2	4	3	3	72
OG0000115	CAD	lignin	9	11	6	15	21	9	15	4	6	6	7	4	3	29	5	10	10	4	16	6	5	6	16	6	18	13	21	281
OG0004114	CAD	lignin	1	3	2	2	2	3	1	1	1	2	3	3	1	3	1	2	2	1	1	1	3	2	2	2	5	1	3	54
OG0002343	CAMT	lignin	3	3	2	1	2	9	1	1	2	5	5	2	1	4	1	2	1	1	3	2	6	3	2	3	2	5	2	74
OG0006436	CCR	lignin	1	2	1	5	2	1	1	1	2	1	1	1	1	3	1	2	1	1	1	1	1	1	2	1	2	2	1	40
OG0022713	CCR	lignin	0	0	0	0	0	0	0	0	0	0	0	0	0	0	0	0	1	0	0	0	0	0	0	0	1	0	1	3
OG0002881	F5H	lignin	5	2	1	4	3	2	2	0	2	2	1	1	3	3	1	2	2	1	6	3	3	4	5	2	4	1	3	68
OG0001641	HCT	lignin	3	2	1	4	6	4	2	2	4	2	1	4	1	4	2	3	5	2	16	1	1	2	2	2	6	3	2	87
OG0000027	LAC	lignin	27	21	15	40	32	30	16	1	12	9	6	11	11	29	14	18	20	8	22	15	11	15	19	15	24	22	22	485
OG0000485	PAL	lignin	5	5	8	10	6	5	4	3	5	3	7	3	4	7	2	4	4	3	4	5	5	4	6	6	9	12	13	152
OG0000683	PER	lignin	5	8	1	1	6	8	12	1	0	1	5	1	3	10	3	13	7	1	2	3	1	1	5	4	9	18	5	134
OG0001419	PER	lignin	6	10	2	5	4	4	3	2	2	1	4	2	3	6	0	5	4	0	3	4	2	3	5	1	5	6	4	96
OG0001544	PER	lignin	6	4	3	3	3	8	5	1	1	1	2	2	1	4	3	3	3	1	5	3	3	1	6	2	4	7	6	91
OG0002488	PER	lignin	3	1	1	4	5	3	4	7	3	1	3	1	2	3	2	2	3	2	1	3	2	2	3	5	2	2	1	71
OG0003547	PER	lignin	6	6	0	3	6	3	2	0	0	0	2	1	0	4	1	1	2	0	1	1	0	0	3	3	5	6	4	60
OG0004045	PER	lignin	5	3	1	3	2	2	2	1	1	1	3	1	1	1	1	3	2	1	2	2	1	2	3	2	2	4	2	54
OG0008240	PER	lignin	2	1	1	1	2	2	1	1	1	1	1	1	1	1	1	1	1	2	2	1	1	1	1	2	1	1	2	34
OG0008719	PER	lignin	2	1	2	3	2	2	1	1	1	0	1	0	0	2	2	3	1	1	0	1	0	1	2	1	1	1	1	33
OG0011187	PER	lignin	1	1	0	2	1	1	1	0	2	0	0	0	1	2	1	1	1	0	1	1	1	1	1	0	2	1	1	24
