# Supplementary material for: The jacktree genome and population genomics provides insights for the mechanisms of the germination obstacle and the conservation of endangered ornamental plants
Source: Hortic Res. 2024 Jun 18;11(8):uhae166. doi: 10.1093/hr/uhae166 (PMC11300842; doi:10.1093/hr/uhae166)
Supplement: Web_Material_uhae166 [file web_material_uhae166.zip › Table S2. Statistics of TEs (Transposable elements) in the S. xylocarpa genome.xlsx]

## Sheet: Sheet1
Table S2. Statistics of TEs (Transposable elements) in the S. xylocarpa genome
Type	Number	Length	Rate(%)
ClassI:Retroelement	629147	483965808	45.13
ClassI/DIRS	5	209	0
ClassI/LINE	91626	27483057	2.56
ClassI/LTR/Caulimovirus	1008	790800	0.07
ClassI/LTR/Copia	99739	90714880	8.46
ClassI/LTR/ERV	2838	219646	0.02
ClassI/LTR/Gypsy	146711	229348357	21.39
ClassI/LTR/Ngaro	374	23883	0
ClassI/LTR/Pao	207	12924	0
ClassI/LTR/Unknown	249979	130230204	12.14
ClassI/SINE	36660	5141848	0.48
ClassII:DNA transposon	376905	92511991	8.63
ClassII/Academ	2	153	0
ClassII/CACTA	4326	2788761	0.26
ClassII/Crypton	31	1593	0
ClassII/Dada	356	19195	0
ClassII/Ginger	58	2832	0
ClassII/Helitron	1636	703073	0.07
ClassII/IS3EU	299	16984	0
ClassII/Kolobok	272	17040	0
ClassII/Maverick	197	11767	0
ClassII/Merlin	170	9436	0
ClassII/Mutator	3543	2942899	0.27
ClassII/P	59	3507	0
ClassII/PIF-Harbinger	1344	70000	0.01
ClassII/PiggyBac	27	1220	0
ClassII/Tc1-Mariner	239	14377	0
ClassII/Unknown	353836	83654862	7.8
ClassII/Zisupton	211	11656	0
ClassII/hAT	10299	2242636	0.21
Unknown	72	5382	0
Total	1006124	576483181	53.75
