# Supplementary material for: The jacktree genome and population genomics provides insights for the mechanisms of the germination obstacle and the conservation of endangered ornamental plants
Source: Hortic Res. 2024 Jun 18;11(8):uhae166. doi: 10.1093/hr/uhae166 (PMC11300842; doi:10.1093/hr/uhae166)
Supplement: Web_Material_uhae166 [file web_material_uhae166.zip › Table S3. Summarized alternative topologies recovered by single gene trees.xlsx]

## Sheet: Sheet1
Table S3. Incomplete lineage sorting patterns
	N24	N9	N12	N21	N14	N20	N19
t1	47.864	33.1144	35.4316	38.8393	32.9951	40.5425	35.32
t2	27.0603	33.2572	35.9773	29.8142	37.2425	28.2023	29.8603
t3	25.0757	33.6284	28.5911	31.3464	29.7624	31.2552	34.8197
