# Supplementary material for: The jacktree genome and population genomics provides insights for the mechanisms of the germination obstacle and the conservation of endangered ornamental plants
Source: Hortic Res. 2024 Jun 18;11(8):uhae166. doi: 10.1093/hr/uhae166 (PMC11300842; doi:10.1093/hr/uhae166)
Supplement: Web_Material_uhae166 [file web_material_uhae166.zip › Table S4. Functional annotation of SNPs in the S. xylocarpa genome.xlsx]

## Sheet: Sheet1
Table S4. Functional annotation of SNP variants in the 2000bp upstream and downstream around genes.
Type	SNPs
Downstream	2871747
Exonic	1093656
Intergenic	26452075
Intronic	5740195
Splicing	7421
Upstream	3673761
UTR3	225827
UTR5	144978
