# Supplementary material for: The jacktree genome and population genomics provides insights for the mechanisms of the germination obstacle and the conservation of endangered ornamental plants
Source: Hortic Res. 2024 Jun 18;11(8):uhae166. doi: 10.1093/hr/uhae166 (PMC11300842; doi:10.1093/hr/uhae166)
Supplement: Web_Material_uhae166 [file web_material_uhae166.zip › Table S5. CV error values for each ancestry models denoted by K.xlsx]

## Sheet: Sheet1
Table S5. CV error values for each ancestry models denoted by K
CV error (K=1)	0.66684
CV error (K=2)	0.68021
CV error (K=3)	0.87815
CV error (K=4)	1.06943
CV error (K=5)	1.2353
CV error (K=6)	1.36979
