# Supplementary material for: The jacktree genome and population genomics provides insights for the mechanisms of the germination obstacle and the conservation of endangered ornamental plants
Source: Hortic Res. 2024 Jun 18;11(8):uhae166. doi: 10.1093/hr/uhae166 (PMC11300842; doi:10.1093/hr/uhae166)
Supplement: Web_Material_uhae166 [file web_material_uhae166.zip › Table S6. Demographic history analysis by smc++ with all-joint.xlsx]

## Sheet: Sheet1
Table S6. Demographic history analysis by smc++ with all-joint.
label	x	y	plot_type	plot_num
all	0	22977.7	path	0
all	26717.6	22977.7	path	0
all	27941.1	22977.7	path	0
all	29220.6	22977.7	path	0
all	30558.7	22977.7	path	0
all	31958.1	22977.7	path	0
all	33421.6	22977.7	path	0
all	34952	22977.7	path	0
all	36552.6	22977.7	path	0
all	38226.5	22977.7	path	0
all	39977	22977.7	path	0
all	41807.7	22977.7	path	0
all	43722.2	22977.7	path	0
all	45724.4	17044.3	path	0
all	47818.2	17044.3	path	0
all	50008	17044.3	path	0
all	52298	17044.3	path	0
all	54692.9	17044.3	path	0
all	57197.5	17044.3	path	0
all	59816.7	17044.3	path	0
all	62555.9	17044.3	path	0
all	65420.6	17044.3	path	0
all	68416.4	17044.3	path	0
all	71549.4	23516.3	path	0
all	74825.9	23516.3	path	0
all	78252.4	23516.3	path	0
all	81835.8	23516.3	path	0
all	85583.4	23516.3	path	0
all	89502.5	23516.3	path	0
all	93601.1	23516.3	path	0
all	97887.4	23516.3	path	0
all	102370	23516.3	path	0
all	107058	23516.3	path	0
all	111960	39477.8	path	0
all	117087	39477.8	path	0
all	122449	39477.8	path	0
all	128057	39477.8	path	0
all	133921	39477.8	path	0
all	140053	39477.8	path	0
all	146467	39477.8	path	0
all	153174	39477.8	path	0
all	160188	39477.8	path	0
all	167524	39477.8	path	0
all	175195	39477.8	path	0
all	183218	39477.8	path	0
all	191608	39477.8	path	0
all	200383	57533.1	path	0
all	209559	57533.1	path	0
all	219155	57533.1	path	0
all	229191	57533.1	path	0
all	239687	57533.1	path	0
all	250663	57533.1	path	0
all	262141	57533.1	path	0
all	274146	57533.1	path	0
all	286700	57533.1	path	0
all	299828	57533.1	path	0
all	313559	57533.1	path	0
all	327917	57533.1	path	0
all	342934	57533.1	path	0
all	358638	57533.1	path	0
all	375061	57533.1	path	0
all	392236	57533.1	path	0
all	410198	57533.1	path	0
all	428983	76000.3	path	0
all	448627	76000.3	path	0
all	469171	76000.3	path	0
all	490656	76000.3	path	0
all	513125	76000.3	path	0
all	536622	76000.3	path	0
all	561196	76000.3	path	0
all	586895	76000.3	path	0
all	613771	76000.3	path	0
all	641878	76000.3	path	0
all	671271	76000.3	path	0
all	702011	76000.3	path	0
all	734158	76000.3	path	0
all	767778	76000.3	path	0
all	802937	76000.3	path	0
all	839706	76000.3	path	0
all	878159	76000.3	path	0
all	918373	76000.3	path	0
all	960428	85005.6	path	0
all	1.00441e+06	85005.6	path	0
all	1.0504e+06	85005.6	path	0
all	1.09851e+06	85005.6	path	0
all	1.14881e+06	85005.6	path	0
all	1.20142e+06	85005.6	path	0
all	1.25643e+06	85005.6	path	0
all	1.31397e+06	85005.6	path	0
all	1.37414e+06	85005.6	path	0
all	1.43707e+06	85005.6	path	0
all	1.50288e+06	85005.6	path	0
all	1.5717e+06	85005.6	path	0
all	1.64367e+06	85005.6	path	0
all	1.71894e+06	85005.6	path	0
all	1.79766e+06	85005.6	path	0
all	1.87998e+06	85005.6	path	0
all	1.96607e+06	85005.6	path	0
all	2.0561e+06	85005.6	path	0
all	2.15025e+06	85005.6	path	0
all	2.24872e+06	128888	path	0
