# Supplementary material for: The jacktree genome and population genomics provides insights for the mechanisms of the germination obstacle and the conservation of endangered ornamental plants
Source: Hortic Res. 2024 Jun 18;11(8):uhae166. doi: 10.1093/hr/uhae166 (PMC11300842; doi:10.1093/hr/uhae166)
Supplement: Web_Material_uhae166 [file web_material_uhae166.zip › Table S7. Model evaluation results were obtained from fastsimcoal2.xlsx]

## Sheet: Sheet1
Table S7. Model evaluation results were obtained from fastsimcoal2.
Name	Likelihood	No_of_parameters	AICi	△i	exp(-0.5△i)	W	AICmin	5.192
Model 1	-104.328	4	6.646	1.454	0.483393	0.166575	sum（exp(-0.5△i)）	2.90196
Model 2	-104.328	5	5.324	0.132	0.936137	0.322588
Model 3	-104.328	5	6.65	1.458	0.482428	0.166242
Model 4	-104.328	6	5.192	0	1	0.344595
*AICi=2d-2ln(Lhood)
†△i=AICi-min(AICi)
