# Supplementary material for: The jacktree genome and population genomics provides insights for the mechanisms of the germination obstacle and the conservation of endangered ornamental plants
Source: Hortic Res. 2024 Jun 18;11(8):uhae166. doi: 10.1093/hr/uhae166 (PMC11300842; doi:10.1093/hr/uhae166)
Supplement: Web_Material_uhae166 [file web_material_uhae166.zip › Table S8. Statistics of the deleterious mutations.xlsx]

## Sheet: Sheet1
Table S8. Statistics of the deleterious mutations.
GeneName	GeneId	TranscriptId	variants_effect_splice_region_variant	variants_effect_start_lost	variants_effect_stop_gained
Ssp01G001610	Ssp01G001610	Ssp01G001610.1	0	1	0
Ssp01G003160	Ssp01G003160	Ssp01G003160.1	0	1	0
Ssp01G006500	Ssp01G006500	Ssp01G006500.1	0	1	0
Ssp01G007010	Ssp01G007010	Ssp01G007010.1	0	1	0
Ssp01G015250	Ssp01G015250	Ssp01G015250.1	0	1	0
Ssp01G015460	Ssp01G015460	Ssp01G015460.1	0	1	0
Ssp01G017180	Ssp01G017180	Ssp01G017180.1	0	1	0
Ssp01G018340	Ssp01G018340	Ssp01G018340.1	0	1	0
Ssp01G018940	Ssp01G018940	Ssp01G018940.1	0	1	0
Ssp01G020010	Ssp01G020010	Ssp01G020010.1	0	1	0
Ssp02G004250	Ssp02G004250	Ssp02G004250.1	0	1	0
Ssp02G011240	Ssp02G011240	Ssp02G011240.1	0	1	0
Ssp02G015320	Ssp02G015320	Ssp02G015320.1	0	1	0
Ssp02G015610	Ssp02G015610	Ssp02G015610.1	0	1	0
Ssp02G015930	Ssp02G015930	Ssp02G015930.1	0	1	0
Ssp02G017040	Ssp02G017040	Ssp02G017040.1	0	1	0
Ssp02G018420	Ssp02G018420	Ssp02G018420.1	0	1	0
Ssp02G019530	Ssp02G019530	Ssp02G019530.1	0	1	0
Ssp02G020450	Ssp02G020450	Ssp02G020450.1	0	1	0
Ssp02G022970	Ssp02G022970	Ssp02G022970.1	0	1	0
Ssp02G023570	Ssp02G023570	Ssp02G023570.1	0	1	0
Ssp02G025760	Ssp02G025760	Ssp02G025760.1	0	1	0
Ssp03G002230	Ssp03G002230	Ssp03G002230.1	0	1	0
Ssp03G003340	Ssp03G003340	Ssp03G003340.1	0	1	0
Ssp03G006180	Ssp03G006180	Ssp03G006180.1	0	1	0
Ssp03G012520	Ssp03G012520	Ssp03G012520.1	0	1	0
Ssp03G013710	Ssp03G013710	Ssp03G013710.1	0	1	0
Ssp03G024770	Ssp03G024770	Ssp03G024770.1	0	1	0
Ssp04G005560	Ssp04G005560	Ssp04G005560.1	0	1	0
Ssp04G007060	Ssp04G007060	Ssp04G007060.1	0	1	0
Ssp04G007080	Ssp04G007080	Ssp04G007080.1	0	1	0
Ssp04G013930	Ssp04G013930	Ssp04G013930.1	0	1	0
Ssp04G016000	Ssp04G016000	Ssp04G016000.1	0	1	0
Ssp04G016150	Ssp04G016150	Ssp04G016150.1	0	1	0
Ssp04G016770	Ssp04G016770	Ssp04G016770.1	0	1	0
Ssp04G017190	Ssp04G017190	Ssp04G017190.1	0	1	0
Ssp04G019370	Ssp04G019370	Ssp04G019370.1	0	1	0
Ssp04G019990	Ssp04G019990	Ssp04G019990.1	0	1	0
Ssp04G024550	Ssp04G024550	Ssp04G024550.1	0	1	0
Ssp04G027220	Ssp04G027220	Ssp04G027220.1	0	1	0
Ssp04G030930	Ssp04G030930	Ssp04G030930.1	0	1	0
Ssp04G031550	Ssp04G031550	Ssp04G031550.1	0	1	0
Ssp04G034120	Ssp04G034120	Ssp04G034120.1	0	1	0
Ssp04G036280	Ssp04G036280	Ssp04G036280.1	0	1	0
Ssp04G037780	Ssp04G037780	Ssp04G037780.1	0	1	0
Ssp05G000230	Ssp05G000230	Ssp05G000230.1	0	1	0
Ssp05G002100	Ssp05G002100	Ssp05G002100.1	0	1	0
Ssp05G003160	Ssp05G003160	Ssp05G003160.1	0	1	0
Ssp05G011090	Ssp05G011090	Ssp05G011090.1	0	1	0
Ssp05G012450	Ssp05G012450	Ssp05G012450.1	0	1	0
Ssp05G014360	Ssp05G014360	Ssp05G014360.1	0	1	0
Ssp05G019710	Ssp05G019710	Ssp05G019710.1	0	1	0
Ssp05G023090	Ssp05G023090	Ssp05G023090.1	0	1	0
Ssp05G024630	Ssp05G024630	Ssp05G024630.1	0	1	0
Ssp05G026400	Ssp05G026400	Ssp05G026400.1	0	1	0
Ssp05G026960	Ssp05G026960	Ssp05G026960.1	0	1	0
Ssp06G002300	Ssp06G002300	Ssp06G002300.1	0	1	0
Ssp06G008120	Ssp06G008120	Ssp06G008120.1	0	1	0
Ssp06G008720	Ssp06G008720	Ssp06G008720.1	0	1	0
Ssp06G009010	Ssp06G009010	Ssp06G009010.1	0	1	0
Ssp06G010190	Ssp06G010190	Ssp06G010190.1	0	1	0
Ssp06G013420	Ssp06G013420	Ssp06G013420.1	0	1	0
Ssp06G014100	Ssp06G014100	Ssp06G014100.1	0	1	0
Ssp06G027990	Ssp06G027990	Ssp06G027990.1	0	1	0
Ssp06G028750	Ssp06G028750	Ssp06G028750.1	0	1	0
Ssp06G029370	Ssp06G029370	Ssp06G029370.1	0	1	0
Ssp06G030130	Ssp06G030130	Ssp06G030130.1	0	1	0
Ssp06G030260	Ssp06G030260	Ssp06G030260.1	0	1	0
Ssp06G033400	Ssp06G033400	Ssp06G033400.1	0	1	0
Ssp07G006040	Ssp07G006040	Ssp07G006040.1	0	1	0
Ssp07G012980	Ssp07G012980	Ssp07G012980.1	0	1	0
Ssp07G015190	Ssp07G015190	Ssp07G015190.1	0	1	0
Ssp07G016890	Ssp07G016890	Ssp07G016890.1	0	1	0
Ssp07G017370	Ssp07G017370	Ssp07G017370.1	0	1	0
Ssp07G020900	Ssp07G020900	Ssp07G020900.1	0	1	0
Ssp07G022470	Ssp07G022470	Ssp07G022470.1	0	1	0
Ssp07G023750	Ssp07G023750	Ssp07G023750.1	0	1	0
Ssp07G025890	Ssp07G025890	Ssp07G025890.1	0	1	0
Ssp07G030190	Ssp07G030190	Ssp07G030190.1	0	1	0
Ssp07G033350	Ssp07G033350	Ssp07G033350.1	0	1	0
Ssp07G034350	Ssp07G034350	Ssp07G034350.1	0	1	0
Ssp08G000740	Ssp08G000740	Ssp08G000740.1	0	1	0
Ssp08G002160	Ssp08G002160	Ssp08G002160.1	0	1	0
Ssp08G004780	Ssp08G004780	Ssp08G004780.1	0	1	0
Ssp08G004800	Ssp08G004800	Ssp08G004800.1	0	1	0
Ssp08G006430	Ssp08G006430	Ssp08G006430.1	0	1	0
Ssp08G008200	Ssp08G008200	Ssp08G008200.1	0	1	0
Ssp08G008650	Ssp08G008650	Ssp08G008650.1	0	1	0
Ssp08G009500	Ssp08G009500	Ssp08G009500.1	0	1	0
Ssp08G010350	Ssp08G010350	Ssp08G010350.1	0	1	0
Ssp08G012420	Ssp08G012420	Ssp08G012420.1	0	1	0
Ssp08G015050	Ssp08G015050	Ssp08G015050.1	0	1	0
Ssp08G017460	Ssp08G017460	Ssp08G017460.1	0	1	0
Ssp08G017600	Ssp08G017600	Ssp08G017600.1	0	1	0
Ssp08G019060	Ssp08G019060	Ssp08G019060.1	0	1	0
Ssp08G021620	Ssp08G021620	Ssp08G021620.1	0	1	0
Ssp08G025250	Ssp08G025250	Ssp08G025250.1	0	1	0
Ssp09G002080	Ssp09G002080	Ssp09G002080.1	0	1	0
Ssp09G002770	Ssp09G002770	Ssp09G002770.1	0	1	0
Ssp09G008730	Ssp09G008730	Ssp09G008730.1	0	1	0
Ssp09G013710	Ssp09G013710	Ssp09G013710.1	0	1	0
Ssp09G014500	Ssp09G014500	Ssp09G014500.1	0	1	0
Ssp09G018260	Ssp09G018260	Ssp09G018260.1	0	1	0
Ssp09G019900	Ssp09G019900	Ssp09G019900.1	0	1	0
Ssp09G022150	Ssp09G022150	Ssp09G022150.1	0	1	0
Ssp09G028290	Ssp09G028290	Ssp09G028290.1	0	1	0
Ssp10G001650	Ssp10G001650	Ssp10G001650.1	0	1	0
Ssp10G008410	Ssp10G008410	Ssp10G008410.1	0	1	0
Ssp10G009050	Ssp10G009050	Ssp10G009050.1	0	1	0
Ssp10G010160	Ssp10G010160	Ssp10G010160.1	0	1	0
Ssp10G010240	Ssp10G010240	Ssp10G010240.1	0	1	0
Ssp10G015410	Ssp10G015410	Ssp10G015410.1	0	1	0
Ssp10G015810	Ssp10G015810	Ssp10G015810.1	0	1	0
Ssp10G018290	Ssp10G018290	Ssp10G018290.1	0	1	0
Ssp10G019860	Ssp10G019860	Ssp10G019860.1	0	1	0
Ssp10G023340	Ssp10G023340	Ssp10G023340.1	0	1	0
Ssp10G026900	Ssp10G026900	Ssp10G026900.1	0	1	0
Ssp10G027170	Ssp10G027170	Ssp10G027170.1	0	1	0
Ssp10G028580	Ssp10G028580	Ssp10G028580.1	0	1	0
Ssp11G008950	Ssp11G008950	Ssp11G008950.1	0	1	0
Ssp11G009380	Ssp11G009380	Ssp11G009380.1	0	1	0
Ssp11G010540	Ssp11G010540	Ssp11G010540.1	0	1	0
Ssp11G011220	Ssp11G011220	Ssp11G011220.1	0	1	0
Ssp11G014270	Ssp11G014270	Ssp11G014270.1	0	1	0
Ssp11G014340	Ssp11G014340	Ssp11G014340.1	0	1	0
Ssp11G019820	Ssp11G019820	Ssp11G019820.1	0	1	0
Ssp11G021550	Ssp11G021550	Ssp11G021550.1	0	1	0
Ssp11G021860	Ssp11G021860	Ssp11G021860.1	0	1	0
Ssp11G021880	Ssp11G021880	Ssp11G021880.1	0	1	0
Ssp11G023390	Ssp11G023390	Ssp11G023390.1	0	1	0
Ssp11G023730	Ssp11G023730	Ssp11G023730.1	0	1	0
Ssp11G025210	Ssp11G025210	Ssp11G025210.1	0	1	0
Ssp11G031070	Ssp11G031070	Ssp11G031070.1	0	1	0
Ssp12G001600	Ssp12G001600	Ssp12G001600.1	0	1	0
Ssp12G003540	Ssp12G003540	Ssp12G003540.1	0	1	0
Ssp12G009100	Ssp12G009100	Ssp12G009100.1	0	1	0
Ssp12G009930	Ssp12G009930	Ssp12G009930.1	0	1	0
Ssp12G010500	Ssp12G010500	Ssp12G010500.1	0	1	0
Ssp12G010530	Ssp12G010530	Ssp12G010530.1	0	1	0
Ssp12G013720	Ssp12G013720	Ssp12G013720.1	0	1	0
Ssp12G015440	Ssp12G015440	Ssp12G015440.1	0	1	0
Ssp12G016490	Ssp12G016490	Ssp12G016490.1	0	1	0
Ssp12G020540	Ssp12G020540	Ssp12G020540.1	0	1	0
Ssp12G024310	Ssp12G024310	Ssp12G024310.1	0	1	0
Ssp02G000480	Ssp02G000480	Ssp02G000480.1	0	2	0
Ssp02G025560	Ssp02G025560	Ssp02G025560.1	0	2	0
Ssp05G025920	Ssp05G025920	Ssp05G025920.1	0	2	0
Ssp07G011580	Ssp07G011580	Ssp07G011580.1	0	2	0
Ssp10G012320	Ssp10G012320	Ssp10G012320.1	0	2	0
Ssp01G000100	Ssp01G000100	Ssp01G000100.1	0	0	1
Ssp01G000340	Ssp01G000340	Ssp01G000340.1	0	0	1
Ssp01G000440	Ssp01G000440	Ssp01G000440.1	0	0	1
Ssp01G000500	Ssp01G000500	Ssp01G000500.1	0	0	1
Ssp01G000630	Ssp01G000630	Ssp01G000630.1	0	0	1
Ssp01G000710	Ssp01G000710	Ssp01G000710.1	0	0	1
Ssp01G000850	Ssp01G000850	Ssp01G000850.1	0	0	1
Ssp01G000940	Ssp01G000940	Ssp01G000940.1	0	0	1
Ssp01G000950	Ssp01G000950	Ssp01G000950.1	0	0	1
Ssp01G001070	Ssp01G001070	Ssp01G001070.1	0	0	1
Ssp01G001430	Ssp01G001430	Ssp01G001430.1	0	0	1
Ssp01G001780	Ssp01G001780	Ssp01G001780.1	0	0	1
Ssp01G001800	Ssp01G001800	Ssp01G001800.1	0	0	1
Ssp01G001870	Ssp01G001870	Ssp01G001870.1	0	0	1
Ssp01G001970	Ssp01G001970	Ssp01G001970.1	0	0	1
Ssp01G002100	Ssp01G002100	Ssp01G002100.1	0	0	1
Ssp01G002330	Ssp01G002330	Ssp01G002330.1	0	0	1
Ssp01G002360	Ssp01G002360	Ssp01G002360.1	0	0	1
Ssp01G002470	Ssp01G002470	Ssp01G002470.1	0	0	1
Ssp01G002880	Ssp01G002880	Ssp01G002880.1	0	0	1
Ssp01G003920	Ssp01G003920	Ssp01G003920.1	0	0	1
Ssp01G004560	Ssp01G004560	Ssp01G004560.1	0	0	1
Ssp01G004600	Ssp01G004600	Ssp01G004600.1	0	0	1
Ssp01G004810	Ssp01G004810	Ssp01G004810.1	0	0	1
Ssp01G004850	Ssp01G004850	Ssp01G004850.1	0	0	1
Ssp01G004900	Ssp01G004900	Ssp01G004900.1	0	0	1
Ssp01G004920	Ssp01G004920	Ssp01G004920.1	0	0	1
Ssp01G005140	Ssp01G005140	Ssp01G005140.1	0	0	1
Ssp01G005360	Ssp01G005360	Ssp01G005360.1	0	0	1
Ssp01G005420	Ssp01G005420	Ssp01G005420.1	0	0	1
Ssp01G005490	Ssp01G005490	Ssp01G005490.1	0	0	1
Ssp01G005920	Ssp01G005920	Ssp01G005920.1	0	0	1
Ssp01G006040	Ssp01G006040	Ssp01G006040.1	0	0	1
Ssp01G006270	Ssp01G006270	Ssp01G006270.1	0	0	1
Ssp01G006400	Ssp01G006400	Ssp01G006400.1	0	0	1
Ssp01G006460	Ssp01G006460	Ssp01G006460.1	0	0	1
Ssp01G006700	Ssp01G006700	Ssp01G006700.1	0	0	1
Ssp01G006740	Ssp01G006740	Ssp01G006740.1	0	0	1
Ssp01G006910	Ssp01G006910	Ssp01G006910.1	0	0	1
Ssp01G007060	Ssp01G007060	Ssp01G007060.1	0	0	1
Ssp01G007080	Ssp01G007080	Ssp01G007080.1	0	0	1
Ssp01G007250	Ssp01G007250	Ssp01G007250.1	0	0	1
Ssp01G007380	Ssp01G007380	Ssp01G007380.1	0	0	1
Ssp01G007830	Ssp01G007830	Ssp01G007830.1	0	0	1
Ssp01G007980	Ssp01G007980	Ssp01G007980.1	0	0	1
Ssp01G008220	Ssp01G008220	Ssp01G008220.1	0	0	1
Ssp01G008230	Ssp01G008230	Ssp01G008230.1	0	0	1
Ssp01G009070	Ssp01G009070	Ssp01G009070.1	0	0	1
Ssp01G010340	Ssp01G010340	Ssp01G010340.1	0	0	1
Ssp01G010470	Ssp01G010470	Ssp01G010470.1	0	0	1
Ssp01G010510	Ssp01G010510	Ssp01G010510.1	0	0	1
Ssp01G010620	Ssp01G010620	Ssp01G010620.1	0	0	1
Ssp01G010740	Ssp01G010740	Ssp01G010740.1	0	0	1
Ssp01G010790	Ssp01G010790	Ssp01G010790.1	0	0	1
Ssp01G010800	Ssp01G010800	Ssp01G010800.1	0	0	1
Ssp01G011060	Ssp01G011060	Ssp01G011060.1	0	0	1
Ssp01G011180	Ssp01G011180	Ssp01G011180.1	0	0	1
Ssp01G011530	Ssp01G011530	Ssp01G011530.1	0	0	1
Ssp01G011760	Ssp01G011760	Ssp01G011760.1	0	0	1
Ssp01G011770	Ssp01G011770	Ssp01G011770.1	0	0	1
Ssp01G011790	Ssp01G011790	Ssp01G011790.1	0	0	1
Ssp01G012090	Ssp01G012090	Ssp01G012090.1	0	0	1
Ssp01G012230	Ssp01G012230	Ssp01G012230.1	0	0	1
Ssp01G012790	Ssp01G012790	Ssp01G012790.1	0	0	1
Ssp01G012970	Ssp01G012970	Ssp01G012970.1	0	0	1
Ssp01G013090	Ssp01G013090	Ssp01G013090.1	0	0	1
Ssp01G013380	Ssp01G013380	Ssp01G013380.1	0	0	1
Ssp01G013870	Ssp01G013870	Ssp01G013870.1	0	0	1
Ssp01G013980	Ssp01G013980	Ssp01G013980.1	0	0	1
Ssp01G014150	Ssp01G014150	Ssp01G014150.1	0	0	1
Ssp01G014700	Ssp01G014700	Ssp01G014700.1	0	0	1
Ssp01G014940	Ssp01G014940	Ssp01G014940.1	0	0	1
Ssp01G015220	Ssp01G015220	Ssp01G015220.1	0	0	1
Ssp01G015260	Ssp01G015260	Ssp01G015260.1	0	0	1
Ssp01G015550	Ssp01G015550	Ssp01G015550.1	0	0	1
Ssp01G015730	Ssp01G015730	Ssp01G015730.1	0	0	1
Ssp01G015890	Ssp01G015890	Ssp01G015890.1	0	0	1
Ssp01G016050	Ssp01G016050	Ssp01G016050.1	0	0	1
Ssp01G017120	Ssp01G017120	Ssp01G017120.1	0	0	1
Ssp01G017160	Ssp01G017160	Ssp01G017160.1	0	0	1
Ssp01G017220	Ssp01G017220	Ssp01G017220.1	0	0	1
Ssp01G017520	Ssp01G017520	Ssp01G017520.1	0	0	1
Ssp01G017570	Ssp01G017570	Ssp01G017570.1	0	0	1
Ssp01G017770	Ssp01G017770	Ssp01G017770.1	0	0	1
Ssp01G017800	Ssp01G017800	Ssp01G017800.1	0	0	1
Ssp01G018180	Ssp01G018180	Ssp01G018180.1	0	0	1
Ssp01G018280	Ssp01G018280	Ssp01G018280.1	0	0	1
Ssp01G018390	Ssp01G018390	Ssp01G018390.1	0	0	1
Ssp01G018550	Ssp01G018550	Ssp01G018550.1	0	0	1
Ssp01G018900	Ssp01G018900	Ssp01G018900.1	0	0	1
Ssp01G019040	Ssp01G019040	Ssp01G019040.1	0	0	1
Ssp01G019140	Ssp01G019140	Ssp01G019140.1	0	0	1
Ssp01G019560	Ssp01G019560	Ssp01G019560.1	0	0	1
Ssp01G019600	Ssp01G019600	Ssp01G019600.1	0	0	1
Ssp01G019750	Ssp01G019750	Ssp01G019750.1	0	0	1
Ssp01G019900	Ssp01G019900	Ssp01G019900.1	0	0	1
Ssp01G019970	Ssp01G019970	Ssp01G019970.1	0	0	1
Ssp01G020000	Ssp01G020000	Ssp01G020000.1	0	0	1
Ssp01G020020	Ssp01G020020	Ssp01G020020.1	0	0	1
Ssp01G020280	Ssp01G020280	Ssp01G020280.1	0	0	1
Ssp01G020400	Ssp01G020400	Ssp01G020400.1	0	0	1
Ssp01G020480	Ssp01G020480	Ssp01G020480.1	0	0	1
Ssp01G020830	Ssp01G020830	Ssp01G020830.1	0	0	1
Ssp01G020910	Ssp01G020910	Ssp01G020910.1	0	0	1
Ssp01G021450	Ssp01G021450	Ssp01G021450.1	0	0	1
Ssp01G021870	Ssp01G021870	Ssp01G021870.1	0	0	1
Ssp01G021880	Ssp01G021880	Ssp01G021880.1	0	0	1
Ssp01G022140	Ssp01G022140	Ssp01G022140.1	0	0	1
Ssp01G022180	Ssp01G022180	Ssp01G022180.1	0	0	1
Ssp01G022330	Ssp01G022330	Ssp01G022330.1	0	0	1
Ssp01G022440	Ssp01G022440	Ssp01G022440.1	0	0	1
Ssp01G022480	Ssp01G022480	Ssp01G022480.1	0	0	1
Ssp01G022650	Ssp01G022650	Ssp01G022650.1	0	0	1
Ssp01G022670	Ssp01G022670	Ssp01G022670.1	0	0	1
Ssp01G022780	Ssp01G022780	Ssp01G022780.1	0	0	1
Ssp01G023010	Ssp01G023010	Ssp01G023010.1	0	0	1
Ssp01G023060	Ssp01G023060	Ssp01G023060.1	0	0	1
Ssp01G023330	Ssp01G023330	Ssp01G023330.1	0	0	1
Ssp01G023390	Ssp01G023390	Ssp01G023390.1	0	0	1
Ssp01G023410	Ssp01G023410	Ssp01G023410.1	0	0	1
Ssp01G023450	Ssp01G023450	Ssp01G023450.1	0	0	1
Ssp01G023810	Ssp01G023810	Ssp01G023810.1	0	0	1
Ssp01G024040	Ssp01G024040	Ssp01G024040.1	0	0	1
Ssp01G024240	Ssp01G024240	Ssp01G024240.1	0	0	1
Ssp01G024670	Ssp01G024670	Ssp01G024670.1	0	0	1
Ssp02G000010	Ssp02G000010	Ssp02G000010.1	0	0	1
Ssp02G000020	Ssp02G000020	Ssp02G000020.1	0	0	1
Ssp02G000080	Ssp02G000080	Ssp02G000080.1	0	0	1
Ssp02G000270	Ssp02G000270	Ssp02G000270.1	0	0	1
Ssp02G000660	Ssp02G000660	Ssp02G000660.1	0	0	1
Ssp02G000930	Ssp02G000930	Ssp02G000930.1	0	0	1
Ssp02G001310	Ssp02G001310	Ssp02G001310.1	0	0	1
Ssp02G001370	Ssp02G001370	Ssp02G001370.1	0	0	1
Ssp02G001480	Ssp02G001480	Ssp02G001480.1	0	0	1
Ssp02G001920	Ssp02G001920	Ssp02G001920.1	0	0	1
Ssp02G001960	Ssp02G001960	Ssp02G001960.1	0	0	1
Ssp02G002070	Ssp02G002070	Ssp02G002070.1	0	0	1
Ssp02G002130	Ssp02G002130	Ssp02G002130.1	0	0	1
Ssp02G002350	Ssp02G002350	Ssp02G002350.1	0	0	1
Ssp02G002420	Ssp02G002420	Ssp02G002420.1	0	0	1
Ssp02G002620	Ssp02G002620	Ssp02G002620.1	0	0	1
Ssp02G002810	Ssp02G002810	Ssp02G002810.1	0	0	1
Ssp02G002870	Ssp02G002870	Ssp02G002870.1	0	0	1
Ssp02G003170	Ssp02G003170	Ssp02G003170.1	0	0	1
Ssp02G003200	Ssp02G003200	Ssp02G003200.1	0	0	1
Ssp02G003290	Ssp02G003290	Ssp02G003290.1	0	0	1
Ssp02G003330	Ssp02G003330	Ssp02G003330.1	0	0	1
Ssp02G003600	Ssp02G003600	Ssp02G003600.1	0	0	1
Ssp02G003780	Ssp02G003780	Ssp02G003780.1	0	0	1
Ssp02G004200	Ssp02G004200	Ssp02G004200.1	0	0	1
Ssp02G004560	Ssp02G004560	Ssp02G004560.1	0	0	1
Ssp02G004620	Ssp02G004620	Ssp02G004620.1	0	0	1
Ssp02G004740	Ssp02G004740	Ssp02G004740.1	0	0	1
Ssp02G004760	Ssp02G004760	Ssp02G004760.1	0	0	1
Ssp02G005350	Ssp02G005350	Ssp02G005350.1	0	0	1
Ssp02G005650	Ssp02G005650	Ssp02G005650.1	0	0	1
Ssp02G005730	Ssp02G005730	Ssp02G005730.1	0	0	1
Ssp02G005860	Ssp02G005860	Ssp02G005860.1	0	0	1
Ssp02G005870	Ssp02G005870	Ssp02G005870.1	0	0	1
Ssp02G006030	Ssp02G006030	Ssp02G006030.1	0	0	1
Ssp02G006280	Ssp02G006280	Ssp02G006280.1	0	0	1
Ssp02G006320	Ssp02G006320	Ssp02G006320.1	0	0	1
Ssp02G006380	Ssp02G006380	Ssp02G006380.1	0	0	1
Ssp02G006670	Ssp02G006670	Ssp02G006670.1	0	0	1
Ssp02G006790	Ssp02G006790	Ssp02G006790.1	0	0	1
Ssp02G007090	Ssp02G007090	Ssp02G007090.1	0	0	1
Ssp02G007160	Ssp02G007160	Ssp02G007160.1	0	0	1
Ssp02G007190	Ssp02G007190	Ssp02G007190.1	0	0	1
Ssp02G007210	Ssp02G007210	Ssp02G007210.1	0	0	1
Ssp02G007390	Ssp02G007390	Ssp02G007390.1	0	0	1
Ssp02G007590	Ssp02G007590	Ssp02G007590.1	0	0	1
Ssp02G007620	Ssp02G007620	Ssp02G007620.1	0	0	1
Ssp02G007740	Ssp02G007740	Ssp02G007740.1	0	0	1
Ssp02G007870	Ssp02G007870	Ssp02G007870.1	0	0	1
Ssp02G007980	Ssp02G007980	Ssp02G007980.1	0	0	1
Ssp02G008020	Ssp02G008020	Ssp02G008020.1	0	0	1
Ssp02G008430	Ssp02G008430	Ssp02G008430.1	0	0	1
Ssp02G008510	Ssp02G008510	Ssp02G008510.1	0	0	1
Ssp02G008530	Ssp02G008530	Ssp02G008530.1	0	0	1
Ssp02G008700	Ssp02G008700	Ssp02G008700.1	0	0	1
Ssp02G008850	Ssp02G008850	Ssp02G008850.1	0	0	1
Ssp02G008870	Ssp02G008870	Ssp02G008870.1	0	0	1
Ssp02G008890	Ssp02G008890	Ssp02G008890.1	0	0	1
Ssp02G009230	Ssp02G009230	Ssp02G009230.1	0	0	1
Ssp02G009570	Ssp02G009570	Ssp02G009570.1	0	0	1
Ssp02G009620	Ssp02G009620	Ssp02G009620.1	0	0	1
Ssp02G009700	Ssp02G009700	Ssp02G009700.1	0	0	1
Ssp02G009860	Ssp02G009860	Ssp02G009860.1	0	0	1
Ssp02G009930	Ssp02G009930	Ssp02G009930.1	0	0	1
Ssp02G009940	Ssp02G009940	Ssp02G009940.1	0	0	1
Ssp02G009970	Ssp02G009970	Ssp02G009970.1	0	0	1
Ssp02G010290	Ssp02G010290	Ssp02G010290.1	0	0	1
Ssp02G010390	Ssp02G010390	Ssp02G010390.1	0	0	1
Ssp02G010510	Ssp02G010510	Ssp02G010510.1	0	0	1
Ssp02G010680	Ssp02G010680	Ssp02G010680.1	0	0	1
Ssp02G010740	Ssp02G010740	Ssp02G010740.1	0	0	1
Ssp02G011090	Ssp02G011090	Ssp02G011090.1	0	0	1
Ssp02G011170	Ssp02G011170	Ssp02G011170.1	0	0	1
Ssp02G011190	Ssp02G011190	Ssp02G011190.1	0	0	1
Ssp02G011760	Ssp02G011760	Ssp02G011760.1	0	0	1
Ssp02G011960	Ssp02G011960	Ssp02G011960.1	0	0	1
Ssp02G012300	Ssp02G012300	Ssp02G012300.1	0	0	1
Ssp02G012360	Ssp02G012360	Ssp02G012360.1	0	0	1
Ssp02G012700	Ssp02G012700	Ssp02G012700.1	0	0	1
Ssp02G012820	Ssp02G012820	Ssp02G012820.1	0	0	1
Ssp02G013210	Ssp02G013210	Ssp02G013210.1	0	0	1
Ssp02G013230	Ssp02G013230	Ssp02G013230.1	0	0	1
Ssp02G013240	Ssp02G013240	Ssp02G013240.1	0	0	1
Ssp02G013360	Ssp02G013360	Ssp02G013360.1	0	0	1
Ssp02G013450	Ssp02G013450	Ssp02G013450.1	0	0	1
Ssp02G013500	Ssp02G013500	Ssp02G013500.1	0	0	1
Ssp02G013760	Ssp02G013760	Ssp02G013760.1	0	0	1
Ssp02G013770	Ssp02G013770	Ssp02G013770.1	0	0	1
Ssp02G013870	Ssp02G013870	Ssp02G013870.1	0	0	1
Ssp02G013890	Ssp02G013890	Ssp02G013890.1	0	0	1
Ssp02G013910	Ssp02G013910	Ssp02G013910.1	0	0	1
Ssp02G014240	Ssp02G014240	Ssp02G014240.1	0	0	1
Ssp02G014370	Ssp02G014370	Ssp02G014370.1	0	0	1
Ssp02G014420	Ssp02G014420	Ssp02G014420.1	0	0	1
Ssp02G014460	Ssp02G014460	Ssp02G014460.1	0	0	1
Ssp02G014510	Ssp02G014510	Ssp02G014510.1	0	0	1
Ssp02G014520	Ssp02G014520	Ssp02G014520.1	0	0	1
Ssp02G015200	Ssp02G015200	Ssp02G015200.1	0	0	1
Ssp02G015450	Ssp02G015450	Ssp02G015450.1	0	0	1
Ssp02G015900	Ssp02G015900	Ssp02G015900.1	0	0	1
Ssp02G016010	Ssp02G016010	Ssp02G016010.1	0	0	1
Ssp02G016050	Ssp02G016050	Ssp02G016050.1	0	0	1
Ssp02G016180	Ssp02G016180	Ssp02G016180.1	0	0	1
Ssp02G016420	Ssp02G016420	Ssp02G016420.1	0	0	1
Ssp02G016480	Ssp02G016480	Ssp02G016480.1	0	0	1
Ssp02G016970	Ssp02G016970	Ssp02G016970.1	0	0	1
Ssp02G017070	Ssp02G017070	Ssp02G017070.1	0	0	1
Ssp02G017090	Ssp02G017090	Ssp02G017090.1	0	0	1
Ssp02G017410	Ssp02G017410	Ssp02G017410.1	0	0	1
Ssp02G017420	Ssp02G017420	Ssp02G017420.1	0	0	1
Ssp02G017580	Ssp02G017580	Ssp02G017580.1	0	0	1
Ssp02G017620	Ssp02G017620	Ssp02G017620.1	0	0	1
Ssp02G017750	Ssp02G017750	Ssp02G017750.1	0	0	1
Ssp02G017900	Ssp02G017900	Ssp02G017900.1	0	0	1
Ssp02G018000	Ssp02G018000	Ssp02G018000.1	0	0	1
Ssp02G018200	Ssp02G018200	Ssp02G018200.1	0	0	1
Ssp02G018410	Ssp02G018410	Ssp02G018410.1	0	0	1
Ssp02G018550	Ssp02G018550	Ssp02G018550.1	0	0	1
Ssp02G018720	Ssp02G018720	Ssp02G018720.1	0	0	1
Ssp02G018770	Ssp02G018770	Ssp02G018770.1	0	0	1
Ssp02G019340	Ssp02G019340	Ssp02G019340.1	0	0	1
Ssp02G019380	Ssp02G019380	Ssp02G019380.1	0	0	1
Ssp02G019450	Ssp02G019450	Ssp02G019450.1	0	0	1
Ssp02G019470	Ssp02G019470	Ssp02G019470.1	0	0	1
Ssp02G019740	Ssp02G019740	Ssp02G019740.1	0	0	1
Ssp02G019910	Ssp02G019910	Ssp02G019910.1	0	0	1
Ssp02G019920	Ssp02G019920	Ssp02G019920.1	0	0	1
Ssp02G019950	Ssp02G019950	Ssp02G019950.1	0	0	1
Ssp02G020360	Ssp02G020360	Ssp02G020360.1	0	0	1
Ssp02G020890	Ssp02G020890	Ssp02G020890.1	0	0	1
Ssp02G020910	Ssp02G020910	Ssp02G020910.1	0	0	1
Ssp02G021390	Ssp02G021390	Ssp02G021390.1	0	0	1
Ssp02G021700	Ssp02G021700	Ssp02G021700.1	0	0	1
Ssp02G022100	Ssp02G022100	Ssp02G022100.1	0	0	1
Ssp02G022350	Ssp02G022350	Ssp02G022350.1	0	0	1
Ssp02G022480	Ssp02G022480	Ssp02G022480.1	0	0	1
Ssp02G022490	Ssp02G022490	Ssp02G022490.1	0	0	1
Ssp02G022520	Ssp02G022520	Ssp02G022520.1	0	0	1
Ssp02G022900	Ssp02G022900	Ssp02G022900.1	0	0	1
Ssp02G023080	Ssp02G023080	Ssp02G023080.1	0	0	1
Ssp02G023900	Ssp02G023900	Ssp02G023900.1	0	0	1
Ssp02G024210	Ssp02G024210	Ssp02G024210.1	0	0	1
Ssp02G024860	Ssp02G024860	Ssp02G024860.1	0	0	1
Ssp02G025000	Ssp02G025000	Ssp02G025000.1	0	0	1
Ssp02G025120	Ssp02G025120	Ssp02G025120.1	0	0	1
Ssp02G025320	Ssp02G025320	Ssp02G025320.1	0	0	1
Ssp02G025540	Ssp02G025540	Ssp02G025540.1	0	0	1
Ssp02G025750	Ssp02G025750	Ssp02G025750.1	0	0	1
Ssp02G025800	Ssp02G025800	Ssp02G025800.1	0	0	1
Ssp02G025850	Ssp02G025850	Ssp02G025850.1	0	0	1
Ssp02G025960	Ssp02G025960	Ssp02G025960.1	0	0	1
Ssp02G026920	Ssp02G026920	Ssp02G026920.1	0	0	1
Ssp02G027020	Ssp02G027020	Ssp02G027020.1	0	0	1
Ssp02G027040	Ssp02G027040	Ssp02G027040.1	0	0	1
Ssp02G027420	Ssp02G027420	Ssp02G027420.1	0	0	1
Ssp02G027500	Ssp02G027500	Ssp02G027500.1	0	0	1
Ssp02G027600	Ssp02G027600	Ssp02G027600.1	0	0	1
Ssp02G027610	Ssp02G027610	Ssp02G027610.1	0	0	1
Ssp02G027700	Ssp02G027700	Ssp02G027700.1	0	0	1
Ssp02G028040	Ssp02G028040	Ssp02G028040.1	0	0	1
Ssp02G028320	Ssp02G028320	Ssp02G028320.1	0	0	1
Ssp02G028470	Ssp02G028470	Ssp02G028470.1	0	0	1
Ssp02G029110	Ssp02G029110	Ssp02G029110.1	0	0	1
Ssp02G029160	Ssp02G029160	Ssp02G029160.1	0	0	1
Ssp02G029200	Ssp02G029200	Ssp02G029200.1	0	0	1
Ssp02G029320	Ssp02G029320	Ssp02G029320.1	0	0	1
Ssp02G029370	Ssp02G029370	Ssp02G029370.1	0	0	1
Ssp02G029420	Ssp02G029420	Ssp02G029420.1	0	0	1
Ssp02G029820	Ssp02G029820	Ssp02G029820.1	0	0	1
Ssp02G029970	Ssp02G029970	Ssp02G029970.1	0	0	1
Ssp02G030270	Ssp02G030270	Ssp02G030270.1	0	0	1
Ssp02G030360	Ssp02G030360	Ssp02G030360.1	0	0	1
Ssp02G030440	Ssp02G030440	Ssp02G030440.1	0	0	1
Ssp02G030820	Ssp02G030820	Ssp02G030820.1	0	0	1
Ssp02G030860	Ssp02G030860	Ssp02G030860.1	0	0	1
Ssp03G000260	Ssp03G000260	Ssp03G000260.1	0	0	1
Ssp03G000320	Ssp03G000320	Ssp03G000320.1	0	0	1
Ssp03G000360	Ssp03G000360	Ssp03G000360.1	0	0	1
Ssp03G000460	Ssp03G000460	Ssp03G000460.1	0	0	1
Ssp03G000480	Ssp03G000480	Ssp03G000480.1	0	0	1
Ssp03G000570	Ssp03G000570	Ssp03G000570.1	0	0	1
Ssp03G000650	Ssp03G000650	Ssp03G000650.1	0	0	1
Ssp03G000830	Ssp03G000830	Ssp03G000830.1	0	0	1
Ssp03G000850	Ssp03G000850	Ssp03G000850.1	0	0	1
Ssp03G000950	Ssp03G000950	Ssp03G000950.1	0	0	1
Ssp03G001210	Ssp03G001210	Ssp03G001210.1	0	0	1
Ssp03G001220	Ssp03G001220	Ssp03G001220.1	0	0	1
Ssp03G001280	Ssp03G001280	Ssp03G001280.1	0	0	1
Ssp03G001290	Ssp03G001290	Ssp03G001290.1	0	0	1
Ssp03G001420	Ssp03G001420	Ssp03G001420.1	0	0	1
Ssp03G001470	Ssp03G001470	Ssp03G001470.1	0	0	1
Ssp03G001620	Ssp03G001620	Ssp03G001620.1	0	0	1
Ssp03G001900	Ssp03G001900	Ssp03G001900.1	0	0	1
Ssp03G002360	Ssp03G002360	Ssp03G002360.1	0	0	1
Ssp03G002410	Ssp03G002410	Ssp03G002410.1	0	0	1
Ssp03G002590	Ssp03G002590	Ssp03G002590.1	0	0	1
Ssp03G002760	Ssp03G002760	Ssp03G002760.1	0	0	1
Ssp03G003290	Ssp03G003290	Ssp03G003290.1	0	0	1
Ssp03G003440	Ssp03G003440	Ssp03G003440.1	0	0	1
Ssp03G004020	Ssp03G004020	Ssp03G004020.1	0	0	1
Ssp03G004100	Ssp03G004100	Ssp03G004100.1	0	0	1
Ssp03G004160	Ssp03G004160	Ssp03G004160.1	0	0	1
Ssp03G004320	Ssp03G004320	Ssp03G004320.1	0	0	1
Ssp03G004530	Ssp03G004530	Ssp03G004530.1	0	0	1
Ssp03G004580	Ssp03G004580	Ssp03G004580.1	0	0	1
Ssp03G004710	Ssp03G004710	Ssp03G004710.1	0	0	1
Ssp03G004850	Ssp03G004850	Ssp03G004850.1	0	0	1
Ssp03G005240	Ssp03G005240	Ssp03G005240.1	0	0	1
Ssp03G005280	Ssp03G005280	Ssp03G005280.1	0	0	1
Ssp03G005330	Ssp03G005330	Ssp03G005330.1	0	0	1
Ssp03G005400	Ssp03G005400	Ssp03G005400.1	0	0	1
Ssp03G005500	Ssp03G005500	Ssp03G005500.1	0	0	1
Ssp03G005770	Ssp03G005770	Ssp03G005770.1	0	0	1
Ssp03G005820	Ssp03G005820	Ssp03G005820.1	0	0	1
Ssp03G005830	Ssp03G005830	Ssp03G005830.1	0	0	1
Ssp03G005920	Ssp03G005920	Ssp03G005920.1	0	0	1
Ssp03G006530	Ssp03G006530	Ssp03G006530.1	0	0	1
Ssp03G006740	Ssp03G006740	Ssp03G006740.1	0	0	1
Ssp03G006830	Ssp03G006830	Ssp03G006830.1	0	0	1
Ssp03G006910	Ssp03G006910	Ssp03G006910.1	0	0	1
Ssp03G007040	Ssp03G007040	Ssp03G007040.1	0	0	1
Ssp03G007100	Ssp03G007100	Ssp03G007100.1	0	0	1
Ssp03G007270	Ssp03G007270	Ssp03G007270.1	0	0	1
Ssp03G007470	Ssp03G007470	Ssp03G007470.1	0	0	1
Ssp03G007560	Ssp03G007560	Ssp03G007560.1	0	0	1
Ssp03G007910	Ssp03G007910	Ssp03G007910.1	0	0	1
Ssp03G008050	Ssp03G008050	Ssp03G008050.1	0	0	1
Ssp03G008090	Ssp03G008090	Ssp03G008090.1	0	0	1
Ssp03G008130	Ssp03G008130	Ssp03G008130.1	0	0	1
Ssp03G008490	Ssp03G008490	Ssp03G008490.1	0	0	1
Ssp03G008820	Ssp03G008820	Ssp03G008820.1	0	0	1
Ssp03G009230	Ssp03G009230	Ssp03G009230.1	0	0	1
Ssp03G009410	Ssp03G009410	Ssp03G009410.1	0	0	1
Ssp03G009490	Ssp03G009490	Ssp03G009490.1	0	0	1
Ssp03G009670	Ssp03G009670	Ssp03G009670.1	0	0	1
Ssp03G009700	Ssp03G009700	Ssp03G009700.1	0	0	1
Ssp03G009710	Ssp03G009710	Ssp03G009710.1	0	0	1
Ssp03G009730	Ssp03G009730	Ssp03G009730.1	0	0	1
Ssp03G009990	Ssp03G009990	Ssp03G009990.1	0	0	1
Ssp03G010170	Ssp03G010170	Ssp03G010170.1	0	0	1
Ssp03G010180	Ssp03G010180	Ssp03G010180.1	0	0	1
Ssp03G010480	Ssp03G010480	Ssp03G010480.1	0	0	1
Ssp03G010570	Ssp03G010570	Ssp03G010570.1	0	0	1
Ssp03G010580	Ssp03G010580	Ssp03G010580.1	0	0	1
Ssp03G010620	Ssp03G010620	Ssp03G010620.1	0	0	1
Ssp03G010630	Ssp03G010630	Ssp03G010630.1	0	0	1
Ssp03G010650	Ssp03G010650	Ssp03G010650.1	0	0	1
Ssp03G010660	Ssp03G010660	Ssp03G010660.1	0	0	1
Ssp03G010790	Ssp03G010790	Ssp03G010790.1	0	0	1
Ssp03G010910	Ssp03G010910	Ssp03G010910.1	0	0	1
Ssp03G011090	Ssp03G011090	Ssp03G011090.1	0	0	1
Ssp03G011170	Ssp03G011170	Ssp03G011170.1	0	0	1
Ssp03G011270	Ssp03G011270	Ssp03G011270.1	0	0	1
Ssp03G011550	Ssp03G011550	Ssp03G011550.1	0	0	1
Ssp03G011700	Ssp03G011700	Ssp03G011700.1	0	0	1
Ssp03G011980	Ssp03G011980	Ssp03G011980.1	0	0	1
Ssp03G012030	Ssp03G012030	Ssp03G012030.1	0	0	1
Ssp03G012200	Ssp03G012200	Ssp03G012200.1	0	0	1
Ssp03G012430	Ssp03G012430	Ssp03G012430.1	0	0	1
Ssp03G012640	Ssp03G012640	Ssp03G012640.1	0	0	1
Ssp03G012780	Ssp03G012780	Ssp03G012780.1	0	0	1
Ssp03G013030	Ssp03G013030	Ssp03G013030.1	0	0	1
Ssp03G013350	Ssp03G013350	Ssp03G013350.1	0	0	1
Ssp03G013370	Ssp03G013370	Ssp03G013370.1	0	0	1
Ssp03G013740	Ssp03G013740	Ssp03G013740.1	0	0	1
Ssp03G013870	Ssp03G013870	Ssp03G013870.1	0	0	1
Ssp03G014520	Ssp03G014520	Ssp03G014520.1	0	0	1
Ssp03G014670	Ssp03G014670	Ssp03G014670.1	0	0	1
Ssp03G014680	Ssp03G014680	Ssp03G014680.1	0	0	1
Ssp03G014720	Ssp03G014720	Ssp03G014720.1	0	0	1
Ssp03G014800	Ssp03G014800	Ssp03G014800.1	0	0	1
Ssp03G015350	Ssp03G015350	Ssp03G015350.1	0	0	1
Ssp03G015570	Ssp03G015570	Ssp03G015570.1	0	0	1
Ssp03G015820	Ssp03G015820	Ssp03G015820.1	0	0	1
Ssp03G016780	Ssp03G016780	Ssp03G016780.1	0	0	1
Ssp03G016850	Ssp03G016850	Ssp03G016850.1	0	0	1
Ssp03G016900	Ssp03G016900	Ssp03G016900.1	0	0	1
Ssp03G016910	Ssp03G016910	Ssp03G016910.1	0	0	1
Ssp03G017000	Ssp03G017000	Ssp03G017000.1	0	0	1
Ssp03G017010	Ssp03G017010	Ssp03G017010.1	0	0	1
Ssp03G017620	Ssp03G017620	Ssp03G017620.1	0	0	1
Ssp03G018110	Ssp03G018110	Ssp03G018110.1	0	0	1
Ssp03G018260	Ssp03G018260	Ssp03G018260.1	0	0	1
Ssp03G018440	Ssp03G018440	Ssp03G018440.1	0	0	1
Ssp03G018960	Ssp03G018960	Ssp03G018960.1	0	0	1
Ssp03G019110	Ssp03G019110	Ssp03G019110.1	0	0	1
Ssp03G019490	Ssp03G019490	Ssp03G019490.1	0	0	1
Ssp03G019970	Ssp03G019970	Ssp03G019970.1	0	0	1
Ssp03G020210	Ssp03G020210	Ssp03G020210.1	0	0	1
Ssp03G020510	Ssp03G020510	Ssp03G020510.1	0	0	1
Ssp03G021220	Ssp03G021220	Ssp03G021220.1	0	0	1
Ssp03G021250	Ssp03G021250	Ssp03G021250.1	0	0	1
Ssp03G021310	Ssp03G021310	Ssp03G021310.1	0	0	1
Ssp03G021620	Ssp03G021620	Ssp03G021620.1	0	0	1
Ssp03G021940	Ssp03G021940	Ssp03G021940.1	0	0	1
Ssp03G022010	Ssp03G022010	Ssp03G022010.1	0	0	1
Ssp03G022320	Ssp03G022320	Ssp03G022320.1	0	0	1
Ssp03G022380	Ssp03G022380	Ssp03G022380.1	0	0	1
Ssp03G022650	Ssp03G022650	Ssp03G022650.1	0	0	1
Ssp03G022690	Ssp03G022690	Ssp03G022690.1	0	0	1
Ssp03G022770	Ssp03G022770	Ssp03G022770.1	0	0	1
Ssp03G022920	Ssp03G022920	Ssp03G022920.1	0	0	1
Ssp03G023150	Ssp03G023150	Ssp03G023150.1	0	0	1
Ssp03G023160	Ssp03G023160	Ssp03G023160.1	0	0	1
Ssp03G023380	Ssp03G023380	Ssp03G023380.1	0	0	1
Ssp03G023490	Ssp03G023490	Ssp03G023490.1	0	0	1
Ssp03G023520	Ssp03G023520	Ssp03G023520.1	0	0	1
Ssp03G023570	Ssp03G023570	Ssp03G023570.1	0	0	1
Ssp03G023780	Ssp03G023780	Ssp03G023780.1	0	0	1
Ssp03G024150	Ssp03G024150	Ssp03G024150.1	0	0	1
Ssp03G024160	Ssp03G024160	Ssp03G024160.1	0	0	1
Ssp03G024200	Ssp03G024200	Ssp03G024200.1	0	0	1
Ssp03G024570	Ssp03G024570	Ssp03G024570.1	0	0	1
Ssp03G024710	Ssp03G024710	Ssp03G024710.1	0	0	1
Ssp03G024910	Ssp03G024910	Ssp03G024910.1	0	0	1
Ssp03G025190	Ssp03G025190	Ssp03G025190.1	0	0	1
Ssp03G025430	Ssp03G025430	Ssp03G025430.1	0	0	1
Ssp03G025570	Ssp03G025570	Ssp03G025570.1	0	0	1
Ssp03G026000	Ssp03G026000	Ssp03G026000.1	0	0	1
Ssp03G026450	Ssp03G026450	Ssp03G026450.1	0	0	1
Ssp03G026540	Ssp03G026540	Ssp03G026540.1	0	0	1
Ssp03G026640	Ssp03G026640	Ssp03G026640.1	0	0	1
Ssp03G026680	Ssp03G026680	Ssp03G026680.1	0	0	1
Ssp03G026760	Ssp03G026760	Ssp03G026760.1	0	0	1
Ssp03G027150	Ssp03G027150	Ssp03G027150.1	0	0	1
Ssp03G027420	Ssp03G027420	Ssp03G027420.1	0	0	1
Ssp03G027470	Ssp03G027470	Ssp03G027470.1	0	0	1
Ssp03G027640	Ssp03G027640	Ssp03G027640.1	0	0	1
Ssp03G027740	Ssp03G027740	Ssp03G027740.1	0	0	1
Ssp03G027790	Ssp03G027790	Ssp03G027790.1	0	0	1
Ssp03G027860	Ssp03G027860	Ssp03G027860.1	0	0	1
Ssp04G000670	Ssp04G000670	Ssp04G000670.1	0	0	1
Ssp04G000740	Ssp04G000740	Ssp04G000740.1	0	0	1
Ssp04G000780	Ssp04G000780	Ssp04G000780.1	0	0	1
Ssp04G001050	Ssp04G001050	Ssp04G001050.1	0	0	1
Ssp04G001450	Ssp04G001450	Ssp04G001450.1	0	0	1
Ssp04G001670	Ssp04G001670	Ssp04G001670.1	0	0	1
Ssp04G001710	Ssp04G001710	Ssp04G001710.1	0	0	1
Ssp04G001730	Ssp04G001730	Ssp04G001730.1	0	0	1
Ssp04G001820	Ssp04G001820	Ssp04G001820.1	0	0	1
Ssp04G001840	Ssp04G001840	Ssp04G001840.1	0	0	1
Ssp04G002120	Ssp04G002120	Ssp04G002120.1	0	0	1
Ssp04G002220	Ssp04G002220	Ssp04G002220.1	0	0	1
Ssp04G002260	Ssp04G002260	Ssp04G002260.1	0	0	1
Ssp04G002550	Ssp04G002550	Ssp04G002550.1	0	0	1
Ssp04G002890	Ssp04G002890	Ssp04G002890.1	0	0	1
Ssp04G003300	Ssp04G003300	Ssp04G003300.1	0	0	1
Ssp04G003380	Ssp04G003380	Ssp04G003380.1	0	0	1
Ssp04G003770	Ssp04G003770	Ssp04G003770.1	0	0	1
Ssp04G003790	Ssp04G003790	Ssp04G003790.1	0	0	1
Ssp04G003840	Ssp04G003840	Ssp04G003840.1	0	0	1
Ssp04G003870	Ssp04G003870	Ssp04G003870.1	0	0	1
Ssp04G003920	Ssp04G003920	Ssp04G003920.1	0	0	1
Ssp04G003950	Ssp04G003950	Ssp04G003950.1	0	0	1
Ssp04G003990	Ssp04G003990	Ssp04G003990.1	0	0	1
Ssp04G004050	Ssp04G004050	Ssp04G004050.1	0	0	1
Ssp04G004220	Ssp04G004220	Ssp04G004220.1	0	0	1
Ssp04G004330	Ssp04G004330	Ssp04G004330.1	0	0	1
Ssp04G004350	Ssp04G004350	Ssp04G004350.1	0	0	1
Ssp04G004450	Ssp04G004450	Ssp04G004450.1	0	0	1
Ssp04G005290	Ssp04G005290	Ssp04G005290.1	0	0	1
Ssp04G005730	Ssp04G005730	Ssp04G005730.1	0	0	1
Ssp04G005740	Ssp04G005740	Ssp04G005740.1	0	0	1
Ssp04G006480	Ssp04G006480	Ssp04G006480.1	0	0	1
Ssp04G006540	Ssp04G006540	Ssp04G006540.1	0	0	1
Ssp04G006590	Ssp04G006590	Ssp04G006590.1	0	0	1
Ssp04G006990	Ssp04G006990	Ssp04G006990.1	0	0	1
Ssp04G007460	Ssp04G007460	Ssp04G007460.1	0	0	1
Ssp04G007480	Ssp04G007480	Ssp04G007480.1	0	0	1
Ssp04G008040	Ssp04G008040	Ssp04G008040.1	0	0	1
Ssp04G008710	Ssp04G008710	Ssp04G008710.1	0	0	1
Ssp04G008870	Ssp04G008870	Ssp04G008870.1	0	0	1
Ssp04G009110	Ssp04G009110	Ssp04G009110.1	0	0	1
Ssp04G009350	Ssp04G009350	Ssp04G009350.1	0	0	1
Ssp04G009570	Ssp04G009570	Ssp04G009570.1	0	0	1
Ssp04G009580	Ssp04G009580	Ssp04G009580.1	0	0	1
Ssp04G009630	Ssp04G009630	Ssp04G009630.1	0	0	1
Ssp04G009800	Ssp04G009800	Ssp04G009800.1	0	0	1
Ssp04G009830	Ssp04G009830	Ssp04G009830.1	0	0	1
Ssp04G009910	Ssp04G009910	Ssp04G009910.1	0	0	1
Ssp04G009930	Ssp04G009930	Ssp04G009930.1	0	0	1
Ssp04G010280	Ssp04G010280	Ssp04G010280.1	0	0	1
Ssp04G010470	Ssp04G010470	Ssp04G010470.1	0	0	1
Ssp04G010480	Ssp04G010480	Ssp04G010480.1	0	0	1
Ssp04G010490	Ssp04G010490	Ssp04G010490.1	0	0	1
Ssp04G011150	Ssp04G011150	Ssp04G011150.1	0	0	1
Ssp04G011170	Ssp04G011170	Ssp04G011170.1	0	0	1
Ssp04G011190	Ssp04G011190	Ssp04G011190.1	0	0	1
Ssp04G011220	Ssp04G011220	Ssp04G011220.1	0	0	1
Ssp04G011420	Ssp04G011420	Ssp04G011420.1	0	0	1
Ssp04G011800	Ssp04G011800	Ssp04G011800.1	0	0	1
Ssp04G012110	Ssp04G012110	Ssp04G012110.1	0	0	1
Ssp04G012570	Ssp04G012570	Ssp04G012570.1	0	0	1
Ssp04G012650	Ssp04G012650	Ssp04G012650.1	0	0	1
Ssp04G012780	Ssp04G012780	Ssp04G012780.1	0	0	1
Ssp04G013130	Ssp04G013130	Ssp04G013130.1	0	0	1
Ssp04G013260	Ssp04G013260	Ssp04G013260.1	0	0	1
Ssp04G014110	Ssp04G014110	Ssp04G014110.1	0	0	1
Ssp04G014850	Ssp04G014850	Ssp04G014850.1	0	0	1
Ssp04G015270	Ssp04G015270	Ssp04G015270.1	0	0	1
Ssp04G015410	Ssp04G015410	Ssp04G015410.1	0	0	1
Ssp04G015900	Ssp04G015900	Ssp04G015900.1	0	0	1
Ssp04G016060	Ssp04G016060	Ssp04G016060.1	0	0	1
Ssp04G016160	Ssp04G016160	Ssp04G016160.1	0	0	1
Ssp04G016270	Ssp04G016270	Ssp04G016270.1	0	0	1
Ssp04G016300	Ssp04G016300	Ssp04G016300.1	0	0	1
Ssp04G016690	Ssp04G016690	Ssp04G016690.1	0	0	1
Ssp04G016710	Ssp04G016710	Ssp04G016710.1	0	0	1
Ssp04G016730	Ssp04G016730	Ssp04G016730.1	0	0	1
Ssp04G016850	Ssp04G016850	Ssp04G016850.1	0	0	1
Ssp04G017030	Ssp04G017030	Ssp04G017030.1	0	0	1
Ssp04G017080	Ssp04G017080	Ssp04G017080.1	0	0	1
Ssp04G017300	Ssp04G017300	Ssp04G017300.1	0	0	1
Ssp04G017360	Ssp04G017360	Ssp04G017360.1	0	0	1
Ssp04G017490	Ssp04G017490	Ssp04G017490.1	0	0	1
Ssp04G017700	Ssp04G017700	Ssp04G017700.1	0	0	1
Ssp04G017980	Ssp04G017980	Ssp04G017980.1	0	0	1
Ssp04G018150	Ssp04G018150	Ssp04G018150.1	0	0	1
Ssp04G018200	Ssp04G018200	Ssp04G018200.1	0	0	1
Ssp04G018310	Ssp04G018310	Ssp04G018310.1	0	0	1
Ssp04G018640	Ssp04G018640	Ssp04G018640.1	0	0	1
Ssp04G018810	Ssp04G018810	Ssp04G018810.1	0	0	1
Ssp04G019270	Ssp04G019270	Ssp04G019270.1	0	0	1
Ssp04G019320	Ssp04G019320	Ssp04G019320.1	0	0	1
Ssp04G019480	Ssp04G019480	Ssp04G019480.1	0	0	1
Ssp04G019640	Ssp04G019640	Ssp04G019640.1	0	0	1
Ssp04G019730	Ssp04G019730	Ssp04G019730.1	0	0	1
Ssp04G020090	Ssp04G020090	Ssp04G020090.1	0	0	1
Ssp04G020170	Ssp04G020170	Ssp04G020170.1	0	0	1
Ssp04G020190	Ssp04G020190	Ssp04G020190.1	0	0	1
Ssp04G020920	Ssp04G020920	Ssp04G020920.1	0	0	1
Ssp04G020990	Ssp04G020990	Ssp04G020990.1	0	0	1
Ssp04G021010	Ssp04G021010	Ssp04G021010.1	0	0	1
Ssp04G021750	Ssp04G021750	Ssp04G021750.1	0	0	1
Ssp04G021790	Ssp04G021790	Ssp04G021790.1	0	0	1
Ssp04G021820	Ssp04G021820	Ssp04G021820.1	0	0	1
Ssp04G021900	Ssp04G021900	Ssp04G021900.1	0	0	1
Ssp04G021930	Ssp04G021930	Ssp04G021930.1	0	0	1
Ssp04G022040	Ssp04G022040	Ssp04G022040.1	0	0	1
Ssp04G022740	Ssp04G022740	Ssp04G022740.1	0	0	1
Ssp04G023020	Ssp04G023020	Ssp04G023020.1	0	0	1
Ssp04G023060	Ssp04G023060	Ssp04G023060.1	0	0	1
Ssp04G023660	Ssp04G023660	Ssp04G023660.1	0	0	1
Ssp04G023700	Ssp04G023700	Ssp04G023700.1	0	0	1
Ssp04G023860	Ssp04G023860	Ssp04G023860.1	0	0	1
Ssp04G023970	Ssp04G023970	Ssp04G023970.1	0	0	1
Ssp04G024020	Ssp04G024020	Ssp04G024020.1	0	0	1
Ssp04G024040	Ssp04G024040	Ssp04G024040.1	0	0	1
Ssp04G024050	Ssp04G024050	Ssp04G024050.1	0	0	1
Ssp04G024060	Ssp04G024060	Ssp04G024060.1	0	0	1
Ssp04G024140	Ssp04G024140	Ssp04G024140.1	0	0	1
Ssp04G024160	Ssp04G024160	Ssp04G024160.1	0	0	1
Ssp04G024190	Ssp04G024190	Ssp04G024190.1	0	0	1
Ssp04G024210	Ssp04G024210	Ssp04G024210.1	0	0	1
Ssp04G024520	Ssp04G024520	Ssp04G024520.1	0	0	1
Ssp04G024730	Ssp04G024730	Ssp04G024730.1	0	0	1
Ssp04G024800	Ssp04G024800	Ssp04G024800.1	0	0	1
Ssp04G024830	Ssp04G024830	Ssp04G024830.1	0	0	1
Ssp04G025260	Ssp04G025260	Ssp04G025260.1	0	0	1
Ssp04G025400	Ssp04G025400	Ssp04G025400.1	0	0	1
Ssp04G025580	Ssp04G025580	Ssp04G025580.1	0	0	1
Ssp04G025650	Ssp04G025650	Ssp04G025650.1	0	0	1
Ssp04G025740	Ssp04G025740	Ssp04G025740.1	0	0	1
Ssp04G026270	Ssp04G026270	Ssp04G026270.1	0	0	1
Ssp04G026400	Ssp04G026400	Ssp04G026400.1	0	0	1
Ssp04G026820	Ssp04G026820	Ssp04G026820.1	0	0	1
Ssp04G026850	Ssp04G026850	Ssp04G026850.1	0	0	1
Ssp04G027600	Ssp04G027600	Ssp04G027600.1	0	0	1
Ssp04G027650	Ssp04G027650	Ssp04G027650.1	0	0	1
Ssp04G027660	Ssp04G027660	Ssp04G027660.1	0	0	1
Ssp04G027740	Ssp04G027740	Ssp04G027740.1	0	0	1
Ssp04G027780	Ssp04G027780	Ssp04G027780.1	0	0	1
Ssp04G028090	Ssp04G028090	Ssp04G028090.1	0	0	1
Ssp04G028410	Ssp04G028410	Ssp04G028410.1	0	0	1
Ssp04G028770	Ssp04G028770	Ssp04G028770.1	0	0	1
Ssp04G029420	Ssp04G029420	Ssp04G029420.1	0	0	1
Ssp04G029680	Ssp04G029680	Ssp04G029680.1	0	0	1
Ssp04G029750	Ssp04G029750	Ssp04G029750.1	0	0	1
Ssp04G030330	Ssp04G030330	Ssp04G030330.1	0	0	1
Ssp04G030370	Ssp04G030370	Ssp04G030370.1	0	0	1
Ssp04G030590	Ssp04G030590	Ssp04G030590.1	0	0	1
Ssp04G030650	Ssp04G030650	Ssp04G030650.1	0	0	1
Ssp04G030770	Ssp04G030770	Ssp04G030770.1	0	0	1
Ssp04G030810	Ssp04G030810	Ssp04G030810.1	0	0	1
Ssp04G030840	Ssp04G030840	Ssp04G030840.1	0	0	1
Ssp04G030950	Ssp04G030950	Ssp04G030950.1	0	0	1
Ssp04G031030	Ssp04G031030	Ssp04G031030.1	0	0	1
Ssp04G031280	Ssp04G031280	Ssp04G031280.1	0	0	1
Ssp04G031440	Ssp04G031440	Ssp04G031440.1	0	0	1
Ssp04G031530	Ssp04G031530	Ssp04G031530.1	0	0	1
Ssp04G031590	Ssp04G031590	Ssp04G031590.1	0	0	1
Ssp04G031620	Ssp04G031620	Ssp04G031620.1	0	0	1
Ssp04G031780	Ssp04G031780	Ssp04G031780.1	0	0	1
Ssp04G031920	Ssp04G031920	Ssp04G031920.1	0	0	1
Ssp04G032020	Ssp04G032020	Ssp04G032020.1	0	0	1
Ssp04G032180	Ssp04G032180	Ssp04G032180.1	0	0	1
Ssp04G032190	Ssp04G032190	Ssp04G032190.1	0	0	1
Ssp04G032260	Ssp04G032260	Ssp04G032260.1	0	0	1
Ssp04G032510	Ssp04G032510	Ssp04G032510.1	0	0	1
Ssp04G032610	Ssp04G032610	Ssp04G032610.1	0	0	1
Ssp04G032650	Ssp04G032650	Ssp04G032650.1	0	0	1
Ssp04G032740	Ssp04G032740	Ssp04G032740.1	0	0	1
Ssp04G032760	Ssp04G032760	Ssp04G032760.1	0	0	1
Ssp04G032880	Ssp04G032880	Ssp04G032880.1	0	0	1
Ssp04G033100	Ssp04G033100	Ssp04G033100.1	0	0	1
Ssp04G033130	Ssp04G033130	Ssp04G033130.1	0	0	1
Ssp04G033250	Ssp04G033250	Ssp04G033250.1	0	0	1
Ssp04G033400	Ssp04G033400	Ssp04G033400.1	0	0	1
Ssp04G033440	Ssp04G033440	Ssp04G033440.1	0	0	1
Ssp04G033490	Ssp04G033490	Ssp04G033490.1	0	0	1
Ssp04G033630	Ssp04G033630	Ssp04G033630.1	0	0	1
Ssp04G033700	Ssp04G033700	Ssp04G033700.1	0	0	1
Ssp04G033960	Ssp04G033960	Ssp04G033960.1	0	0	1
Ssp04G034170	Ssp04G034170	Ssp04G034170.1	0	0	1
Ssp04G034310	Ssp04G034310	Ssp04G034310.1	0	0	1
Ssp04G034320	Ssp04G034320	Ssp04G034320.1	0	0	1
Ssp04G034480	Ssp04G034480	Ssp04G034480.1	0	0	1
Ssp04G034750	Ssp04G034750	Ssp04G034750.1	0	0	1
Ssp04G034940	Ssp04G034940	Ssp04G034940.1	0	0	1
Ssp04G035150	Ssp04G035150	Ssp04G035150.1	0	0	1
Ssp04G035410	Ssp04G035410	Ssp04G035410.1	0	0	1
Ssp04G035650	Ssp04G035650	Ssp04G035650.1	0	0	1
Ssp04G035670	Ssp04G035670	Ssp04G035670.1	0	0	1
Ssp04G035780	Ssp04G035780	Ssp04G035780.1	0	0	1
Ssp04G035830	Ssp04G035830	Ssp04G035830.1	0	0	1
Ssp04G035970	Ssp04G035970	Ssp04G035970.1	0	0	1
Ssp04G036600	Ssp04G036600	Ssp04G036600.1	0	0	1
Ssp04G036980	Ssp04G036980	Ssp04G036980.1	0	0	1
Ssp04G037040	Ssp04G037040	Ssp04G037040.1	0	0	1
Ssp04G037180	Ssp04G037180	Ssp04G037180.1	0	0	1
Ssp04G038140	Ssp04G038140	Ssp04G038140.1	0	0	1
Ssp04G038280	Ssp04G038280	Ssp04G038280.1	0	0	1
Ssp04G038550	Ssp04G038550	Ssp04G038550.1	0	0	1
Ssp04G038670	Ssp04G038670	Ssp04G038670.1	0	0	1
Ssp04G038780	Ssp04G038780	Ssp04G038780.1	0	0	1
Ssp04G038910	Ssp04G038910	Ssp04G038910.1	0	0	1
Ssp05G001000	Ssp05G001000	Ssp05G001000.1	0	0	1
Ssp05G001060	Ssp05G001060	Ssp05G001060.1	0	0	1
Ssp05G001080	Ssp05G001080	Ssp05G001080.1	0	0	1
Ssp05G001150	Ssp05G001150	Ssp05G001150.1	0	0	1
Ssp05G001720	Ssp05G001720	Ssp05G001720.1	0	0	1
Ssp05G001760	Ssp05G001760	Ssp05G001760.1	0	0	1
Ssp05G002400	Ssp05G002400	Ssp05G002400.1	0	0	1
Ssp05G002480	Ssp05G002480	Ssp05G002480.1	0	0	1
Ssp05G002500	Ssp05G002500	Ssp05G002500.1	0	0	1
Ssp05G002520	Ssp05G002520	Ssp05G002520.1	0	0	1
Ssp05G002550	Ssp05G002550	Ssp05G002550.1	0	0	1
Ssp05G002610	Ssp05G002610	Ssp05G002610.1	0	0	1
Ssp05G002950	Ssp05G002950	Ssp05G002950.1	0	0	1
Ssp05G002980	Ssp05G002980	Ssp05G002980.1	0	0	1
Ssp05G003200	Ssp05G003200	Ssp05G003200.1	0	0	1
Ssp05G003550	Ssp05G003550	Ssp05G003550.1	0	0	1
Ssp05G003580	Ssp05G003580	Ssp05G003580.1	0	0	1
Ssp05G004690	Ssp05G004690	Ssp05G004690.1	0	0	1
Ssp05G005090	Ssp05G005090	Ssp05G005090.1	0	0	1
Ssp05G005110	Ssp05G005110	Ssp05G005110.1	0	0	1
Ssp05G005150	Ssp05G005150	Ssp05G005150.1	0	0	1
Ssp05G005190	Ssp05G005190	Ssp05G005190.1	0	0	1
Ssp05G005390	Ssp05G005390	Ssp05G005390.1	0	0	1
Ssp05G005510	Ssp05G005510	Ssp05G005510.1	0	0	1
Ssp05G005570	Ssp05G005570	Ssp05G005570.1	0	0	1
Ssp05G005780	Ssp05G005780	Ssp05G005780.1	0	0	1
Ssp05G005830	Ssp05G005830	Ssp05G005830.1	0	0	1
Ssp05G005840	Ssp05G005840	Ssp05G005840.1	0	0	1
Ssp05G005860	Ssp05G005860	Ssp05G005860.1	0	0	1
Ssp05G005930	Ssp05G005930	Ssp05G005930.1	0	0	1
Ssp05G006130	Ssp05G006130	Ssp05G006130.1	0	0	1
Ssp05G006530	Ssp05G006530	Ssp05G006530.1	0	0	1
Ssp05G006590	Ssp05G006590	Ssp05G006590.1	0	0	1
Ssp05G006820	Ssp05G006820	Ssp05G006820.1	0	0	1
Ssp05G007190	Ssp05G007190	Ssp05G007190.1	0	0	1
Ssp05G007220	Ssp05G007220	Ssp05G007220.1	0	0	1
Ssp05G007280	Ssp05G007280	Ssp05G007280.1	0	0	1
Ssp05G007810	Ssp05G007810	Ssp05G007810.1	0	0	1
Ssp05G007940	Ssp05G007940	Ssp05G007940.1	0	0	1
Ssp05G008050	Ssp05G008050	Ssp05G008050.1	0	0	1
Ssp05G008220	Ssp05G008220	Ssp05G008220.1	0	0	1
Ssp05G008320	Ssp05G008320	Ssp05G008320.1	0	0	1
Ssp05G008510	Ssp05G008510	Ssp05G008510.1	0	0	1
Ssp05G008550	Ssp05G008550	Ssp05G008550.1	0	0	1
Ssp05G009030	Ssp05G009030	Ssp05G009030.1	0	0	1
Ssp05G009490	Ssp05G009490	Ssp05G009490.1	0	0	1
Ssp05G009580	Ssp05G009580	Ssp05G009580.1	0	0	1
Ssp05G009710	Ssp05G009710	Ssp05G009710.1	0	0	1
Ssp05G009740	Ssp05G009740	Ssp05G009740.1	0	0	1
Ssp05G010040	Ssp05G010040	Ssp05G010040.1	0	0	1
Ssp05G010110	Ssp05G010110	Ssp05G010110.1	0	0	1
Ssp05G010410	Ssp05G010410	Ssp05G010410.1	0	0	1
Ssp05G010530	Ssp05G010530	Ssp05G010530.1	0	0	1
Ssp05G010720	Ssp05G010720	Ssp05G010720.1	0	0	1
Ssp05G010980	Ssp05G010980	Ssp05G010980.1	0	0	1
Ssp05G011130	Ssp05G011130	Ssp05G011130.1	0	0	1
Ssp05G011290	Ssp05G011290	Ssp05G011290.1	0	0	1
Ssp05G011480	Ssp05G011480	Ssp05G011480.1	0	0	1
Ssp05G011870	Ssp05G011870	Ssp05G011870.1	0	0	1
Ssp05G011930	Ssp05G011930	Ssp05G011930.1	0	0	1
Ssp05G011940	Ssp05G011940	Ssp05G011940.1	0	0	1
Ssp05G012500	Ssp05G012500	Ssp05G012500.1	0	0	1
Ssp05G013250	Ssp05G013250	Ssp05G013250.1	0	0	1
Ssp05G013540	Ssp05G013540	Ssp05G013540.1	0	0	1
Ssp05G013670	Ssp05G013670	Ssp05G013670.1	0	0	1
Ssp05G013940	Ssp05G013940	Ssp05G013940.1	0	0	1
Ssp05G014120	Ssp05G014120	Ssp05G014120.1	0	0	1
Ssp05G014320	Ssp05G014320	Ssp05G014320.1	0	0	1
Ssp05G014520	Ssp05G014520	Ssp05G014520.1	0	0	1
Ssp05G014610	Ssp05G014610	Ssp05G014610.1	0	0	1
Ssp05G015500	Ssp05G015500	Ssp05G015500.1	0	0	1
Ssp05G015960	Ssp05G015960	Ssp05G015960.1	0	0	1
Ssp05G017140	Ssp05G017140	Ssp05G017140.1	0	0	1
Ssp05G017310	Ssp05G017310	Ssp05G017310.1	0	0	1
Ssp05G017400	Ssp05G017400	Ssp05G017400.1	0	0	1
Ssp05G017540	Ssp05G017540	Ssp05G017540.1	0	0	1
Ssp05G017640	Ssp05G017640	Ssp05G017640.1	0	0	1
Ssp05G017680	Ssp05G017680	Ssp05G017680.1	0	0	1
Ssp05G017800	Ssp05G017800	Ssp05G017800.1	0	0	1
Ssp05G017850	Ssp05G017850	Ssp05G017850.1	0	0	1
Ssp05G017890	Ssp05G017890	Ssp05G017890.1	0	0	1
Ssp05G017920	Ssp05G017920	Ssp05G017920.1	0	0	1
Ssp05G018180	Ssp05G018180	Ssp05G018180.1	0	0	1
Ssp05G018920	Ssp05G018920	Ssp05G018920.1	0	0	1
Ssp05G019310	Ssp05G019310	Ssp05G019310.1	0	0	1
Ssp05G019320	Ssp05G019320	Ssp05G019320.1	0	0	1
Ssp05G019460	Ssp05G019460	Ssp05G019460.1	0	0	1
Ssp05G019480	Ssp05G019480	Ssp05G019480.1	0	0	1
Ssp05G019660	Ssp05G019660	Ssp05G019660.1	0	0	1
Ssp05G019760	Ssp05G019760	Ssp05G019760.1	0	0	1
Ssp05G019810	Ssp05G019810	Ssp05G019810.1	0	0	1
Ssp05G019910	Ssp05G019910	Ssp05G019910.1	0	0	1
Ssp05G020300	Ssp05G020300	Ssp05G020300.1	0	0	1
Ssp05G020380	Ssp05G020380	Ssp05G020380.1	0	0	1
Ssp05G020630	Ssp05G020630	Ssp05G020630.1	0	0	1
Ssp05G020650	Ssp05G020650	Ssp05G020650.1	0	0	1
Ssp05G021070	Ssp05G021070	Ssp05G021070.1	0	0	1
Ssp05G021540	Ssp05G021540	Ssp05G021540.1	0	0	1
Ssp05G021830	Ssp05G021830	Ssp05G021830.1	0	0	1
Ssp05G021910	Ssp05G021910	Ssp05G021910.1	0	0	1
Ssp05G021920	Ssp05G021920	Ssp05G021920.1	0	0	1
Ssp05G021990	Ssp05G021990	Ssp05G021990.1	0	0	1
Ssp05G022120	Ssp05G022120	Ssp05G022120.1	0	0	1
Ssp05G022190	Ssp05G022190	Ssp05G022190.1	0	0	1
Ssp05G022310	Ssp05G022310	Ssp05G022310.1	0	0	1
Ssp05G022410	Ssp05G022410	Ssp05G022410.1	0	0	1
Ssp05G023070	Ssp05G023070	Ssp05G023070.1	0	0	1
Ssp05G023290	Ssp05G023290	Ssp05G023290.1	0	0	1
Ssp05G023390	Ssp05G023390	Ssp05G023390.1	0	0	1
Ssp05G023410	Ssp05G023410	Ssp05G023410.1	0	0	1
Ssp05G023510	Ssp05G023510	Ssp05G023510.1	0	0	1
Ssp05G023840	Ssp05G023840	Ssp05G023840.1	0	0	1
Ssp05G023850	Ssp05G023850	Ssp05G023850.1	0	0	1
Ssp05G024100	Ssp05G024100	Ssp05G024100.1	0	0	1
Ssp05G024350	Ssp05G024350	Ssp05G024350.1	0	0	1
Ssp05G024560	Ssp05G024560	Ssp05G024560.1	0	0	1
Ssp05G024680	Ssp05G024680	Ssp05G024680.1	0	0	1
Ssp05G025050	Ssp05G025050	Ssp05G025050.1	0	0	1
Ssp05G025080	Ssp05G025080	Ssp05G025080.1	0	0	1
Ssp05G025640	Ssp05G025640	Ssp05G025640.1	0	0	1
Ssp05G026090	Ssp05G026090	Ssp05G026090.1	0	0	1
Ssp05G026260	Ssp05G026260	Ssp05G026260.1	0	0	1
Ssp05G026290	Ssp05G026290	Ssp05G026290.1	0	0	1
Ssp05G026880	Ssp05G026880	Ssp05G026880.1	0	0	1
Ssp05G027210	Ssp05G027210	Ssp05G027210.1	0	0	1
Ssp05G027650	Ssp05G027650	Ssp05G027650.1	0	0	1
Ssp05G027980	Ssp05G027980	Ssp05G027980.1	0	0	1
Ssp05G027990	Ssp05G027990	Ssp05G027990.1	0	0	1
Ssp05G028130	Ssp05G028130	Ssp05G028130.1	0	0	1
Ssp05G028580	Ssp05G028580	Ssp05G028580.1	0	0	1
Ssp05G029380	Ssp05G029380	Ssp05G029380.1	0	0	1
Ssp05G029650	Ssp05G029650	Ssp05G029650.1	0	0	1
Ssp05G029670	Ssp05G029670	Ssp05G029670.1	0	0	1
Ssp05G030200	Ssp05G030200	Ssp05G030200.1	0	0	1
Ssp05G030420	Ssp05G030420	Ssp05G030420.1	0	0	1
Ssp05G030650	Ssp05G030650	Ssp05G030650.1	0	0	1
Ssp05G030900	Ssp05G030900	Ssp05G030900.1	0	0	1
Ssp05G031210	Ssp05G031210	Ssp05G031210.1	0	0	1
Ssp05G031490	Ssp05G031490	Ssp05G031490.1	0	0	1
Ssp05G031560	Ssp05G031560	Ssp05G031560.1	0	0	1
Ssp05G031570	Ssp05G031570	Ssp05G031570.1	0	0	1
Ssp05G031730	Ssp05G031730	Ssp05G031730.1	0	0	1
Ssp05G031980	Ssp05G031980	Ssp05G031980.1	0	0	1
Ssp05G032080	Ssp05G032080	Ssp05G032080.1	0	0	1
Ssp06G000010	Ssp06G000010	Ssp06G000010.1	0	0	1
Ssp06G000430	Ssp06G000430	Ssp06G000430.1	0	0	1
Ssp06G000590	Ssp06G000590	Ssp06G000590.1	0	0	1
Ssp06G000640	Ssp06G000640	Ssp06G000640.1	0	0	1
Ssp06G000740	Ssp06G000740	Ssp06G000740.1	0	0	1
Ssp06G002000	Ssp06G002000	Ssp06G002000.1	0	0	1
Ssp06G002350	Ssp06G002350	Ssp06G002350.1	0	0	1
Ssp06G002600	Ssp06G002600	Ssp06G002600.1	0	0	1
Ssp06G002740	Ssp06G002740	Ssp06G002740.1	0	0	1
Ssp06G003200	Ssp06G003200	Ssp06G003200.1	0	0	1
Ssp06G003270	Ssp06G003270	Ssp06G003270.1	0	0	1
Ssp06G003330	Ssp06G003330	Ssp06G003330.1	0	0	1
Ssp06G003420	Ssp06G003420	Ssp06G003420.1	0	0	1
Ssp06G003460	Ssp06G003460	Ssp06G003460.1	0	0	1
Ssp06G003880	Ssp06G003880	Ssp06G003880.1	0	0	1
Ssp06G003930	Ssp06G003930	Ssp06G003930.1	0	0	1
Ssp06G003950	Ssp06G003950	Ssp06G003950.1	0	0	1
Ssp06G003990	Ssp06G003990	Ssp06G003990.1	0	0	1
Ssp06G004150	Ssp06G004150	Ssp06G004150.1	0	0	1
Ssp06G004160	Ssp06G004160	Ssp06G004160.1	0	0	1
Ssp06G004200	Ssp06G004200	Ssp06G004200.1	0	0	1
Ssp06G004290	Ssp06G004290	Ssp06G004290.1	0	0	1
Ssp06G004430	Ssp06G004430	Ssp06G004430.1	0	0	1
Ssp06G004570	Ssp06G004570	Ssp06G004570.1	0	0	1
Ssp06G004880	Ssp06G004880	Ssp06G004880.1	0	0	1
Ssp06G004900	Ssp06G004900	Ssp06G004900.1	0	0	1
Ssp06G005150	Ssp06G005150	Ssp06G005150.1	0	0	1
Ssp06G005230	Ssp06G005230	Ssp06G005230.1	0	0	1
Ssp06G005270	Ssp06G005270	Ssp06G005270.1	0	0	1
Ssp06G005290	Ssp06G005290	Ssp06G005290.1	0	0	1
Ssp06G005310	Ssp06G005310	Ssp06G005310.1	0	0	1
Ssp06G005570	Ssp06G005570	Ssp06G005570.1	0	0	1
Ssp06G005600	Ssp06G005600	Ssp06G005600.1	0	0	1
Ssp06G005700	Ssp06G005700	Ssp06G005700.1	0	0	1
Ssp06G005800	Ssp06G005800	Ssp06G005800.1	0	0	1
Ssp06G006240	Ssp06G006240	Ssp06G006240.1	0	0	1
Ssp06G006410	Ssp06G006410	Ssp06G006410.1	0	0	1
Ssp06G006610	Ssp06G006610	Ssp06G006610.1	0	0	1
Ssp06G007490	Ssp06G007490	Ssp06G007490.1	0	0	1
Ssp06G007780	Ssp06G007780	Ssp06G007780.1	0	0	1
Ssp06G008050	Ssp06G008050	Ssp06G008050.1	0	0	1
Ssp06G008540	Ssp06G008540	Ssp06G008540.1	0	0	1
Ssp06G008770	Ssp06G008770	Ssp06G008770.1	0	0	1
Ssp06G009050	Ssp06G009050	Ssp06G009050.1	0	0	1
Ssp06G009400	Ssp06G009400	Ssp06G009400.1	0	0	1
Ssp06G009580	Ssp06G009580	Ssp06G009580.1	0	0	1
Ssp06G009650	Ssp06G009650	Ssp06G009650.1	0	0	1
Ssp06G009830	Ssp06G009830	Ssp06G009830.1	0	0	1
Ssp06G010210	Ssp06G010210	Ssp06G010210.1	0	0	1
Ssp06G010300	Ssp06G010300	Ssp06G010300.1	0	0	1
Ssp06G010400	Ssp06G010400	Ssp06G010400.1	0	0	1
Ssp06G010770	Ssp06G010770	Ssp06G010770.1	0	0	1
Ssp06G011360	Ssp06G011360	Ssp06G011360.1	0	0	1
Ssp06G011950	Ssp06G011950	Ssp06G011950.1	0	0	1
Ssp06G011980	Ssp06G011980	Ssp06G011980.1	0	0	1
Ssp06G012520	Ssp06G012520	Ssp06G012520.1	0	0	1
Ssp06G013140	Ssp06G013140	Ssp06G013140.1	0	0	1
Ssp06G013160	Ssp06G013160	Ssp06G013160.1	0	0	1
Ssp06G013230	Ssp06G013230	Ssp06G013230.1	0	0	1
Ssp06G013260	Ssp06G013260	Ssp06G013260.1	0	0	1
Ssp06G013360	Ssp06G013360	Ssp06G013360.1	0	0	1
Ssp06G013410	Ssp06G013410	Ssp06G013410.1	0	0	1
Ssp06G013460	Ssp06G013460	Ssp06G013460.1	0	0	1
Ssp06G014210	Ssp06G014210	Ssp06G014210.1	0	0	1
Ssp06G014220	Ssp06G014220	Ssp06G014220.1	0	0	1
Ssp06G014330	Ssp06G014330	Ssp06G014330.1	0	0	1
Ssp06G014460	Ssp06G014460	Ssp06G014460.1	0	0	1
Ssp06G014690	Ssp06G014690	Ssp06G014690.1	0	0	1
Ssp06G015290	Ssp06G015290	Ssp06G015290.1	0	0	1
Ssp06G015840	Ssp06G015840	Ssp06G015840.1	0	0	1
Ssp06G015880	Ssp06G015880	Ssp06G015880.1	0	0	1
Ssp06G016130	Ssp06G016130	Ssp06G016130.1	0	0	1
Ssp06G016230	Ssp06G016230	Ssp06G016230.1	0	0	1
Ssp06G016250	Ssp06G016250	Ssp06G016250.1	0	0	1
Ssp06G016700	Ssp06G016700	Ssp06G016700.1	0	0	1
Ssp06G017060	Ssp06G017060	Ssp06G017060.1	0	0	1
Ssp06G017530	Ssp06G017530	Ssp06G017530.1	0	0	1
Ssp06G017670	Ssp06G017670	Ssp06G017670.1	0	0	1
Ssp06G018730	Ssp06G018730	Ssp06G018730.1	0	0	1
Ssp06G019030	Ssp06G019030	Ssp06G019030.1	0	0	1
Ssp06G019240	Ssp06G019240	Ssp06G019240.1	0	0	1
Ssp06G020020	Ssp06G020020	Ssp06G020020.1	0	0	1
Ssp06G020360	Ssp06G020360	Ssp06G020360.1	0	0	1
Ssp06G020730	Ssp06G020730	Ssp06G020730.1	0	0	1
Ssp06G020870	Ssp06G020870	Ssp06G020870.1	0	0	1
Ssp06G020910	Ssp06G020910	Ssp06G020910.1	0	0	1
Ssp06G021160	Ssp06G021160	Ssp06G021160.1	0	0	1
Ssp06G021310	Ssp06G021310	Ssp06G021310.1	0	0	1
Ssp06G021330	Ssp06G021330	Ssp06G021330.1	0	0	1
Ssp06G021490	Ssp06G021490	Ssp06G021490.1	0	0	1
Ssp06G021540	Ssp06G021540	Ssp06G021540.1	0	0	1
Ssp06G021810	Ssp06G021810	Ssp06G021810.1	0	0	1
Ssp06G022370	Ssp06G022370	Ssp06G022370.1	0	0	1
Ssp06G022660	Ssp06G022660	Ssp06G022660.1	0	0	1
Ssp06G022840	Ssp06G022840	Ssp06G022840.1	0	0	1
Ssp06G023010	Ssp06G023010	Ssp06G023010.1	0	0	1
Ssp06G023090	Ssp06G023090	Ssp06G023090.1	0	0	1
Ssp06G023560	Ssp06G023560	Ssp06G023560.1	0	0	1
Ssp06G024170	Ssp06G024170	Ssp06G024170.1	0	0	1
Ssp06G024190	Ssp06G024190	Ssp06G024190.1	0	0	1
Ssp06G024700	Ssp06G024700	Ssp06G024700.1	0	0	1
Ssp06G024950	Ssp06G024950	Ssp06G024950.1	0	0	1
Ssp06G025200	Ssp06G025200	Ssp06G025200.1	0	0	1
Ssp06G025620	Ssp06G025620	Ssp06G025620.1	0	0	1
Ssp06G025710	Ssp06G025710	Ssp06G025710.1	0	0	1
Ssp06G026180	Ssp06G026180	Ssp06G026180.1	0	0	1
Ssp06G026210	Ssp06G026210	Ssp06G026210.1	0	0	1
Ssp06G026390	Ssp06G026390	Ssp06G026390.1	0	0	1
Ssp06G026420	Ssp06G026420	Ssp06G026420.1	0	0	1
Ssp06G026440	Ssp06G026440	Ssp06G026440.1	0	0	1
Ssp06G026780	Ssp06G026780	Ssp06G026780.1	0	0	1
Ssp06G026920	Ssp06G026920	Ssp06G026920.1	0	0	1
Ssp06G026950	Ssp06G026950	Ssp06G026950.1	0	0	1
Ssp06G026980	Ssp06G026980	Ssp06G026980.1	0	0	1
Ssp06G027060	Ssp06G027060	Ssp06G027060.1	0	0	1
Ssp06G027260	Ssp06G027260	Ssp06G027260.1	0	0	1
Ssp06G027290	Ssp06G027290	Ssp06G027290.1	0	0	1
Ssp06G027390	Ssp06G027390	Ssp06G027390.1	0	0	1
Ssp06G027560	Ssp06G027560	Ssp06G027560.1	0	0	1
Ssp06G027730	Ssp06G027730	Ssp06G027730.1	0	0	1
Ssp06G027780	Ssp06G027780	Ssp06G027780.1	0	0	1
Ssp06G028290	Ssp06G028290	Ssp06G028290.1	0	0	1
Ssp06G028470	Ssp06G028470	Ssp06G028470.1	0	0	1
Ssp06G029460	Ssp06G029460	Ssp06G029460.1	0	0	1
Ssp06G029540	Ssp06G029540	Ssp06G029540.1	0	0	1
Ssp06G029550	Ssp06G029550	Ssp06G029550.1	0	0	1
Ssp06G029570	Ssp06G029570	Ssp06G029570.1	0	0	1
Ssp06G029730	Ssp06G029730	Ssp06G029730.1	0	0	1
Ssp06G029800	Ssp06G029800	Ssp06G029800.1	0	0	1
Ssp06G029990	Ssp06G029990	Ssp06G029990.1	0	0	1
Ssp06G030270	Ssp06G030270	Ssp06G030270.1	0	0	1
Ssp06G030440	Ssp06G030440	Ssp06G030440.1	0	0	1
Ssp06G030850	Ssp06G030850	Ssp06G030850.1	0	0	1
Ssp06G030890	Ssp06G030890	Ssp06G030890.1	0	0	1
Ssp06G031290	Ssp06G031290	Ssp06G031290.1	0	0	1
Ssp06G031380	Ssp06G031380	Ssp06G031380.1	0	0	1
Ssp06G031530	Ssp06G031530	Ssp06G031530.1	0	0	1
Ssp06G031680	Ssp06G031680	Ssp06G031680.1	0	0	1
Ssp06G031990	Ssp06G031990	Ssp06G031990.1	0	0	1
Ssp06G032050	Ssp06G032050	Ssp06G032050.1	0	0	1
Ssp06G032360	Ssp06G032360	Ssp06G032360.1	0	0	1
Ssp06G032960	Ssp06G032960	Ssp06G032960.1	0	0	1
Ssp06G032970	Ssp06G032970	Ssp06G032970.1	0	0	1
Ssp06G032980	Ssp06G032980	Ssp06G032980.1	0	0	1
Ssp06G033170	Ssp06G033170	Ssp06G033170.1	0	0	1
Ssp06G033730	Ssp06G033730	Ssp06G033730.1	0	0	1
Ssp06G033780	Ssp06G033780	Ssp06G033780.1	0	0	1
Ssp06G033910	Ssp06G033910	Ssp06G033910.1	0	0	1
Ssp07G000040	Ssp07G000040	Ssp07G000040.1	0	0	1
Ssp07G000560	Ssp07G000560	Ssp07G000560.1	0	0	1
Ssp07G000760	Ssp07G000760	Ssp07G000760.1	0	0	1
Ssp07G000790	Ssp07G000790	Ssp07G000790.1	0	0	1
Ssp07G000810	Ssp07G000810	Ssp07G000810.1	0	0	1
Ssp07G000830	Ssp07G000830	Ssp07G000830.1	0	0	1
Ssp07G000980	Ssp07G000980	Ssp07G000980.1	0	0	1
Ssp07G001080	Ssp07G001080	Ssp07G001080.1	0	0	1
Ssp07G001210	Ssp07G001210	Ssp07G001210.1	0	0	1
Ssp07G001280	Ssp07G001280	Ssp07G001280.1	0	0	1
Ssp07G001370	Ssp07G001370	Ssp07G001370.1	0	0	1
Ssp07G001610	Ssp07G001610	Ssp07G001610.1	0	0	1
Ssp07G001670	Ssp07G001670	Ssp07G001670.1	0	0	1
Ssp07G002100	Ssp07G002100	Ssp07G002100.1	0	0	1
Ssp07G002360	Ssp07G002360	Ssp07G002360.1	0	0	1
Ssp07G002550	Ssp07G002550	Ssp07G002550.1	0	0	1
Ssp07G002870	Ssp07G002870	Ssp07G002870.1	0	0	1
Ssp07G003080	Ssp07G003080	Ssp07G003080.1	0	0	1
Ssp07G003170	Ssp07G003170	Ssp07G003170.1	0	0	1
Ssp07G003460	Ssp07G003460	Ssp07G003460.1	0	0	1
Ssp07G003750	Ssp07G003750	Ssp07G003750.1	0	0	1
Ssp07G004000	Ssp07G004000	Ssp07G004000.1	0	0	1
Ssp07G004100	Ssp07G004100	Ssp07G004100.1	0	0	1
Ssp07G004110	Ssp07G004110	Ssp07G004110.1	0	0	1
Ssp07G004360	Ssp07G004360	Ssp07G004360.1	0	0	1
Ssp07G004480	Ssp07G004480	Ssp07G004480.1	0	0	1
Ssp07G004690	Ssp07G004690	Ssp07G004690.1	0	0	1
Ssp07G004860	Ssp07G004860	Ssp07G004860.1	0	0	1
Ssp07G005070	Ssp07G005070	Ssp07G005070.1	0	0	1
Ssp07G005100	Ssp07G005100	Ssp07G005100.1	0	0	1
Ssp07G005140	Ssp07G005140	Ssp07G005140.1	0	0	1
Ssp07G005230	Ssp07G005230	Ssp07G005230.1	0	0	1
Ssp07G005730	Ssp07G005730	Ssp07G005730.1	0	0	1
Ssp07G005820	Ssp07G005820	Ssp07G005820.1	0	0	1
Ssp07G006020	Ssp07G006020	Ssp07G006020.1	0	0	1
Ssp07G006090	Ssp07G006090	Ssp07G006090.1	0	0	1
Ssp07G006380	Ssp07G006380	Ssp07G006380.1	0	0	1
Ssp07G006450	Ssp07G006450	Ssp07G006450.1	0	0	1
Ssp07G006480	Ssp07G006480	Ssp07G006480.1	0	0	1
Ssp07G006730	Ssp07G006730	Ssp07G006730.1	0	0	1
Ssp07G006920	Ssp07G006920	Ssp07G006920.1	0	0	1
Ssp07G007260	Ssp07G007260	Ssp07G007260.1	0	0	1
Ssp07G007290	Ssp07G007290	Ssp07G007290.1	0	0	1
Ssp07G007690	Ssp07G007690	Ssp07G007690.1	0	0	1
Ssp07G008140	Ssp07G008140	Ssp07G008140.1	0	0	1
Ssp07G008160	Ssp07G008160	Ssp07G008160.1	0	0	1
Ssp07G008490	Ssp07G008490	Ssp07G008490.1	0	0	1
Ssp07G008640	Ssp07G008640	Ssp07G008640.1	0	0	1
Ssp07G008850	Ssp07G008850	Ssp07G008850.1	0	0	1
Ssp07G008960	Ssp07G008960	Ssp07G008960.1	0	0	1
Ssp07G008970	Ssp07G008970	Ssp07G008970.1	0	0	1
Ssp07G009000	Ssp07G009000	Ssp07G009000.1	0	0	1
Ssp07G009040	Ssp07G009040	Ssp07G009040.1	0	0	1
Ssp07G009130	Ssp07G009130	Ssp07G009130.1	0	0	1
Ssp07G009550	Ssp07G009550	Ssp07G009550.1	0	0	1
Ssp07G009740	Ssp07G009740	Ssp07G009740.1	0	0	1
Ssp07G009760	Ssp07G009760	Ssp07G009760.1	0	0	1
Ssp07G009770	Ssp07G009770	Ssp07G009770.1	0	0	1
Ssp07G009910	Ssp07G009910	Ssp07G009910.1	0	0	1
Ssp07G009930	Ssp07G009930	Ssp07G009930.1	0	0	1
Ssp07G010070	Ssp07G010070	Ssp07G010070.1	0	0	1
Ssp07G010230	Ssp07G010230	Ssp07G010230.1	0	0	1
Ssp07G010270	Ssp07G010270	Ssp07G010270.1	0	0	1
Ssp07G010400	Ssp07G010400	Ssp07G010400.1	0	0	1
Ssp07G011000	Ssp07G011000	Ssp07G011000.1	0	0	1
Ssp07G011170	Ssp07G011170	Ssp07G011170.1	0	0	1
Ssp07G011320	Ssp07G011320	Ssp07G011320.1	0	0	1
Ssp07G011510	Ssp07G011510	Ssp07G011510.1	0	0	1
Ssp07G011650	Ssp07G011650	Ssp07G011650.1	0	0	1
Ssp07G012370	Ssp07G012370	Ssp07G012370.1	0	0	1
Ssp07G012540	Ssp07G012540	Ssp07G012540.1	0	0	1
Ssp07G012570	Ssp07G012570	Ssp07G012570.1	0	0	1
Ssp07G013080	Ssp07G013080	Ssp07G013080.1	0	0	1
Ssp07G013130	Ssp07G013130	Ssp07G013130.1	0	0	1
Ssp07G013190	Ssp07G013190	Ssp07G013190.1	0	0	1
Ssp07G013550	Ssp07G013550	Ssp07G013550.1	0	0	1
Ssp07G013560	Ssp07G013560	Ssp07G013560.1	0	0	1
Ssp07G013640	Ssp07G013640	Ssp07G013640.1	0	0	1
Ssp07G013720	Ssp07G013720	Ssp07G013720.1	0	0	1
Ssp07G013810	Ssp07G013810	Ssp07G013810.1	0	0	1
Ssp07G013840	Ssp07G013840	Ssp07G013840.1	0	0	1
Ssp07G013900	Ssp07G013900	Ssp07G013900.1	0	0	1
Ssp07G014940	Ssp07G014940	Ssp07G014940.1	0	0	1
Ssp07G014960	Ssp07G014960	Ssp07G014960.1	0	0	1
Ssp07G015130	Ssp07G015130	Ssp07G015130.1	0	0	1
Ssp07G015160	Ssp07G015160	Ssp07G015160.1	0	0	1
Ssp07G015320	Ssp07G015320	Ssp07G015320.1	0	0	1
Ssp07G015440	Ssp07G015440	Ssp07G015440.1	0	0	1
Ssp07G015470	Ssp07G015470	Ssp07G015470.1	0	0	1
Ssp07G015580	Ssp07G015580	Ssp07G015580.1	0	0	1
Ssp07G015640	Ssp07G015640	Ssp07G015640.1	0	0	1
Ssp07G015680	Ssp07G015680	Ssp07G015680.1	0	0	1
Ssp07G016150	Ssp07G016150	Ssp07G016150.1	0	0	1
Ssp07G016240	Ssp07G016240	Ssp07G016240.1	0	0	1
Ssp07G016310	Ssp07G016310	Ssp07G016310.1	0	0	1
Ssp07G016320	Ssp07G016320	Ssp07G016320.1	0	0	1
Ssp07G016370	Ssp07G016370	Ssp07G016370.1	0	0	1
Ssp07G016840	Ssp07G016840	Ssp07G016840.1	0	0	1
Ssp07G016940	Ssp07G016940	Ssp07G016940.1	0	0	1
Ssp07G017570	Ssp07G017570	Ssp07G017570.1	0	0	1
Ssp07G017590	Ssp07G017590	Ssp07G017590.1	0	0	1
Ssp07G017810	Ssp07G017810	Ssp07G017810.1	0	0	1
Ssp07G017830	Ssp07G017830	Ssp07G017830.1	0	0	1
Ssp07G017980	Ssp07G017980	Ssp07G017980.1	0	0	1
Ssp07G018110	Ssp07G018110	Ssp07G018110.1	0	0	1
Ssp07G018220	Ssp07G018220	Ssp07G018220.1	0	0	1
Ssp07G018230	Ssp07G018230	Ssp07G018230.1	0	0	1
Ssp07G018380	Ssp07G018380	Ssp07G018380.1	0	0	1
Ssp07G018480	Ssp07G018480	Ssp07G018480.1	0	0	1
Ssp07G018520	Ssp07G018520	Ssp07G018520.1	0	0	1
Ssp07G018540	Ssp07G018540	Ssp07G018540.1	0	0	1
Ssp07G018790	Ssp07G018790	Ssp07G018790.1	0	0	1
Ssp07G018900	Ssp07G018900	Ssp07G018900.1	0	0	1
Ssp07G019200	Ssp07G019200	Ssp07G019200.1	0	0	1
Ssp07G019300	Ssp07G019300	Ssp07G019300.1	0	0	1
Ssp07G019390	Ssp07G019390	Ssp07G019390.1	0	0	1
Ssp07G019760	Ssp07G019760	Ssp07G019760.1	0	0	1
Ssp07G020020	Ssp07G020020	Ssp07G020020.1	0	0	1
Ssp07G020210	Ssp07G020210	Ssp07G020210.1	0	0	1
Ssp07G020480	Ssp07G020480	Ssp07G020480.1	0	0	1
Ssp07G020530	Ssp07G020530	Ssp07G020530.1	0	0	1
Ssp07G020640	Ssp07G020640	Ssp07G020640.1	0	0	1
Ssp07G020800	Ssp07G020800	Ssp07G020800.1	0	0	1
Ssp07G020840	Ssp07G020840	Ssp07G020840.1	0	0	1
Ssp07G021650	Ssp07G021650	Ssp07G021650.1	0	0	1
Ssp07G021800	Ssp07G021800	Ssp07G021800.1	0	0	1
Ssp07G021850	Ssp07G021850	Ssp07G021850.1	0	0	1
Ssp07G022140	Ssp07G022140	Ssp07G022140.1	0	0	1
Ssp07G022230	Ssp07G022230	Ssp07G022230.1	0	0	1
Ssp07G023170	Ssp07G023170	Ssp07G023170.1	0	0	1
Ssp07G023340	Ssp07G023340	Ssp07G023340.1	0	0	1
Ssp07G024160	Ssp07G024160	Ssp07G024160.1	0	0	1
Ssp07G024270	Ssp07G024270	Ssp07G024270.1	0	0	1
Ssp07G024310	Ssp07G024310	Ssp07G024310.1	0	0	1
Ssp07G025470	Ssp07G025470	Ssp07G025470.1	0	0	1
Ssp07G026020	Ssp07G026020	Ssp07G026020.1	0	0	1
Ssp07G026070	Ssp07G026070	Ssp07G026070.1	0	0	1
Ssp07G026210	Ssp07G026210	Ssp07G026210.1	0	0	1
Ssp07G026280	Ssp07G026280	Ssp07G026280.1	0	0	1
Ssp07G026550	Ssp07G026550	Ssp07G026550.1	0	0	1
Ssp07G026820	Ssp07G026820	Ssp07G026820.1	0	0	1
Ssp07G026880	Ssp07G026880	Ssp07G026880.1	0	0	1
Ssp07G026900	Ssp07G026900	Ssp07G026900.1	0	0	1
Ssp07G026980	Ssp07G026980	Ssp07G026980.1	0	0	1
Ssp07G027030	Ssp07G027030	Ssp07G027030.1	0	0	1
Ssp07G027620	Ssp07G027620	Ssp07G027620.1	0	0	1
Ssp07G027840	Ssp07G027840	Ssp07G027840.1	0	0	1
Ssp07G027850	Ssp07G027850	Ssp07G027850.1	0	0	1
Ssp07G028220	Ssp07G028220	Ssp07G028220.1	0	0	1
Ssp07G028330	Ssp07G028330	Ssp07G028330.1	0	0	1
Ssp07G028670	Ssp07G028670	Ssp07G028670.1	0	0	1
Ssp07G029440	Ssp07G029440	Ssp07G029440.1	0	0	1
Ssp07G029590	Ssp07G029590	Ssp07G029590.1	0	0	1
Ssp07G029820	Ssp07G029820	Ssp07G029820.1	0	0	1
Ssp07G029870	Ssp07G029870	Ssp07G029870.1	0	0	1
Ssp07G029980	Ssp07G029980	Ssp07G029980.1	0	0	1
Ssp07G030170	Ssp07G030170	Ssp07G030170.1	0	0	1
Ssp07G030460	Ssp07G030460	Ssp07G030460.1	0	0	1
Ssp07G030510	Ssp07G030510	Ssp07G030510.1	0	0	1
Ssp07G030580	Ssp07G030580	Ssp07G030580.1	0	0	1
Ssp07G030920	Ssp07G030920	Ssp07G030920.1	0	0	1
Ssp07G031090	Ssp07G031090	Ssp07G031090.1	0	0	1
Ssp07G031230	Ssp07G031230	Ssp07G031230.1	0	0	1
Ssp07G031450	Ssp07G031450	Ssp07G031450.1	0	0	1
Ssp07G031530	Ssp07G031530	Ssp07G031530.1	0	0	1
Ssp07G031540	Ssp07G031540	Ssp07G031540.1	0	0	1
Ssp07G031590	Ssp07G031590	Ssp07G031590.1	0	0	1
Ssp07G031890	Ssp07G031890	Ssp07G031890.1	0	0	1
Ssp07G032000	Ssp07G032000	Ssp07G032000.1	0	0	1
Ssp07G032330	Ssp07G032330	Ssp07G032330.1	0	0	1
Ssp07G032420	Ssp07G032420	Ssp07G032420.1	0	0	1
Ssp07G032490	Ssp07G032490	Ssp07G032490.1	0	0	1
Ssp07G032670	Ssp07G032670	Ssp07G032670.1	0	0	1
Ssp07G032750	Ssp07G032750	Ssp07G032750.1	0	0	1
Ssp07G033450	Ssp07G033450	Ssp07G033450.1	0	0	1
Ssp07G033460	Ssp07G033460	Ssp07G033460.1	0	0	1
Ssp07G033550	Ssp07G033550	Ssp07G033550.1	0	0	1
Ssp07G033860	Ssp07G033860	Ssp07G033860.1	0	0	1
Ssp07G034170	Ssp07G034170	Ssp07G034170.1	0	0	1
Ssp08G000090	Ssp08G000090	Ssp08G000090.1	0	0	1
Ssp08G000240	Ssp08G000240	Ssp08G000240.1	0	0	1
Ssp08G000290	Ssp08G000290	Ssp08G000290.1	0	0	1
Ssp08G000350	Ssp08G000350	Ssp08G000350.1	0	0	1
Ssp08G000590	Ssp08G000590	Ssp08G000590.1	0	0	1
Ssp08G000710	Ssp08G000710	Ssp08G000710.1	0	0	1
Ssp08G001450	Ssp08G001450	Ssp08G001450.1	0	0	1
Ssp08G001680	Ssp08G001680	Ssp08G001680.1	0	0	1
Ssp08G001750	Ssp08G001750	Ssp08G001750.1	0	0	1
Ssp08G001800	Ssp08G001800	Ssp08G001800.1	0	0	1
Ssp08G001920	Ssp08G001920	Ssp08G001920.1	0	0	1
Ssp08G002270	Ssp08G002270	Ssp08G002270.1	0	0	1
Ssp08G002290	Ssp08G002290	Ssp08G002290.1	0	0	1
Ssp08G002420	Ssp08G002420	Ssp08G002420.1	0	0	1
Ssp08G002530	Ssp08G002530	Ssp08G002530.1	0	0	1
Ssp08G002540	Ssp08G002540	Ssp08G002540.1	0	0	1
Ssp08G002610	Ssp08G002610	Ssp08G002610.1	0	0	1
Ssp08G002950	Ssp08G002950	Ssp08G002950.1	0	0	1
Ssp08G003120	Ssp08G003120	Ssp08G003120.1	0	0	1
Ssp08G003150	Ssp08G003150	Ssp08G003150.1	0	0	1
Ssp08G003160	Ssp08G003160	Ssp08G003160.1	0	0	1
Ssp08G003710	Ssp08G003710	Ssp08G003710.1	0	0	1
Ssp08G003980	Ssp08G003980	Ssp08G003980.1	0	0	1
Ssp08G004000	Ssp08G004000	Ssp08G004000.1	0	0	1
Ssp08G004090	Ssp08G004090	Ssp08G004090.1	0	0	1
Ssp08G004300	Ssp08G004300	Ssp08G004300.1	0	0	1
Ssp08G004560	Ssp08G004560	Ssp08G004560.1	0	0	1
Ssp08G004600	Ssp08G004600	Ssp08G004600.1	0	0	1
Ssp08G004690	Ssp08G004690	Ssp08G004690.1	0	0	1
Ssp08G004950	Ssp08G004950	Ssp08G004950.1	0	0	1
Ssp08G004970	Ssp08G004970	Ssp08G004970.1	0	0	1
Ssp08G005080	Ssp08G005080	Ssp08G005080.1	0	0	1
Ssp08G005210	Ssp08G005210	Ssp08G005210.1	0	0	1
Ssp08G005470	Ssp08G005470	Ssp08G005470.1	0	0	1
Ssp08G005710	Ssp08G005710	Ssp08G005710.1	0	0	1
Ssp08G005720	Ssp08G005720	Ssp08G005720.1	0	0	1
Ssp08G005890	Ssp08G005890	Ssp08G005890.1	0	0	1
Ssp08G006180	Ssp08G006180	Ssp08G006180.1	0	0	1
Ssp08G007220	Ssp08G007220	Ssp08G007220.1	0	0	1
Ssp08G007250	Ssp08G007250	Ssp08G007250.1	0	0	1
Ssp08G007510	Ssp08G007510	Ssp08G007510.1	0	0	1
Ssp08G007730	Ssp08G007730	Ssp08G007730.1	0	0	1
Ssp08G007970	Ssp08G007970	Ssp08G007970.1	0	0	1
Ssp08G008020	Ssp08G008020	Ssp08G008020.1	0	0	1
Ssp08G008250	Ssp08G008250	Ssp08G008250.1	0	0	1
Ssp08G008360	Ssp08G008360	Ssp08G008360.1	0	0	1
Ssp08G008400	Ssp08G008400	Ssp08G008400.1	0	0	1
Ssp08G008420	Ssp08G008420	Ssp08G008420.1	0	0	1
Ssp08G008430	Ssp08G008430	Ssp08G008430.1	0	0	1
Ssp08G008770	Ssp08G008770	Ssp08G008770.1	0	0	1
Ssp08G009000	Ssp08G009000	Ssp08G009000.1	0	0	1
Ssp08G009470	Ssp08G009470	Ssp08G009470.1	0	0	1
Ssp08G009820	Ssp08G009820	Ssp08G009820.1	0	0	1
Ssp08G009880	Ssp08G009880	Ssp08G009880.1	0	0	1
Ssp08G009930	Ssp08G009930	Ssp08G009930.1	0	0	1
Ssp08G010390	Ssp08G010390	Ssp08G010390.1	0	0	1
Ssp08G010600	Ssp08G010600	Ssp08G010600.1	0	0	1
Ssp08G010710	Ssp08G010710	Ssp08G010710.1	0	0	1
Ssp08G010840	Ssp08G010840	Ssp08G010840.1	0	0	1
Ssp08G011030	Ssp08G011030	Ssp08G011030.1	0	0	1
Ssp08G011210	Ssp08G011210	Ssp08G011210.1	0	0	1
Ssp08G011270	Ssp08G011270	Ssp08G011270.1	0	0	1
Ssp08G011320	Ssp08G011320	Ssp08G011320.1	0	0	1
Ssp08G011430	Ssp08G011430	Ssp08G011430.1	0	0	1
Ssp08G011730	Ssp08G011730	Ssp08G011730.1	0	0	1
Ssp08G011780	Ssp08G011780	Ssp08G011780.1	0	0	1
Ssp08G012150	Ssp08G012150	Ssp08G012150.1	0	0	1
Ssp08G012240	Ssp08G012240	Ssp08G012240.1	0	0	1
Ssp08G012460	Ssp08G012460	Ssp08G012460.1	0	0	1
Ssp08G012930	Ssp08G012930	Ssp08G012930.1	0	0	1
Ssp08G013000	Ssp08G013000	Ssp08G013000.1	0	0	1
Ssp08G013130	Ssp08G013130	Ssp08G013130.1	0	0	1
Ssp08G013330	Ssp08G013330	Ssp08G013330.1	0	0	1
Ssp08G014300	Ssp08G014300	Ssp08G014300.1	0	0	1
Ssp08G014770	Ssp08G014770	Ssp08G014770.1	0	0	1
Ssp08G015220	Ssp08G015220	Ssp08G015220.1	0	0	1
Ssp08G015230	Ssp08G015230	Ssp08G015230.1	0	0	1
Ssp08G015580	Ssp08G015580	Ssp08G015580.1	0	0	1
Ssp08G015650	Ssp08G015650	Ssp08G015650.1	0	0	1
Ssp08G015660	Ssp08G015660	Ssp08G015660.1	0	0	1
Ssp08G015730	Ssp08G015730	Ssp08G015730.1	0	0	1
Ssp08G016080	Ssp08G016080	Ssp08G016080.1	0	0	1
Ssp08G016160	Ssp08G016160	Ssp08G016160.1	0	0	1
Ssp08G016210	Ssp08G016210	Ssp08G016210.1	0	0	1
Ssp08G016280	Ssp08G016280	Ssp08G016280.1	0	0	1
Ssp08G016680	Ssp08G016680	Ssp08G016680.1	0	0	1
Ssp08G016700	Ssp08G016700	Ssp08G016700.1	0	0	1
Ssp08G016850	Ssp08G016850	Ssp08G016850.1	0	0	1
Ssp08G017440	Ssp08G017440	Ssp08G017440.1	0	0	1
Ssp08G017550	Ssp08G017550	Ssp08G017550.1	0	0	1
Ssp08G017790	Ssp08G017790	Ssp08G017790.1	0	0	1
Ssp08G018530	Ssp08G018530	Ssp08G018530.1	0	0	1
Ssp08G018540	Ssp08G018540	Ssp08G018540.1	0	0	1
Ssp08G018620	Ssp08G018620	Ssp08G018620.1	0	0	1
Ssp08G018870	Ssp08G018870	Ssp08G018870.1	0	0	1
Ssp08G018930	Ssp08G018930	Ssp08G018930.1	0	0	1
Ssp08G019000	Ssp08G019000	Ssp08G019000.1	0	0	1
Ssp08G019170	Ssp08G019170	Ssp08G019170.1	0	0	1
Ssp08G019470	Ssp08G019470	Ssp08G019470.1	0	0	1
Ssp08G019660	Ssp08G019660	Ssp08G019660.1	0	0	1
Ssp08G019950	Ssp08G019950	Ssp08G019950.1	0	0	1
Ssp08G019970	Ssp08G019970	Ssp08G019970.1	0	0	1
Ssp08G020040	Ssp08G020040	Ssp08G020040.1	0	0	1
Ssp08G020640	Ssp08G020640	Ssp08G020640.1	0	0	1
Ssp08G021140	Ssp08G021140	Ssp08G021140.1	0	0	1
Ssp08G021250	Ssp08G021250	Ssp08G021250.1	0	0	1
Ssp08G021290	Ssp08G021290	Ssp08G021290.1	0	0	1
Ssp08G021390	Ssp08G021390	Ssp08G021390.1	0	0	1
Ssp08G021590	Ssp08G021590	Ssp08G021590.1	0	0	1
Ssp08G021970	Ssp08G021970	Ssp08G021970.1	0	0	1
Ssp08G022240	Ssp08G022240	Ssp08G022240.1	0	0	1
Ssp08G022540	Ssp08G022540	Ssp08G022540.1	0	0	1
Ssp08G022720	Ssp08G022720	Ssp08G022720.1	0	0	1
Ssp08G022740	Ssp08G022740	Ssp08G022740.1	0	0	1
Ssp08G022960	Ssp08G022960	Ssp08G022960.1	0	0	1
Ssp08G023220	Ssp08G023220	Ssp08G023220.1	0	0	1
Ssp08G023330	Ssp08G023330	Ssp08G023330.1	0	0	1
Ssp08G023840	Ssp08G023840	Ssp08G023840.1	0	0	1
Ssp08G024330	Ssp08G024330	Ssp08G024330.1	0	0	1
Ssp08G024350	Ssp08G024350	Ssp08G024350.1	0	0	1
Ssp08G024490	Ssp08G024490	Ssp08G024490.1	0	0	1
Ssp08G024530	Ssp08G024530	Ssp08G024530.1	0	0	1
Ssp08G024810	Ssp08G024810	Ssp08G024810.1	0	0	1
Ssp08G024880	Ssp08G024880	Ssp08G024880.1	0	0	1
Ssp08G025370	Ssp08G025370	Ssp08G025370.1	0	0	1
Ssp08G025550	Ssp08G025550	Ssp08G025550.1	0	0	1
Ssp08G025970	Ssp08G025970	Ssp08G025970.1	0	0	1
Ssp08G026030	Ssp08G026030	Ssp08G026030.1	0	0	1
Ssp08G026150	Ssp08G026150	Ssp08G026150.1	0	0	1
Ssp08G026360	Ssp08G026360	Ssp08G026360.1	0	0	1
Ssp08G026550	Ssp08G026550	Ssp08G026550.1	0	0	1
Ssp08G026690	Ssp08G026690	Ssp08G026690.1	0	0	1
Ssp08G026830	Ssp08G026830	Ssp08G026830.1	0	0	1
Ssp09G000280	Ssp09G000280	Ssp09G000280.1	0	0	1
Ssp09G000550	Ssp09G000550	Ssp09G000550.1	0	0	1
Ssp09G000640	Ssp09G000640	Ssp09G000640.1	0	0	1
Ssp09G000960	Ssp09G000960	Ssp09G000960.1	0	0	1
Ssp09G001200	Ssp09G001200	Ssp09G001200.1	0	0	1
Ssp09G001250	Ssp09G001250	Ssp09G001250.1	0	0	1
Ssp09G001400	Ssp09G001400	Ssp09G001400.1	0	0	1
Ssp09G001710	Ssp09G001710	Ssp09G001710.1	0	0	1
Ssp09G001740	Ssp09G001740	Ssp09G001740.1	0	0	1
Ssp09G001800	Ssp09G001800	Ssp09G001800.1	0	0	1
Ssp09G002060	Ssp09G002060	Ssp09G002060.1	0	0	1
Ssp09G002320	Ssp09G002320	Ssp09G002320.1	0	0	1
Ssp09G002530	Ssp09G002530	Ssp09G002530.1	0	0	1
Ssp09G002540	Ssp09G002540	Ssp09G002540.1	0	0	1
Ssp09G003250	Ssp09G003250	Ssp09G003250.1	0	0	1
Ssp09G003260	Ssp09G003260	Ssp09G003260.1	0	0	1
Ssp09G003460	Ssp09G003460	Ssp09G003460.1	0	0	1
Ssp09G003860	Ssp09G003860	Ssp09G003860.1	0	0	1
Ssp09G004630	Ssp09G004630	Ssp09G004630.1	0	0	1
Ssp09G005130	Ssp09G005130	Ssp09G005130.1	0	0	1
Ssp09G005190	Ssp09G005190	Ssp09G005190.1	0	0	1
Ssp09G005740	Ssp09G005740	Ssp09G005740.1	0	0	1
Ssp09G005840	Ssp09G005840	Ssp09G005840.1	0	0	1
Ssp09G005930	Ssp09G005930	Ssp09G005930.1	0	0	1
Ssp09G006090	Ssp09G006090	Ssp09G006090.1	0	0	1
Ssp09G006470	Ssp09G006470	Ssp09G006470.1	0	0	1
Ssp09G006500	Ssp09G006500	Ssp09G006500.1	0	0	1
Ssp09G006640	Ssp09G006640	Ssp09G006640.1	0	0	1
Ssp09G006820	Ssp09G006820	Ssp09G006820.1	0	0	1
Ssp09G006910	Ssp09G006910	Ssp09G006910.1	0	0	1
Ssp09G006940	Ssp09G006940	Ssp09G006940.1	0	0	1
Ssp09G007020	Ssp09G007020	Ssp09G007020.1	0	0	1
Ssp09G007110	Ssp09G007110	Ssp09G007110.1	0	0	1
Ssp09G007130	Ssp09G007130	Ssp09G007130.1	0	0	1
Ssp09G007900	Ssp09G007900	Ssp09G007900.1	0	0	1
Ssp09G008250	Ssp09G008250	Ssp09G008250.1	0	0	1
Ssp09G008940	Ssp09G008940	Ssp09G008940.1	0	0	1
Ssp09G009030	Ssp09G009030	Ssp09G009030.1	0	0	1
Ssp09G009350	Ssp09G009350	Ssp09G009350.1	0	0	1
Ssp09G009370	Ssp09G009370	Ssp09G009370.1	0	0	1
Ssp09G009380	Ssp09G009380	Ssp09G009380.1	0	0	1
Ssp09G009400	Ssp09G009400	Ssp09G009400.1	0	0	1
Ssp09G009500	Ssp09G009500	Ssp09G009500.1	0	0	1
Ssp09G009520	Ssp09G009520	Ssp09G009520.1	0	0	1
Ssp09G009540	Ssp09G009540	Ssp09G009540.1	0	0	1
Ssp09G009550	Ssp09G009550	Ssp09G009550.1	0	0	1
Ssp09G010240	Ssp09G010240	Ssp09G010240.1	0	0	1
Ssp09G010440	Ssp09G010440	Ssp09G010440.1	0	0	1
Ssp09G010490	Ssp09G010490	Ssp09G010490.1	0	0	1
Ssp09G010560	Ssp09G010560	Ssp09G010560.1	0	0	1
Ssp09G010970	Ssp09G010970	Ssp09G010970.1	0	0	1
Ssp09G011160	Ssp09G011160	Ssp09G011160.1	0	0	1
Ssp09G011370	Ssp09G011370	Ssp09G011370.1	0	0	1
Ssp09G011870	Ssp09G011870	Ssp09G011870.1	0	0	1
Ssp09G012010	Ssp09G012010	Ssp09G012010.1	0	0	1
Ssp09G012290	Ssp09G012290	Ssp09G012290.1	0	0	1
Ssp09G012310	Ssp09G012310	Ssp09G012310.1	0	0	1
Ssp09G012410	Ssp09G012410	Ssp09G012410.1	0	0	1
Ssp09G012460	Ssp09G012460	Ssp09G012460.1	0	0	1
Ssp09G012590	Ssp09G012590	Ssp09G012590.1	0	0	1
Ssp09G012790	Ssp09G012790	Ssp09G012790.1	0	0	1
Ssp09G012840	Ssp09G012840	Ssp09G012840.1	0	0	1
Ssp09G012940	Ssp09G012940	Ssp09G012940.1	0	0	1
Ssp09G013250	Ssp09G013250	Ssp09G013250.1	0	0	1
Ssp09G013330	Ssp09G013330	Ssp09G013330.1	0	0	1
Ssp09G013390	Ssp09G013390	Ssp09G013390.1	0	0	1
Ssp09G013400	Ssp09G013400	Ssp09G013400.1	0	0	1
Ssp09G013880	Ssp09G013880	Ssp09G013880.1	0	0	1
Ssp09G014000	Ssp09G014000	Ssp09G014000.1	0	0	1
Ssp09G014020	Ssp09G014020	Ssp09G014020.1	0	0	1
Ssp09G014060	Ssp09G014060	Ssp09G014060.1	0	0	1
Ssp09G014120	Ssp09G014120	Ssp09G014120.1	0	0	1
Ssp09G014170	Ssp09G014170	Ssp09G014170.1	0	0	1
Ssp09G014430	Ssp09G014430	Ssp09G014430.1	0	0	1
Ssp09G015620	Ssp09G015620	Ssp09G015620.1	0	0	1
Ssp09G015690	Ssp09G015690	Ssp09G015690.1	0	0	1
Ssp09G015720	Ssp09G015720	Ssp09G015720.1	0	0	1
Ssp09G015920	Ssp09G015920	Ssp09G015920.1	0	0	1
Ssp09G016130	Ssp09G016130	Ssp09G016130.1	0	0	1
Ssp09G016300	Ssp09G016300	Ssp09G016300.1	0	0	1
Ssp09G016380	Ssp09G016380	Ssp09G016380.1	0	0	1
Ssp09G016720	Ssp09G016720	Ssp09G016720.1	0	0	1
Ssp09G016830	Ssp09G016830	Ssp09G016830.1	0	0	1
Ssp09G016920	Ssp09G016920	Ssp09G016920.1	0	0	1
Ssp09G017340	Ssp09G017340	Ssp09G017340.1	0	0	1
Ssp09G017650	Ssp09G017650	Ssp09G017650.1	0	0	1
Ssp09G017810	Ssp09G017810	Ssp09G017810.1	0	0	1
Ssp09G017840	Ssp09G017840	Ssp09G017840.1	0	0	1
Ssp09G017890	Ssp09G017890	Ssp09G017890.1	0	0	1
Ssp09G017980	Ssp09G017980	Ssp09G017980.1	0	0	1
Ssp09G018320	Ssp09G018320	Ssp09G018320.1	0	0	1
Ssp09G018530	Ssp09G018530	Ssp09G018530.1	0	0	1
Ssp09G018580	Ssp09G018580	Ssp09G018580.1	0	0	1
Ssp09G018980	Ssp09G018980	Ssp09G018980.1	0	0	1
Ssp09G019290	Ssp09G019290	Ssp09G019290.1	0	0	1
Ssp09G019750	Ssp09G019750	Ssp09G019750.1	0	0	1
Ssp09G019940	Ssp09G019940	Ssp09G019940.1	0	0	1
Ssp09G020420	Ssp09G020420	Ssp09G020420.1	0	0	1
Ssp09G020950	Ssp09G020950	Ssp09G020950.1	0	0	1
Ssp09G021560	Ssp09G021560	Ssp09G021560.1	0	0	1
Ssp09G021750	Ssp09G021750	Ssp09G021750.1	0	0	1
Ssp09G021940	Ssp09G021940	Ssp09G021940.1	0	0	1
Ssp09G022270	Ssp09G022270	Ssp09G022270.1	0	0	1
Ssp09G022320	Ssp09G022320	Ssp09G022320.1	0	0	1
Ssp09G022620	Ssp09G022620	Ssp09G022620.1	0	0	1
Ssp09G022710	Ssp09G022710	Ssp09G022710.1	0	0	1
Ssp09G023190	Ssp09G023190	Ssp09G023190.1	0	0	1
Ssp09G023410	Ssp09G023410	Ssp09G023410.1	0	0	1
Ssp09G023550	Ssp09G023550	Ssp09G023550.1	0	0	1
Ssp09G023910	Ssp09G023910	Ssp09G023910.1	0	0	1
Ssp09G023950	Ssp09G023950	Ssp09G023950.1	0	0	1
Ssp09G024300	Ssp09G024300	Ssp09G024300.1	0	0	1
Ssp09G024560	Ssp09G024560	Ssp09G024560.1	0	0	1
Ssp09G024860	Ssp09G024860	Ssp09G024860.1	0	0	1
Ssp09G024920	Ssp09G024920	Ssp09G024920.1	0	0	1
Ssp09G024990	Ssp09G024990	Ssp09G024990.1	0	0	1
Ssp09G025090	Ssp09G025090	Ssp09G025090.1	0	0	1
Ssp09G025100	Ssp09G025100	Ssp09G025100.1	0	0	1
Ssp09G025290	Ssp09G025290	Ssp09G025290.1	0	0	1
Ssp09G025320	Ssp09G025320	Ssp09G025320.1	0	0	1
Ssp09G025580	Ssp09G025580	Ssp09G025580.1	0	0	1
Ssp09G026220	Ssp09G026220	Ssp09G026220.1	0	0	1
Ssp09G026450	Ssp09G026450	Ssp09G026450.1	0	0	1
Ssp09G026940	Ssp09G026940	Ssp09G026940.1	0	0	1
Ssp09G026950	Ssp09G026950	Ssp09G026950.1	0	0	1
Ssp09G027380	Ssp09G027380	Ssp09G027380.1	0	0	1
Ssp09G027400	Ssp09G027400	Ssp09G027400.1	0	0	1
Ssp09G027680	Ssp09G027680	Ssp09G027680.1	0	0	1
Ssp09G027760	Ssp09G027760	Ssp09G027760.1	0	0	1
Ssp09G027850	Ssp09G027850	Ssp09G027850.1	0	0	1
Ssp09G027940	Ssp09G027940	Ssp09G027940.1	0	0	1
Ssp09G028190	Ssp09G028190	Ssp09G028190.1	0	0	1
Ssp10G000120	Ssp10G000120	Ssp10G000120.1	0	0	1
Ssp10G000370	Ssp10G000370	Ssp10G000370.1	0	0	1
Ssp10G000830	Ssp10G000830	Ssp10G000830.1	0	0	1
Ssp10G000860	Ssp10G000860	Ssp10G000860.1	0	0	1
Ssp10G001300	Ssp10G001300	Ssp10G001300.1	0	0	1
Ssp10G001970	Ssp10G001970	Ssp10G001970.1	0	0	1
Ssp10G001980	Ssp10G001980	Ssp10G001980.1	0	0	1
Ssp10G002340	Ssp10G002340	Ssp10G002340.1	0	0	1
Ssp10G002510	Ssp10G002510	Ssp10G002510.1	0	0	1
Ssp10G003030	Ssp10G003030	Ssp10G003030.1	0	0	1
Ssp10G003120	Ssp10G003120	Ssp10G003120.1	0	0	1
Ssp10G003200	Ssp10G003200	Ssp10G003200.1	0	0	1
Ssp10G003360	Ssp10G003360	Ssp10G003360.1	0	0	1
Ssp10G003380	Ssp10G003380	Ssp10G003380.1	0	0	1
Ssp10G003740	Ssp10G003740	Ssp10G003740.1	0	0	1
Ssp10G003780	Ssp10G003780	Ssp10G003780.1	0	0	1
Ssp10G003820	Ssp10G003820	Ssp10G003820.1	0	0	1
Ssp10G003960	Ssp10G003960	Ssp10G003960.1	0	0	1
Ssp10G004360	Ssp10G004360	Ssp10G004360.1	0	0	1
Ssp10G004370	Ssp10G004370	Ssp10G004370.1	0	0	1
Ssp10G004530	Ssp10G004530	Ssp10G004530.1	0	0	1
Ssp10G004580	Ssp10G004580	Ssp10G004580.1	0	0	1
Ssp10G004760	Ssp10G004760	Ssp10G004760.1	0	0	1
Ssp10G005110	Ssp10G005110	Ssp10G005110.1	0	0	1
Ssp10G005270	Ssp10G005270	Ssp10G005270.1	0	0	1
Ssp10G005570	Ssp10G005570	Ssp10G005570.1	0	0	1
Ssp10G005650	Ssp10G005650	Ssp10G005650.1	0	0	1
Ssp10G005690	Ssp10G005690	Ssp10G005690.1	0	0	1
Ssp10G005760	Ssp10G005760	Ssp10G005760.1	0	0	1
Ssp10G006140	Ssp10G006140	Ssp10G006140.1	0	0	1
Ssp10G006210	Ssp10G006210	Ssp10G006210.1	0	0	1
Ssp10G006520	Ssp10G006520	Ssp10G006520.1	0	0	1
Ssp10G006640	Ssp10G006640	Ssp10G006640.1	0	0	1
Ssp10G006700	Ssp10G006700	Ssp10G006700.1	0	0	1
Ssp10G006740	Ssp10G006740	Ssp10G006740.1	0	0	1
Ssp10G006920	Ssp10G006920	Ssp10G006920.1	0	0	1
Ssp10G007040	Ssp10G007040	Ssp10G007040.1	0	0	1
Ssp10G007120	Ssp10G007120	Ssp10G007120.1	0	0	1
Ssp10G007310	Ssp10G007310	Ssp10G007310.1	0	0	1
Ssp10G007350	Ssp10G007350	Ssp10G007350.1	0	0	1
Ssp10G007400	Ssp10G007400	Ssp10G007400.1	0	0	1
Ssp10G007410	Ssp10G007410	Ssp10G007410.1	0	0	1
Ssp10G007640	Ssp10G007640	Ssp10G007640.1	0	0	1
Ssp10G007890	Ssp10G007890	Ssp10G007890.1	0	0	1
Ssp10G007930	Ssp10G007930	Ssp10G007930.1	0	0	1
Ssp10G007960	Ssp10G007960	Ssp10G007960.1	0	0	1
Ssp10G008230	Ssp10G008230	Ssp10G008230.1	0	0	1
Ssp10G008320	Ssp10G008320	Ssp10G008320.1	0	0	1
Ssp10G008350	Ssp10G008350	Ssp10G008350.1	0	0	1
Ssp10G008460	Ssp10G008460	Ssp10G008460.1	0	0	1
Ssp10G008810	Ssp10G008810	Ssp10G008810.1	0	0	1
Ssp10G008890	Ssp10G008890	Ssp10G008890.1	0	0	1
Ssp10G009370	Ssp10G009370	Ssp10G009370.1	0	0	1
Ssp10G009460	Ssp10G009460	Ssp10G009460.1	0	0	1
Ssp10G009620	Ssp10G009620	Ssp10G009620.1	0	0	1
Ssp10G009970	Ssp10G009970	Ssp10G009970.1	0	0	1
Ssp10G010080	Ssp10G010080	Ssp10G010080.1	0	0	1
Ssp10G010110	Ssp10G010110	Ssp10G010110.1	0	0	1
Ssp10G010270	Ssp10G010270	Ssp10G010270.1	0	0	1
Ssp10G010290	Ssp10G010290	Ssp10G010290.1	0	0	1
Ssp10G011010	Ssp10G011010	Ssp10G011010.1	0	0	1
Ssp10G011060	Ssp10G011060	Ssp10G011060.1	0	0	1
Ssp10G011360	Ssp10G011360	Ssp10G011360.1	0	0	1
Ssp10G011760	Ssp10G011760	Ssp10G011760.1	0	0	1
Ssp10G011960	Ssp10G011960	Ssp10G011960.1	0	0	1
Ssp10G012210	Ssp10G012210	Ssp10G012210.1	0	0	1
Ssp10G012300	Ssp10G012300	Ssp10G012300.1	0	0	1
Ssp10G012600	Ssp10G012600	Ssp10G012600.1	0	0	1
Ssp10G012780	Ssp10G012780	Ssp10G012780.1	0	0	1
Ssp10G012840	Ssp10G012840	Ssp10G012840.1	0	0	1
Ssp10G012860	Ssp10G012860	Ssp10G012860.1	0	0	1
Ssp10G012910	Ssp10G012910	Ssp10G012910.1	0	0	1
Ssp10G013000	Ssp10G013000	Ssp10G013000.1	0	0	1
Ssp10G013040	Ssp10G013040	Ssp10G013040.1	0	0	1
Ssp10G013220	Ssp10G013220	Ssp10G013220.1	0	0	1
Ssp10G013380	Ssp10G013380	Ssp10G013380.1	0	0	1
Ssp10G013910	Ssp10G013910	Ssp10G013910.1	0	0	1
Ssp10G014100	Ssp10G014100	Ssp10G014100.1	0	0	1
Ssp10G014170	Ssp10G014170	Ssp10G014170.1	0	0	1
Ssp10G014790	Ssp10G014790	Ssp10G014790.1	0	0	1
Ssp10G014980	Ssp10G014980	Ssp10G014980.1	0	0	1
Ssp10G015230	Ssp10G015230	Ssp10G015230.1	0	0	1
Ssp10G015260	Ssp10G015260	Ssp10G015260.1	0	0	1
Ssp10G015460	Ssp10G015460	Ssp10G015460.1	0	0	1
Ssp10G015540	Ssp10G015540	Ssp10G015540.1	0	0	1
Ssp10G015830	Ssp10G015830	Ssp10G015830.1	0	0	1
Ssp10G015870	Ssp10G015870	Ssp10G015870.1	0	0	1
Ssp10G016450	Ssp10G016450	Ssp10G016450.1	0	0	1
Ssp10G016750	Ssp10G016750	Ssp10G016750.1	0	0	1
Ssp10G016830	Ssp10G016830	Ssp10G016830.1	0	0	1
Ssp10G016850	Ssp10G016850	Ssp10G016850.1	0	0	1
Ssp10G017360	Ssp10G017360	Ssp10G017360.1	0	0	1
Ssp10G017630	Ssp10G017630	Ssp10G017630.1	0	0	1
Ssp10G018010	Ssp10G018010	Ssp10G018010.1	0	0	1
Ssp10G018270	Ssp10G018270	Ssp10G018270.1	0	0	1
Ssp10G018310	Ssp10G018310	Ssp10G018310.1	0	0	1
Ssp10G018470	Ssp10G018470	Ssp10G018470.1	0	0	1
Ssp10G018660	Ssp10G018660	Ssp10G018660.1	0	0	1
Ssp10G018740	Ssp10G018740	Ssp10G018740.1	0	0	1
Ssp10G018830	Ssp10G018830	Ssp10G018830.1	0	0	1
Ssp10G018920	Ssp10G018920	Ssp10G018920.1	0	0	1
Ssp10G019090	Ssp10G019090	Ssp10G019090.1	0	0	1
Ssp10G019170	Ssp10G019170	Ssp10G019170.1	0	0	1
Ssp10G019200	Ssp10G019200	Ssp10G019200.1	0	0	1
Ssp10G019410	Ssp10G019410	Ssp10G019410.1	0	0	1
Ssp10G019870	Ssp10G019870	Ssp10G019870.1	0	0	1
Ssp10G020050	Ssp10G020050	Ssp10G020050.1	0	0	1
Ssp10G020200	Ssp10G020200	Ssp10G020200.1	0	0	1
Ssp10G020750	Ssp10G020750	Ssp10G020750.1	0	0	1
Ssp10G021140	Ssp10G021140	Ssp10G021140.1	0	0	1
Ssp10G021150	Ssp10G021150	Ssp10G021150.1	0	0	1
Ssp10G021600	Ssp10G021600	Ssp10G021600.1	0	0	1
Ssp10G022220	Ssp10G022220	Ssp10G022220.1	0	0	1
Ssp10G022580	Ssp10G022580	Ssp10G022580.1	0	0	1
Ssp10G022950	Ssp10G022950	Ssp10G022950.1	0	0	1
Ssp10G023160	Ssp10G023160	Ssp10G023160.1	0	0	1
Ssp10G023230	Ssp10G023230	Ssp10G023230.1	0	0	1
Ssp10G023430	Ssp10G023430	Ssp10G023430.1	0	0	1
Ssp10G023440	Ssp10G023440	Ssp10G023440.1	0	0	1
Ssp10G023550	Ssp10G023550	Ssp10G023550.1	0	0	1
Ssp10G023660	Ssp10G023660	Ssp10G023660.1	0	0	1
Ssp10G023830	Ssp10G023830	Ssp10G023830.1	0	0	1
Ssp10G023860	Ssp10G023860	Ssp10G023860.1	0	0	1
Ssp10G024340	Ssp10G024340	Ssp10G024340.1	0	0	1
Ssp10G024880	Ssp10G024880	Ssp10G024880.1	0	0	1
Ssp10G024970	Ssp10G024970	Ssp10G024970.1	0	0	1
Ssp10G025250	Ssp10G025250	Ssp10G025250.1	0	0	1
Ssp10G025290	Ssp10G025290	Ssp10G025290.1	0	0	1
Ssp10G025370	Ssp10G025370	Ssp10G025370.1	0	0	1
Ssp10G025470	Ssp10G025470	Ssp10G025470.1	0	0	1
Ssp10G025480	Ssp10G025480	Ssp10G025480.1	0	0	1
Ssp10G025850	Ssp10G025850	Ssp10G025850.1	0	0	1
Ssp10G025910	Ssp10G025910	Ssp10G025910.1	0	0	1
Ssp10G026270	Ssp10G026270	Ssp10G026270.1	0	0	1
Ssp10G026820	Ssp10G026820	Ssp10G026820.1	0	0	1
Ssp10G026850	Ssp10G026850	Ssp10G026850.1	0	0	1
Ssp10G026950	Ssp10G026950	Ssp10G026950.1	0	0	1
Ssp10G027140	Ssp10G027140	Ssp10G027140.1	0	0	1
Ssp10G027160	Ssp10G027160	Ssp10G027160.1	0	0	1
Ssp10G027410	Ssp10G027410	Ssp10G027410.1	0	0	1
Ssp10G027720	Ssp10G027720	Ssp10G027720.1	0	0	1
Ssp10G028450	Ssp10G028450	Ssp10G028450.1	0	0	1
Ssp10G028500	Ssp10G028500	Ssp10G028500.1	0	0	1
Ssp10G028510	Ssp10G028510	Ssp10G028510.1	0	0	1
Ssp11G000010	Ssp11G000010	Ssp11G000010.1	0	0	1
Ssp11G000470	Ssp11G000470	Ssp11G000470.1	0	0	1
Ssp11G000510	Ssp11G000510	Ssp11G000510.1	0	0	1
Ssp11G000620	Ssp11G000620	Ssp11G000620.1	0	0	1
Ssp11G001290	Ssp11G001290	Ssp11G001290.1	0	0	1
Ssp11G001320	Ssp11G001320	Ssp11G001320.1	0	0	1
Ssp11G001530	Ssp11G001530	Ssp11G001530.1	0	0	1
Ssp11G001860	Ssp11G001860	Ssp11G001860.1	0	0	1
Ssp11G001880	Ssp11G001880	Ssp11G001880.1	0	0	1
Ssp11G002010	Ssp11G002010	Ssp11G002010.1	0	0	1
Ssp11G002200	Ssp11G002200	Ssp11G002200.1	0	0	1
Ssp11G002230	Ssp11G002230	Ssp11G002230.1	0	0	1
Ssp11G002570	Ssp11G002570	Ssp11G002570.1	0	0	1
Ssp11G002650	Ssp11G002650	Ssp11G002650.1	0	0	1
Ssp11G002690	Ssp11G002690	Ssp11G002690.1	0	0	1
Ssp11G002930	Ssp11G002930	Ssp11G002930.1	0	0	1
Ssp11G003110	Ssp11G003110	Ssp11G003110.1	0	0	1
Ssp11G003360	Ssp11G003360	Ssp11G003360.1	0	0	1
Ssp11G003440	Ssp11G003440	Ssp11G003440.1	0	0	1
Ssp11G003470	Ssp11G003470	Ssp11G003470.1	0	0	1
Ssp11G003520	Ssp11G003520	Ssp11G003520.1	0	0	1
Ssp11G003820	Ssp11G003820	Ssp11G003820.1	0	0	1
Ssp11G003840	Ssp11G003840	Ssp11G003840.1	0	0	1
Ssp11G003930	Ssp11G003930	Ssp11G003930.1	0	0	1
Ssp11G004140	Ssp11G004140	Ssp11G004140.1	0	0	1
Ssp11G004170	Ssp11G004170	Ssp11G004170.1	0	0	1
Ssp11G004180	Ssp11G004180	Ssp11G004180.1	0	0	1
Ssp11G004670	Ssp11G004670	Ssp11G004670.1	0	0	1
Ssp11G004960	Ssp11G004960	Ssp11G004960.1	0	0	1
Ssp11G005600	Ssp11G005600	Ssp11G005600.1	0	0	1
Ssp11G005610	Ssp11G005610	Ssp11G005610.1	0	0	1
Ssp11G005660	Ssp11G005660	Ssp11G005660.1	0	0	1
Ssp11G006030	Ssp11G006030	Ssp11G006030.1	0	0	1
Ssp11G006110	Ssp11G006110	Ssp11G006110.1	0	0	1
Ssp11G006140	Ssp11G006140	Ssp11G006140.1	0	0	1
Ssp11G006490	Ssp11G006490	Ssp11G006490.1	0	0	1
Ssp11G006700	Ssp11G006700	Ssp11G006700.1	0	0	1
Ssp11G006770	Ssp11G006770	Ssp11G006770.1	0	0	1
Ssp11G007020	Ssp11G007020	Ssp11G007020.1	0	0	1
Ssp11G007290	Ssp11G007290	Ssp11G007290.1	0	0	1
Ssp11G007310	Ssp11G007310	Ssp11G007310.1	0	0	1
Ssp11G007500	Ssp11G007500	Ssp11G007500.1	0	0	1
Ssp11G008280	Ssp11G008280	Ssp11G008280.1	0	0	1
Ssp11G008500	Ssp11G008500	Ssp11G008500.1	0	0	1
Ssp11G008860	Ssp11G008860	Ssp11G008860.1	0	0	1
Ssp11G009180	Ssp11G009180	Ssp11G009180.1	0	0	1
Ssp11G009210	Ssp11G009210	Ssp11G009210.1	0	0	1
Ssp11G009510	Ssp11G009510	Ssp11G009510.1	0	0	1
Ssp11G009600	Ssp11G009600	Ssp11G009600.1	0	0	1
Ssp11G009650	Ssp11G009650	Ssp11G009650.1	0	0	1
Ssp11G009800	Ssp11G009800	Ssp11G009800.1	0	0	1
Ssp11G009920	Ssp11G009920	Ssp11G009920.1	0	0	1
Ssp11G010310	Ssp11G010310	Ssp11G010310.1	0	0	1
Ssp11G010370	Ssp11G010370	Ssp11G010370.1	0	0	1
Ssp11G010660	Ssp11G010660	Ssp11G010660.1	0	0	1
Ssp11G010730	Ssp11G010730	Ssp11G010730.1	0	0	1
Ssp11G010830	Ssp11G010830	Ssp11G010830.1	0	0	1
Ssp11G011160	Ssp11G011160	Ssp11G011160.1	0	0	1
Ssp11G011490	Ssp11G011490	Ssp11G011490.1	0	0	1
Ssp11G011620	Ssp11G011620	Ssp11G011620.1	0	0	1
Ssp11G012260	Ssp11G012260	Ssp11G012260.1	0	0	1
Ssp11G013030	Ssp11G013030	Ssp11G013030.1	0	0	1
Ssp11G013070	Ssp11G013070	Ssp11G013070.1	0	0	1
Ssp11G013520	Ssp11G013520	Ssp11G013520.1	0	0	1
Ssp11G013750	Ssp11G013750	Ssp11G013750.1	0	0	1
Ssp11G013770	Ssp11G013770	Ssp11G013770.1	0	0	1
Ssp11G013890	Ssp11G013890	Ssp11G013890.1	0	0	1
Ssp11G014040	Ssp11G014040	Ssp11G014040.1	0	0	1
Ssp11G014160	Ssp11G014160	Ssp11G014160.1	0	0	1
Ssp11G014200	Ssp11G014200	Ssp11G014200.1	0	0	1
Ssp11G014610	Ssp11G014610	Ssp11G014610.1	0	0	1
Ssp11G014920	Ssp11G014920	Ssp11G014920.1	0	0	1
Ssp11G015150	Ssp11G015150	Ssp11G015150.1	0	0	1
Ssp11G015620	Ssp11G015620	Ssp11G015620.1	0	0	1
Ssp11G016130	Ssp11G016130	Ssp11G016130.1	0	0	1
Ssp11G016450	Ssp11G016450	Ssp11G016450.1	0	0	1
Ssp11G016950	Ssp11G016950	Ssp11G016950.1	0	0	1
Ssp11G017420	Ssp11G017420	Ssp11G017420.1	0	0	1
Ssp11G017920	Ssp11G017920	Ssp11G017920.1	0	0	1
Ssp11G017930	Ssp11G017930	Ssp11G017930.1	0	0	1
Ssp11G018270	Ssp11G018270	Ssp11G018270.1	0	0	1
Ssp11G018560	Ssp11G018560	Ssp11G018560.1	0	0	1
Ssp11G018870	Ssp11G018870	Ssp11G018870.1	0	0	1
Ssp11G018960	Ssp11G018960	Ssp11G018960.1	0	0	1
Ssp11G019430	Ssp11G019430	Ssp11G019430.1	0	0	1
Ssp11G019600	Ssp11G019600	Ssp11G019600.1	0	0	1
Ssp11G020390	Ssp11G020390	Ssp11G020390.1	0	0	1
Ssp11G020510	Ssp11G020510	Ssp11G020510.1	0	0	1
Ssp11G020560	Ssp11G020560	Ssp11G020560.1	0	0	1
Ssp11G020790	Ssp11G020790	Ssp11G020790.1	0	0	1
Ssp11G020900	Ssp11G020900	Ssp11G020900.1	0	0	1
Ssp11G021270	Ssp11G021270	Ssp11G021270.1	0	0	1
Ssp11G021310	Ssp11G021310	Ssp11G021310.1	0	0	1
Ssp11G021470	Ssp11G021470	Ssp11G021470.1	0	0	1
Ssp11G021840	Ssp11G021840	Ssp11G021840.1	0	0	1
Ssp11G022250	Ssp11G022250	Ssp11G022250.1	0	0	1
Ssp11G022400	Ssp11G022400	Ssp11G022400.1	0	0	1
Ssp11G022890	Ssp11G022890	Ssp11G022890.1	0	0	1
Ssp11G022900	Ssp11G022900	Ssp11G022900.1	0	0	1
Ssp11G023180	Ssp11G023180	Ssp11G023180.1	0	0	1
Ssp11G023460	Ssp11G023460	Ssp11G023460.1	0	0	1
Ssp11G023630	Ssp11G023630	Ssp11G023630.1	0	0	1
Ssp11G023850	Ssp11G023850	Ssp11G023850.1	0	0	1
Ssp11G023880	Ssp11G023880	Ssp11G023880.1	0	0	1
Ssp11G024390	Ssp11G024390	Ssp11G024390.1	0	0	1
Ssp11G024830	Ssp11G024830	Ssp11G024830.1	0	0	1
Ssp11G025340	Ssp11G025340	Ssp11G025340.1	0	0	1
Ssp11G025380	Ssp11G025380	Ssp11G025380.1	0	0	1
Ssp11G026020	Ssp11G026020	Ssp11G026020.1	0	0	1
Ssp11G026210	Ssp11G026210	Ssp11G026210.1	0	0	1
Ssp11G026310	Ssp11G026310	Ssp11G026310.1	0	0	1
Ssp11G026490	Ssp11G026490	Ssp11G026490.1	0	0	1
Ssp11G026550	Ssp11G026550	Ssp11G026550.1	0	0	1
Ssp11G026570	Ssp11G026570	Ssp11G026570.1	0	0	1
Ssp11G026860	Ssp11G026860	Ssp11G026860.1	0	0	1
Ssp11G026890	Ssp11G026890	Ssp11G026890.1	0	0	1
Ssp11G027430	Ssp11G027430	Ssp11G027430.1	0	0	1
Ssp11G027540	Ssp11G027540	Ssp11G027540.1	0	0	1
Ssp11G027810	Ssp11G027810	Ssp11G027810.1	0	0	1
Ssp11G028110	Ssp11G028110	Ssp11G028110.1	0	0	1
Ssp11G028140	Ssp11G028140	Ssp11G028140.1	0	0	1
Ssp11G028280	Ssp11G028280	Ssp11G028280.1	0	0	1
Ssp11G028370	Ssp11G028370	Ssp11G028370.1	0	0	1
Ssp11G028400	Ssp11G028400	Ssp11G028400.1	0	0	1
Ssp11G028440	Ssp11G028440	Ssp11G028440.1	0	0	1
Ssp11G028490	Ssp11G028490	Ssp11G028490.1	0	0	1
Ssp11G028630	Ssp11G028630	Ssp11G028630.1	0	0	1
Ssp11G029490	Ssp11G029490	Ssp11G029490.1	0	0	1
Ssp11G029660	Ssp11G029660	Ssp11G029660.1	0	0	1
Ssp11G029910	Ssp11G029910	Ssp11G029910.1	0	0	1
Ssp11G030050	Ssp11G030050	Ssp11G030050.1	0	0	1
Ssp11G030210	Ssp11G030210	Ssp11G030210.1	0	0	1
Ssp11G030350	Ssp11G030350	Ssp11G030350.1	0	0	1
Ssp11G030410	Ssp11G030410	Ssp11G030410.1	0	0	1
Ssp11G030430	Ssp11G030430	Ssp11G030430.1	0	0	1
Ssp11G030710	Ssp11G030710	Ssp11G030710.1	0	0	1
Ssp11G031200	Ssp11G031200	Ssp11G031200.1	0	0	1
Ssp11G031210	Ssp11G031210	Ssp11G031210.1	0	0	1
Ssp11G031230	Ssp11G031230	Ssp11G031230.1	0	0	1
Ssp12G000310	Ssp12G000310	Ssp12G000310.1	0	0	1
Ssp12G000420	Ssp12G000420	Ssp12G000420.1	0	0	1
Ssp12G000660	Ssp12G000660	Ssp12G000660.1	0	0	1
Ssp12G000690	Ssp12G000690	Ssp12G000690.1	0	0	1
Ssp12G000840	Ssp12G000840	Ssp12G000840.1	0	0	1
Ssp12G001330	Ssp12G001330	Ssp12G001330.1	0	0	1
Ssp12G001500	Ssp12G001500	Ssp12G001500.1	0	0	1
Ssp12G001540	Ssp12G001540	Ssp12G001540.1	0	0	1
Ssp12G001620	Ssp12G001620	Ssp12G001620.1	0	0	1
Ssp12G001630	Ssp12G001630	Ssp12G001630.1	0	0	1
Ssp12G001920	Ssp12G001920	Ssp12G001920.1	0	0	1
Ssp12G001940	Ssp12G001940	Ssp12G001940.1	0	0	1
Ssp12G002300	Ssp12G002300	Ssp12G002300.1	0	0	1
Ssp12G002310	Ssp12G002310	Ssp12G002310.1	0	0	1
Ssp12G002430	Ssp12G002430	Ssp12G002430.1	0	0	1
Ssp12G003000	Ssp12G003000	Ssp12G003000.1	0	0	1
Ssp12G003180	Ssp12G003180	Ssp12G003180.1	0	0	1
Ssp12G003290	Ssp12G003290	Ssp12G003290.1	0	0	1
Ssp12G003360	Ssp12G003360	Ssp12G003360.1	0	0	1
Ssp12G003440	Ssp12G003440	Ssp12G003440.1	0	0	1
Ssp12G003530	Ssp12G003530	Ssp12G003530.1	0	0	1
Ssp12G003620	Ssp12G003620	Ssp12G003620.1	0	0	1
Ssp12G003760	Ssp12G003760	Ssp12G003760.1	0	0	1
Ssp12G003840	Ssp12G003840	Ssp12G003840.1	0	0	1
Ssp12G003850	Ssp12G003850	Ssp12G003850.1	0	0	1
Ssp12G004080	Ssp12G004080	Ssp12G004080.1	0	0	1
Ssp12G004270	Ssp12G004270	Ssp12G004270.1	0	0	1
Ssp12G004420	Ssp12G004420	Ssp12G004420.1	0	0	1
Ssp12G004610	Ssp12G004610	Ssp12G004610.1	0	0	1
Ssp12G005050	Ssp12G005050	Ssp12G005050.1	0	0	1
Ssp12G005150	Ssp12G005150	Ssp12G005150.1	0	0	1
Ssp12G005170	Ssp12G005170	Ssp12G005170.1	0	0	1
Ssp12G005390	Ssp12G005390	Ssp12G005390.1	0	0	1
Ssp12G006230	Ssp12G006230	Ssp12G006230.1	0	0	1
Ssp12G006500	Ssp12G006500	Ssp12G006500.1	0	0	1
Ssp12G006530	Ssp12G006530	Ssp12G006530.1	0	0	1
Ssp12G006620	Ssp12G006620	Ssp12G006620.1	0	0	1
Ssp12G006760	Ssp12G006760	Ssp12G006760.1	0	0	1
Ssp12G006840	Ssp12G006840	Ssp12G006840.1	0	0	1
Ssp12G007320	Ssp12G007320	Ssp12G007320.1	0	0	1
Ssp12G007550	Ssp12G007550	Ssp12G007550.1	0	0	1
Ssp12G007560	Ssp12G007560	Ssp12G007560.1	0	0	1
Ssp12G007670	Ssp12G007670	Ssp12G007670.1	0	0	1
Ssp12G007810	Ssp12G007810	Ssp12G007810.1	0	0	1
Ssp12G008020	Ssp12G008020	Ssp12G008020.1	0	0	1
Ssp12G008540	Ssp12G008540	Ssp12G008540.1	0	0	1
Ssp12G008550	Ssp12G008550	Ssp12G008550.1	0	0	1
Ssp12G008660	Ssp12G008660	Ssp12G008660.1	0	0	1
Ssp12G009210	Ssp12G009210	Ssp12G009210.1	0	0	1
Ssp12G009280	Ssp12G009280	Ssp12G009280.1	0	0	1
Ssp12G009340	Ssp12G009340	Ssp12G009340.1	0	0	1
Ssp12G009360	Ssp12G009360	Ssp12G009360.1	0	0	1
Ssp12G009570	Ssp12G009570	Ssp12G009570.1	0	0	1
Ssp12G009580	Ssp12G009580	Ssp12G009580.1	0	0	1
Ssp12G009890	Ssp12G009890	Ssp12G009890.1	0	0	1
Ssp12G009920	Ssp12G009920	Ssp12G009920.1	0	0	1
Ssp12G010510	Ssp12G010510	Ssp12G010510.1	0	0	1
Ssp12G010590	Ssp12G010590	Ssp12G010590.1	0	0	1
Ssp12G010690	Ssp12G010690	Ssp12G010690.1	0	0	1
Ssp12G010940	Ssp12G010940	Ssp12G010940.1	0	0	1
Ssp12G011370	Ssp12G011370	Ssp12G011370.1	0	0	1
Ssp12G011710	Ssp12G011710	Ssp12G011710.1	0	0	1
Ssp12G011850	Ssp12G011850	Ssp12G011850.1	0	0	1
Ssp12G011860	Ssp12G011860	Ssp12G011860.1	0	0	1
Ssp12G012000	Ssp12G012000	Ssp12G012000.1	0	0	1
Ssp12G012150	Ssp12G012150	Ssp12G012150.1	0	0	1
Ssp12G012350	Ssp12G012350	Ssp12G012350.1	0	0	1
Ssp12G012450	Ssp12G012450	Ssp12G012450.1	0	0	1
Ssp12G012470	Ssp12G012470	Ssp12G012470.1	0	0	1
Ssp12G012480	Ssp12G012480	Ssp12G012480.1	0	0	1
Ssp12G012770	Ssp12G012770	Ssp12G012770.1	0	0	1
Ssp12G013690	Ssp12G013690	Ssp12G013690.1	0	0	1
Ssp12G013990	Ssp12G013990	Ssp12G013990.1	0	0	1
Ssp12G014080	Ssp12G014080	Ssp12G014080.1	0	0	1
Ssp12G014110	Ssp12G014110	Ssp12G014110.1	0	0	1
Ssp12G014380	Ssp12G014380	Ssp12G014380.1	0	0	1
Ssp12G014840	Ssp12G014840	Ssp12G014840.1	0	0	1
Ssp12G015380	Ssp12G015380	Ssp12G015380.1	0	0	1
Ssp12G015400	Ssp12G015400	Ssp12G015400.1	0	0	1
Ssp12G015560	Ssp12G015560	Ssp12G015560.1	0	0	1
Ssp12G015650	Ssp12G015650	Ssp12G015650.1	0	0	1
Ssp12G015720	Ssp12G015720	Ssp12G015720.1	0	0	1
Ssp12G016100	Ssp12G016100	Ssp12G016100.1	0	0	1
Ssp12G016200	Ssp12G016200	Ssp12G016200.1	0	0	1
Ssp12G016220	Ssp12G016220	Ssp12G016220.1	0	0	1
Ssp12G016750	Ssp12G016750	Ssp12G016750.1	0	0	1
Ssp12G016960	Ssp12G016960	Ssp12G016960.1	0	0	1
Ssp12G017000	Ssp12G017000	Ssp12G017000.1	0	0	1
Ssp12G017080	Ssp12G017080	Ssp12G017080.1	0	0	1
Ssp12G017180	Ssp12G017180	Ssp12G017180.1	0	0	1
Ssp12G017630	Ssp12G017630	Ssp12G017630.1	0	0	1
Ssp12G017730	Ssp12G017730	Ssp12G017730.1	0	0	1
Ssp12G017760	Ssp12G017760	Ssp12G017760.1	0	0	1
Ssp12G017870	Ssp12G017870	Ssp12G017870.1	0	0	1
Ssp12G017980	Ssp12G017980	Ssp12G017980.1	0	0	1
Ssp12G018070	Ssp12G018070	Ssp12G018070.1	0	0	1
Ssp12G018280	Ssp12G018280	Ssp12G018280.1	0	0	1
Ssp12G018330	Ssp12G018330	Ssp12G018330.1	0	0	1
Ssp12G018610	Ssp12G018610	Ssp12G018610.1	0	0	1
Ssp12G018820	Ssp12G018820	Ssp12G018820.1	0	0	1
Ssp12G019110	Ssp12G019110	Ssp12G019110.1	0	0	1
Ssp12G019220	Ssp12G019220	Ssp12G019220.1	0	0	1
Ssp12G019580	Ssp12G019580	Ssp12G019580.1	0	0	1
Ssp12G019700	Ssp12G019700	Ssp12G019700.1	0	0	1
Ssp12G019710	Ssp12G019710	Ssp12G019710.1	0	0	1
Ssp12G019990	Ssp12G019990	Ssp12G019990.1	0	0	1
Ssp12G020070	Ssp12G020070	Ssp12G020070.1	0	0	1
Ssp12G020140	Ssp12G020140	Ssp12G020140.1	0	0	1
Ssp12G020210	Ssp12G020210	Ssp12G020210.1	0	0	1
Ssp12G020250	Ssp12G020250	Ssp12G020250.1	0	0	1
Ssp12G020330	Ssp12G020330	Ssp12G020330.1	0	0	1
Ssp12G020390	Ssp12G020390	Ssp12G020390.1	0	0	1
Ssp12G020410	Ssp12G020410	Ssp12G020410.1	0	0	1
Ssp12G020460	Ssp12G020460	Ssp12G020460.1	0	0	1
Ssp12G020610	Ssp12G020610	Ssp12G020610.1	0	0	1
Ssp12G020920	Ssp12G020920	Ssp12G020920.1	0	0	1
Ssp12G020930	Ssp12G020930	Ssp12G020930.1	0	0	1
Ssp12G021190	Ssp12G021190	Ssp12G021190.1	0	0	1
Ssp12G021380	Ssp12G021380	Ssp12G021380.1	0	0	1
Ssp12G021580	Ssp12G021580	Ssp12G021580.1	0	0	1
Ssp12G021910	Ssp12G021910	Ssp12G021910.1	0	0	1
Ssp12G022470	Ssp12G022470	Ssp12G022470.1	0	0	1
Ssp12G022490	Ssp12G022490	Ssp12G022490.1	0	0	1
Ssp12G022510	Ssp12G022510	Ssp12G022510.1	0	0	1
Ssp12G022830	Ssp12G022830	Ssp12G022830.1	0	0	1
Ssp12G022950	Ssp12G022950	Ssp12G022950.1	0	0	1
Ssp12G023130	Ssp12G023130	Ssp12G023130.1	0	0	1
Ssp12G023390	Ssp12G023390	Ssp12G023390.1	0	0	1
Ssp12G023580	Ssp12G023580	Ssp12G023580.1	0	0	1
Ssp12G023620	Ssp12G023620	Ssp12G023620.1	0	0	1
Ssp12G023740	Ssp12G023740	Ssp12G023740.1	0	0	1
Ssp12G023990	Ssp12G023990	Ssp12G023990.1	0	0	1
Ssp12G024300	Ssp12G024300	Ssp12G024300.1	0	0	1
Ssp12G024860	Ssp12G024860	Ssp12G024860.1	0	0	1
Ssp12G024970	Ssp12G024970	Ssp12G024970.1	0	0	1
Ssp12G024990	Ssp12G024990	Ssp12G024990.1	0	0	1
Ssp12G025060	Ssp12G025060	Ssp12G025060.1	0	0	1
Ssp12G025120	Ssp12G025120	Ssp12G025120.1	0	0	1
Ssp12G025650	Ssp12G025650	Ssp12G025650.1	0	0	1
Ssp12G025970	Ssp12G025970	Ssp12G025970.1	0	0	1
Ssp12G026440	Ssp12G026440	Ssp12G026440.1	0	0	1
Ssp12G026790	Ssp12G026790	Ssp12G026790.1	0	0	1
Ssp12G026860	Ssp12G026860	Ssp12G026860.1	0	0	1
Ssp12G027040	Ssp12G027040	Ssp12G027040.1	0	0	1
Ssp12G027320	Ssp12G027320	Ssp12G027320.1	0	0	1
Ssp12G027420	Ssp12G027420	Ssp12G027420.1	0	0	1
Ssp12G027430	Ssp12G027430	Ssp12G027430.1	0	0	1
Ssp12G027880	Ssp12G027880	Ssp12G027880.1	0	0	1
Ssp12G028000	Ssp12G028000	Ssp12G028000.1	0	0	1
Ssp12G028150	Ssp12G028150	Ssp12G028150.1	0	0	1
Ssp12G028190	Ssp12G028190	Ssp12G028190.1	0	0	1
Ssp01G001920	Ssp01G001920	Ssp01G001920.1	0	1	1
Ssp01G015920	Ssp01G015920	Ssp01G015920.1	0	1	1
Ssp01G016290	Ssp01G016290	Ssp01G016290.1	0	1	1
Ssp01G018070	Ssp01G018070	Ssp01G018070.1	0	1	1
Ssp01G018420	Ssp01G018420	Ssp01G018420.1	0	1	1
Ssp02G006780	Ssp02G006780	Ssp02G006780.1	0	1	1
Ssp02G017520	Ssp02G017520	Ssp02G017520.1	0	1	1
Ssp04G008880	Ssp04G008880	Ssp04G008880.1	0	1	1
Ssp04G019060	Ssp04G019060	Ssp04G019060.1	0	1	1
Ssp04G031450	Ssp04G031450	Ssp04G031450.1	0	1	1
Ssp04G031730	Ssp04G031730	Ssp04G031730.1	0	1	1
Ssp05G007610	Ssp05G007610	Ssp05G007610.1	0	1	1
Ssp05G011040	Ssp05G011040	Ssp05G011040.1	0	1	1
Ssp05G013600	Ssp05G013600	Ssp05G013600.1	0	1	1
Ssp05G022780	Ssp05G022780	Ssp05G022780.1	0	1	1
Ssp06G012980	Ssp06G012980	Ssp06G012980.1	0	1	1
Ssp06G029060	Ssp06G029060	Ssp06G029060.1	0	1	1
Ssp06G029640	Ssp06G029640	Ssp06G029640.1	0	1	1
[truncated: 23,655 more rows]
