# Supplementary material for: The jacktree genome and population genomics provides insights for the mechanisms of the germination obstacle and the conservation of endangered ornamental plants
Source: Hortic Res. 2024 Jun 18;11(8):uhae166. doi: 10.1093/hr/uhae166 (PMC11300842; doi:10.1093/hr/uhae166)
Supplement: Web_Material_uhae166 [file web_material_uhae166.zip › Table S9. The deleterious mutations of genes associated with lignin biosynthnesis.xlsx]

## Sheet: Sheet1
Table S9. The deleterious mutations of genes associated with lignin biosynthnesis.
TranscriptId	clade	variants_effect_splice_region_variant	variants_effect_start_lost	variants_effect_stop_gained
Ssp03G020500.1	PAL	1	0	0
Ssp06G022040.1	C4H	1	0	0
Ssp07G026650.1	C4H	1	0	0
Ssp02G011720.1	C3H	1	0	0
Ssp02G011740.1	C3H	1	0	0
Ssp06G008370.1	CCoAOMT	1	0	0
Ssp09G022220.1	CCR	1	0	0
Ssp11G009220.1	HCT	1	0	0
Ssp09G021930.1	HCT	1	0	0
Ssp02G015050.1	HCT	1	0	0
Ssp03G010320.1	F5H	2	0	0
Ssp04G018850.1	CAD	2	0	0
Ssp12G004680.1	CCoAOMT	3	0	0
Ssp11G009400.1	CCR	3	0	0
Ssp09G021480.1	4CL	4	0	0
Ssp08G008360.1	PAL	0	0	1
Ssp04G029420.1	PAL	0	0	1
Ssp03G020510.1	PAL	0	0	1
Ssp06G026180.1	PAL	0	0	1
Ssp01G016050.1	C4H	0	0	1
Ssp03G010310.1	F5H	1	0	1
Ssp05G014970.1	CAD	1	0	1
Ssp04G038660.1	4CL	2	0	1
Ssp02G012490.1	4CL	2	0	1
Ssp06G022010.1	C4H	0	0	2
Ssp08G008340.1	PAL	1	0	2
*The ids highlighted in red are highly expressed genes
